# Supplementary material for: Trans effects of chromosome aneuploidies on DNA methylation patterns in human Down syndrome and mouse models
Source: Genome Biol. 2015 Nov 25;16:263. doi: 10.1186/s13059-015-0827-6 (PMC4659173; doi:10.1186/s13059-015-0827-6)
Supplement: Additional file 1: — Supplemental figures. (ZIP 1688 kb) [file 13059_2015_827_MOESM1_ESM.zip]

Archive with 2 entries (2 files):
- DS Suppl Figures GB4.pdf
- Fig .pdf
