# Supplementary material for: Trans effects of chromosome aneuploidies on DNA methylation patterns in human Down syndrome and mouse models
Source: Genome Biol. 2015 Nov 25;16:263. doi: 10.1186/s13059-015-0827-6 (PMC4659173; doi:10.1186/s13059-015-0827-6)
Supplement: Additional file 2: — Supplemental tables. (ZIP 4474 kb) [file 13059_2015_827_MOESM2_ESM.zip]

Archive with 2 entries (2 files):
- DS Suppl Tables GB4.xlsx
- Table .pdf
