# Supplementary material for: Trans effects of chromosome aneuploidies on DNA methylation patterns in human Down syndrome and mouse models
Source: Genome Biol. 2015 Nov 25;16:263. doi: 10.1186/s13059-015-0827-6 (PMC4659173; doi:10.1186/s13059-015-0827-6)
Supplement: Additional file 2: — Supplemental tables. (ZIP 4474 kb) [file 13059_2015_827_MOESM2_ESM.zip › DS Suppl Tables GB4.xlsx]

## Sheet: Table S1 Cases and Controls
BT # unsorted	BT # neurons	BT # glia	Collab # (NYSIBR, UCL)	Bis-Seq #	Tissue	Diagnosis	Age	Sex	AD-type changes (NFT: Braak stage)	Amyloid plaque burden (0, A-C)
5964	nd	nd	375		Adult Frontal Cortex	DS	43 y	F	V	C
5965	6622	6671	482	Brain 5	Adult Frontal Cortex	DS	74 y	M	VI	C
5966	6620	6669	712	Brain 1	Adult Frontal Cortex	DS	63 y	M	VI	C
5967	6623	6672	1139	Brain 7	Adult Frontal Cortex	DS	58 y	F	VI	C
5968	nd	nd	1151		Adult Frontal Cortex	DS	43 y	F	IV	C
5969	nd	nd	1238		Adult Frontal Cortex	DS	55 y	M	V	C
5970	nd	nd	1280		Adult Frontal Cortex	DS	54 y	M	V	C
5972	6621	6670	1308	Brain 2	Adult Frontal Cortex	DS	57 y	F	VI	C
5973	nd	nd	1322		Adult Frontal Cortex	DS	59 y	M	VI	C
5974	nd	nd	1330		Adult Frontal Cortex	DS	48 y	N	V	C
5975	7179	7180	1335		Adult Frontal Cortex	DS	56 y	F	VI	C
5976	6624	6673	1342	Brain 6	Adult Frontal Cortex	DS	61 y	M	VI	C
5977	6625	6674	1343	Brain 3	Adult Frontal Cortex	DS	57 y	F	VI	C
nd	7181	7182	1378		Adult Frontal Cortex	DS	56 y	M	VI	C
5979	6648	6675	1391	Brain 4	Adult Frontal Cortex	DS	61 y	F	VI	C
5980*	nd	nd	1449	Brain 12	Adult Frontal Cortex	DS	71 y	M	VI	C
5981	6629	6681	247	Brain 11	Adult Frontal Cortex	Control	31 y	M	0	0
5982	6627	6679	248	Brain 8	Adult Frontal Cortex	Control	61 y	F	0	0
5983	6628	6680	252	Brain 10	Adult Frontal Cortex	Control	68 y	F	I	A
5984	6626	6976	255	Brain 9	Adult Frontal Cortex	Control	67 y	F	I	0
5985	6969	6973	256	Brain 13	Adult Frontal Cortex	Control	59 y	F	0	A
7080	7185	7186	580		Adult Frontal Cortex	Control	78 y	M	0	0
7081	nd	nd	590		Adult Frontal Cortex	Control	68 y	F	0	0
5986	6970	6974	1169	Brain 14	Adult Frontal Cortex	Control	32 y	M	II	0
nd	6571	nd	NYBB336		Adult Frontal Cortex	Control	84y	F	0	0
nd	6572	nd	NYBB3867		Adult Frontal Cortex	Control	67y	F	I	A
nd	6573	nd	NYBB3966		Adult Frontal Cortex	Control	89y	M
nd	6576	nd	NYBB4388		Adult Frontal Cortex	Control	88y	F	I	A
nd	6567	nd	NYBB4099		Adult Frontal Cortex	AD	69y	M	V	C
nd	6569	nd	NYBB4135		Adult Frontal Cortex	AD	75y	M
nd	6568	nd	NYBB4118		Adult Frontal Cortex	AD	89y	M	VI	C
6324	nd	nd	311	Brain 16	Adult Cerebellar Cortex	DS	63 y	M
6325	nd	nd	482	Brain 5	Adult Cerebellar Cortex	DS	74 y	M
6326	nd	nd	712		Adult Cerebellar Cortex	DS	63 y	M
6327	nd	nd	1139		Adult Cerebellar Cortex	DS	58 y	F
6328	nd	nd	1238		Adult Cerebellar Cortex	DS	55 y	M
6329	nd	nd	1280		Adult Cerebellar Cortex	DS	54 y	M
6330	nd	nd	1283		Adult Cerebellar Cortex	DS	59 y	F
6331	nd	nd	1335	Brain 17	Adult Cerebellar Cortex	DS	56 y	F
6332	nd	nd	1342		Adult Cerebellar Cortex	DS	61 y	M
6333	nd	nd	1343		Adult Cerebellar Cortex	DS	57 y	F
6334	nd	nd	1378		Adult Cerebellar Cortex	DS	56 y	M
6335	nd	nd	1391		Adult Cerebellar Cortex	DS	61 y	F
6336	nd	nd	1449		Adult Cerebellar Cortex	DS	71 y	M
6337	nd	nd	247	Brain 11	Adult Cerebellar Cortex	Control	31 y	M
6338	nd	nd	248		Adult Cerebellar Cortex	Control	61 y	F
6339	nd	nd	252	Brain 10	Adult Cerebellar Cortex	Control	68 y	F
6340	nd	nd	255	Brain 9	Adult Cerebellar Cortex	Control	67 y	F
6341	nd	nd	256		Adult Cerebellar Cortex	Control	59 y	M
6342	nd	nd	1169		Adult Cerebellar Cortex	Control	32 y	M
8927	nd	nd	164		Adult Cerebellar Cortex	Control	41 y	M
8928	nd	nd	180		Adult Cerebellar Cortex	Control	52 y	F
8929	nd	nd	220		Adult Cerebellar Cortex	Control	57 y	F
8930	nd	nd	4518		Adult Cerebellar Cortex	Control	56 y	M
7027	nd	nd	1-BR-1		Fetal Cerebrum	DS	13 w	M
7031	nd	nd	5-BR-28		Fetal Cerebrum	DS	12-13 w	M
7033	nd	nd	7-BR-13		Fetal Cerebrum	DS	13 w	F
7037	nd	nd	11-BR-45		Fetal Cerebrum	DS	17 w	M
7041	nd	nd	15-BR-74		Fetal Cerebrum	DS	18 w	F
7029	nd	nd	3-BR-20		Fetal Cerebrum	DS	13 w	F
7035	nd	nd	9-BR-37		Fetal Cerebrum	DS	15 w	M
7039	nd	nd	13-BR-60		Fetal Cerebrum	DS	17.5 w	F
7028	nd	nd	2-BR-92		Fetal Cerebrum	Control	12 w	M
7032	nd	nd	6-BR-132		Fetal Cerebrum	Control	13 w	F
7034	nd	nd	8-BR-134		Fetal Cerebrum	Control	13 w	F
7038	nd	nd	12-BR-127		Fetal Cerebrum	Control	17 w	M
7042	nd	nd	16-BR-125		Fetal Cerebrum	Control	18 w	F
7036	nd	nd	10-BR-107		Fetal Cerebrum	Control	15 w	M
ds790	nd	nd	na		T-cell	DS	54 y	F
ds813	nd	nd	na		T-cell	DS	43 y	F
ds822	nd	nd	na		T-cell	DS	45 y	F
ds823	nd	nd	na		T-cell	DS	46 y	F
ds831	nd	nd	na		T-cell	DS	44 y	F
ds842	nd	nd	na		T-cell	DS	21 y	M
ds845	nd	nd	na		T-cell	DS	26 y	F
ds847	nd	nd	na		T-cell	DS	23 y	F
ds851	nd	nd	na		T-cell	DS	66 y	M
ds915	nd	nd	na		T-cell	DS	23 y	F
ds925	nd	nd	na		T-cell	DS	22 y	M
6351	nd	nd	na		T-cell	Control	35 y	M
6352	nd	nd	na		T-cell	Control	28 y	F
6353	nd	nd	na		T-cell	Control	39 y	F
6354	nd	nd	na		T-cell	Control	22 y	F
6538	nd	nd	na		T-cell	Control	33 y	F
6539	nd	nd	na		T-cell	Control	55 y	M
7764	nd	nd	na		T-cell	Control	24 y	M
6788	nd	nd	na		T-cell	Control	50 y	M
7216	nd	nd	na		T-cell	Control	22 y	F
7244	nd	nd	na		T-cell	Control	27 y	F

## Sheet: Table S2_Mean Methyl values
Tissue or Cell Type	Diff in Mean Fractional Methyl 450K data (AVG_Beta) DS - Control	T-test p-value (DS - Control)	DS AVG methyl	Control AVG methyl	DS STDEV	Control STDEV
Adult Frontal Cortex	0.00576895	3.83125e-05	0.498253	0.492484	0.00203837	0.00240529
Neurons	0.0052907	0.016	0.51369	0.508399	0.00539455	0.00343951
Glia	0.0115166	2.63827e-07	0.499336	0.48782	0.00318965	0.00190292
Fetal Cerebrum	0.00368428	0.023878	0.477836	0.474152	0.00399625	0.00211053
Adult Cerebellar Cortex	0.0122446	9.11584e-06	0.490419	0.478174	0.004787	0.0049389
T-cells	-0.00298755	0.186093	0.510114	0.513101	0.00436391	0.00894899

## Sheet: Table S3_450K DS vs C FC
probe set	Chr	Position	Gene	AVG DS Methyl	AVG Control Methyl	DS - Control Methyl	Ttest DS vs Control Methyl	FDR DS vs Control Methyl	STDEV DS Methyl	STDEV Control Methyl	AVG DS Methyl in female	AVG DS Methyl in male	AVG Control Methyl in female	AVG Control Methyl in male	Disease status p-value adjusted for sex	Sex p-value adjusted for disease status	Disease status FDR adjusted for sex	Sex FDR adjusted for disease status	RNA expression fetal vs adult brain NCBI GEO GDS3011_GSE7905	GDS3113 Diff adult minus fetal brain expression	GDS3113 Ttest fetal vs adult brain expression	GDS3113 AVG expression adult brain	GDS3113 AVG expression fetal brain	Promoter 2 kb window around TSS	UCSC refgene group (Illumina )	relation to ucsc cpg island (Illumina )	Histone peaks in h1-ESC (ChIP-seq from ENCODE)	Histone peaks in NH-A (ChIP-seq from ENCODE)	Histone peaks in h9-neurons (ChIP-seq from ENCODE)	Common SNP in a 20 bp windows centered by the index CpG (dbSNP138)	Possible cross-hybridization to additional loci or repetitive elements (from TCGA)	Overlapping Repeat elements (from ENCODE)
cg03003335	1	1229351	ACAP3	0.657465	0.49774	0.159725	0.0022082	0.0570411	0.0960104	0.0977388	0.618833	0.696097	0.463035	0.555582	0.00130843	0.0442097	0.00178785	0.248224	Higher in fetus	-1110.79	0.0169488	1615.42	2726.21	NO	Body	Island	H3K4me2;EZH	NONE	H3K36me3	rs200974083	YES	Simple_repeat
cg08133631	1	26527909	CATSPER4	0.588265	0.429624	0.158641	0.0056837	0.0907035	0.1184	0.108205	0.588457	0.588072	0.452962	0.390726	0.00615619	0.669244	0.00706383	0.934488	NA					NO	Body		H3K27ac;H3K27me3;H3K4me1;H3K4me2;H3K4me3;H3K9ac;EZH	H3K4me2;H3K27me3;H3K4me1;H3K4me3	H3K27me3
cg20415053	1	26527928	CATSPER4	0.527983	0.283753	0.24423	0.0008542	0.0359705	0.153181	0.1264	0.509855	0.54611	0.316846	0.228597	0.00149298	0.911716	0.00197958	0.990184	NA					NO	Body		H3K27ac;H3K27me3;H3K4me1;H3K4me2;H3K9ac;EZH	H3K4me2;H3K27me3;H3K4me1;H3K4me3	H3K27me3
cg06221449	1	29102029		0.421285	0.586207	-0.164923	3.53e-05	0.0073875	0.0572252	0.0636778	0.42552	0.41705	0.594005	0.573211	8.543e-06	0.631511	2.188e-05	0.924798	NA					NO		Island	H3K36me3;H3K4me2;H3K79me2;EZH	H3K4me2;H3K36me3;H3K79me2	H3K36me3
cg00325531	1	75591353		0.315646	0.1555	0.160145	0.0139618	0.14013	0.162822	0.113327	0.41212	0.219171	0.145532	0.172113	0.0105696	0.0654312	0.0116787	0.308215	NA					NO		Island	H3K4me1;EZH	H3K9me3;H3K27me3;EZH	H3K27me3
cg03102494	1	147801721		0.48736	0.288051	0.199309	7.02e-05	0.0105268	0.0919723	0.0810771	0.502664	0.472055	0.295169	0.276188	6.787e-05	0.499865	0.0001335	0.882402	NA					NO			NONE	H3K4me2;H3K9me3;H3K27me3;EZH	H3K9me3;H3K27me3
cg25001930	1	147801789		0.519204	0.366736	0.152467	4.1e-05	0.0079231	0.086963	0.0498475	0.543599	0.494808	0.358956	0.379703	0.00023019	0.46877	0.00040004	0.865051	NA					NO			NONE	H3K4me2;H3K9me3;H3K27me3;EZH	H3K9me3;H3K27me3
cg15025200	1	152161237		0.384519	0.182998	0.201521	2.45e-05	0.0060664	0.116425	0.0553895	0.387197	0.38184	0.191388	0.169013	0.00026621	0.799844	0.00044534	0.95014	NA					NO		N_Shore	H3K9me3	H3K4me2;H3K9ac;H3K27me3;H3K4me1;H3K4me3;EZH	H3K9me3
cg13498757	1	152161927		0.363758	0.160532	0.203226	0.0012901	0.0441339	0.141676	0.102875	0.358892	0.36793	0.194977	0.103125	0.0027098	0.635906	0.00334521	0.924798	NA					NO		Island	H3K9me3	H3K4me2;H3K9ac;H3K27me3;H3K4me1;H3K4me3;EZH	H3K9me3
cg03441844	1	161368947		0.40012	0.21877	0.18135	2.12e-08	0.0001411	0.0397448	0.0381766	0.418332	0.381908	0.222277	0.212924	1.091e-09	0.112365	1.099e-08	0.402267	NA					NO		Island	H3K27ac;H3K4me1;H3K4me2;H3K4me3;H3K9ac;EZH	H3K4me2;H3K9ac;H3K27ac;H3K4me3	H3K9me3;H3K4me1;H3K4me3
cg08354527	1	229252042		0.754514	0.923009	-0.168495	0.001444	0.0465655	0.156647	0.0120863	0.809868	0.69916	0.927989	0.914708	0.00940453	0.165088	0.0105213	0.484438	NA					NO			H3K27ac;H3K27me3;EZH	H3K9me3;H3K27me3	H3K27me3	rs2125454	YES
cg08800613	2	1595498		0.551088	0.380363	0.170725	0.018896	0.162623	0.127452	0.151515	0.508486	0.59369	0.346999	0.435969	0.0138561	0.145418	0.0149412	0.464818	NA					NO		Island	H3K27ac;H3K36me3;H3K4me1;H3K4me2;H3K9ac;EZH	H3K4me2;H3K9me3;H3K27ac;H3K27me3;H3K4me1;EZH	H3K27me3	rs77642824;rs73913822;rs62114587	YES
cg20422417	2	25427108		0.592998	0.416036	0.176962	1.17e-08	9.02e-05	0.057054	0.028144	0.612816	0.573181	0.414777	0.417715	3.346e-07	0.249898	1.361e-06	0.65782	NA					NO		Island	H3K4me1;H3K4me2;H3K4me3;EZH	H3K4me2;H3K9ac;H3K4me3;EZH	H3K27me3
cg08570243	2	110969853	NCRNA00116	0.29463	0.132782	0.161849	8.59e-05	0.0116038	0.0987412	0.0560653	0.37082	0.218441	0.140737	0.119522	1.446e-05	0.00174375	3.424e-05	0.0520219	NA					NO	Body	Island	H3K9me3;H3K27ac;H3K4me2;H3K4me3;H3K9ac	H3K4me2;H3K9ac;H3K27ac;H3K4me1;H3K4me3;H3K79me2;EZH	NONE
cg22762992	2	118616377		0.750449	0.5954	0.155049	0.0251507	0.18689	0.068542	0.153667	0.79066	0.710238	0.648033	0.50768	0.0008442	0.0229167	0.00128061	0.186459	NA					NO		N_Shore	H3K4me2;H3K4me3	H3K27me3;EZH	H3K27me3
cg24213669	2	118616576		0.630761	0.470681	0.16008	0.0092952	0.115298	0.0805922	0.12797	0.675364	0.586159	0.511063	0.403378	0.00035416	0.0218926	0.0005816	0.186459	NA					NO		Island	H3K27me3;H3K4me2;H3K4me3	H3K27me3;EZH	H3K27me3
cg22545206	2	118617499		0.610635	0.436149	0.174486	0.0013142	0.0444578	0.0994693	0.0995287	0.670324	0.550947	0.449265	0.414289	0.00018968	0.0321327	0.00033616	0.198336	NA					NO		Island	H3K27me3	H3K9me3;H3K27me3;EZH	H3K27me3	rs138949689
cg03206401	2	130956119	TUBA3E	0.373335	0.598052	-0.224716	0.0090509	0.113801	0.273206	0.032821	0.383982	0.362689	0.608291	0.580987	0.0409532	0.813363	0.0426199	0.95014	NS	-39.6407	0.325937	551.148	590.789	YES	TSS200	Island	NONE	NONE	H3K27me3;H3K36me3
cg26170569	2	130986931		0.524897	0.340173	0.184724	0.0002682	0.0203163	0.0829065	0.0880953	0.509461	0.540332	0.316442	0.379724	0.00012904	0.258894	0.00024061	0.671623	NA					NO		Island	NONE	NONE	H3K27me3
cg08402365	2	172945274	MAP1D	0.348649	0.511165	-0.162516	7.92e-05	0.0111468	0.0648907	0.0680819	0.37714	0.320159	0.525721	0.486906	1.993e-05	0.0742475	4.46e-05	0.340777	NS	289.061	0.634748	1325.77	1036.71	NO	3'UTR	Island	H3K27me3;H3K4me1;H3K4me2;H3K4me3;EZH	H3K9me3;H3K27me3;H3K4me1;EZH	H3K27me3
cg25717917	3	9989555	PRRT3	0.649042	0.463299	0.185743	1.2e-09	2.63e-05	0.0454545	0.0327389	0.645981	0.652103	0.46697	0.45718	7.533e-09	0.975485	4.994e-08	0.999624	NS	689.31	0.295471	2688.61	1999.3	YES	Body	Island	H3K27me3;H3K4me1;H3K4me2;H3K4me3;EZH	H3K4me2;H3K9ac;H3K4me1;H3K4me3	H3K36me3
cg15142694	3	48694534	CELSR3	0.839368	0.687588	0.15178	3.91e-05	0.0077016	0.0426218	0.0580079	0.837365	0.84137	0.702804	0.662228	1.291e-06	0.594539	4.362e-06	0.924798	Higher in fetus	-38193.3	0.0023671	12967.8	51161.1	NO	Body	Island	H3K27ac;H3K36me3;H3K4me1;H3K4me2;H3K9ac;EZH	EZH	H3K36me3
cg03223076	3	48698558	CELSR3	0.810009	0.645238	0.164772	1.97e-06	0.0016034	0.0253806	0.0430311	0.807427	0.812591	0.620795	0.685975	3.155e-10	0.0618997	5.648e-09	0.304943	Higher in fetus	-38193.3	0.0023671	12967.8	51161.1	NO	1stExon	Island	H3K36me3;H3K4me2;H3K4me3;H3K9ac;EZH	H3K4me2;H3K9me3;H3K4me1	H3K36me3;H3K4me3
cg22993195	3	49756301	AMIGO3	0.733975	0.558631	0.175344	6.77e-06	0.0031599	0.0402697	0.0554987	0.712129	0.755821	0.582986	0.518038	1.014e-07	0.779366	5.042e-07	0.95014	NS	-373.742	0.24148	564.824	938.567	YES	1stExon;Body	Island	H3K27ac;H3K27me3;H3K36me3;H3K4me1;H3K4me2;H3K4me3;H3K9ac;EZH	H3K4me2;H3K36me3;H3K4me1;H3K4me3;H3K79me2;EZH	H3K36me3
cg03329597	3	108125523	MYH15	0.567924	0.330026	0.237899	0.0232694	0.179607	0.273979	0.178314	0.577532	0.558316	0.318952	0.348482	0.0470073	0.983925	0.0483581	0.999624	NA					NO	Body		H3K36me3	NONE	NONE
cg05084668	3	125655381	ALG1L	0.602573	0.786428	-0.183854	0.0474414	0.252626	0.280993	0.123108	0.742428	0.462719	0.757823	0.834102	0.125395	0.132981	0.125395	0.440876	NA					YES	5'UTR		NONE	NONE	H3K4me1	rs113347455
cg14325153	3	138763899	PRR23C	0.767414	0.549608	0.217806	4.78e-06	0.0026939	0.0629583	0.0695675	0.766667	0.768161	0.563896	0.525794	5.619e-07	0.673458	2.186e-06	0.934488	NA					YES	TSS200	Island	H3K9me3	H3K9me3	NONE
cg25013327	3	170075236	SKIL	0.144482	0.632138	-0.487656	0.0068428	0.0992908	0.221758	0.369673	0.212617	0.0763463	0.52183	0.815985	0.00125659	0.91274	0.00174365	0.990184	NS	92.1103	0.559134	467.034	374.924	YES	TSS1500	Island	H3K27ac;H3K36me3;H3K4me1;H3K4me2;H3K4me3;H3K79me2;H3K9ac;EZH	H3K4me2;H3K9ac;H3K27ac;H3K36me3;H3K4me1;H3K4me3;H3K79me2;EZH	H3K36me3;H3K4me3	rs28364647
cg08714433	4	132896736		0.822489	0.64651	0.175979	7.66e-06	0.0033835	0.0536524	0.058668	0.820032	0.825356	0.667397	0.611698	1.603e-06	0.501965	5.315e-06	0.882402	NA					NO		Island	NONE	NONE	H3K4me3
cg25880939	4	140233751	NAA15	0.840222	0.687133	0.153089	0.0307585	0.205753	0.0205141	0.160497	0.853757	0.826686	0.630057	0.782259	0.00280656	0.407495	0.00344092	0.798253	Higher in adult	2543.48	0.0062708	6958.84	4415.36	NO	Body		H3K27ac;H3K4me1;H3K4me2;H3K79me2;H3K9ac	H3K79me2;EZH	H3K36me3		YES	SINE
cg16079430	5	10856757		0.603591	0.347111	0.25648	0.0360417	0.221783	0.0807142	0.279362	0.603134	0.604047	0.499733	0.0927406	0.00152292	0.063033	0.00200444	0.304943	NA					NO			H3K27ac;H3K27me3;H3K4me1;H3K4me2;H3K4me3;H3K9ac;EZH	H3K4me2;H3K9ac;H3K9me3;H3K27ac;H3K27me3;H3K4me1;H3K4me3;EZH	H3K27me3;H3K4me1;H3K4me3	rs17177901	YES	Simple_repeat
cg07496545	5	140683737	SLC25A2	0.577258	0.413381	0.163877	1.25e-05	0.0043417	0.0770971	0.0537806	0.555608	0.598907	0.421274	0.400226	6.313e-05	0.502821	0.00012557	0.882402	NS	510.402	0.513921	921.607	411.205	YES	TSS200	Island	H3K9me3	H3K9me3	H3K9me3;H3K36me3
cg22056094	5	140719962	PCDHGA2	0.764435	0.539391	0.225044	0.000484	0.0274072	0.101377	0.115306	0.831662	0.697208	0.506433	0.594321	8.8e-05	0.224058	0.00016757	0.617022	NS	265.773	0.556743	760.366	494.592	NO	1stExon;Body	N_Shore	NONE	H3K9me3;H3K27me3;EZH	H3K9me3
cg05046305	5	140720149	PCDHGA2	0.782769	0.622249	0.16052	0.0002329	0.0189328	0.0768842	0.0747166	0.83011	0.735428	0.601958	0.656066	8.467e-05	0.20015	0.00016296	0.565069	NS	265.773	0.556743	760.366	494.592	NO	1stExon;Body	Island	NONE	H3K9me3;H3K27me3;EZH	H3K9me3
cg02091185	5	170288766	RANBP17	0.584843	0.416537	0.168306	0.0056022	0.0900701	0.0836022	0.122775	0.588502	0.581184	0.433448	0.388353	0.00124834	0.643634	0.00174365	0.924798	NS	-122.143	0.64711	964.082	1086.23	YES	TSS1500	N_Shore	H3K9me3;H3K4me2;H3K4me3;H3K79me2;H3K9ac;EZH	H3K4me2;H3K9ac;H3K9me3;H3K27me3;H3K4me3;H3K79me2	H3K36me3;H3K4me3
cg09395805	6	27186076		0.69088	0.540634	0.150247	0.0153151	0.146652	0.0985437	0.129914	0.730368	0.651393	0.558145	0.511448	0.00371892	0.160676	0.00443792	0.484438	NA					NO			NONE	H3K9me3	H3K9me3;H3K27me3
cg07555084	6	27186199		0.810402	0.648432	0.161971	0.0009284	0.0375042	0.0718357	0.0903255	0.834264	0.786541	0.650072	0.645698	0.00015258	0.350517	0.00027588	0.765153	NA					NO			NONE	H3K9me3	H3K9me3;H3K27me3		YES	DNA
cg26865747	6	28601377		0.840071	0.675825	0.164245	0.008278	0.108877	0.0989674	0.126631	0.892825	0.787317	0.737878	0.572405	0.00025414	0.00412745	0.00042916	0.0615677	NA					NO		N_Shore	H3K27me3;H3K4me2;H3K4me3;H3K9ac;EZH	H3K27me3;EZH	H3K27me3
cg13565129	6	28601419		0.627852	0.460591	0.167261	0.017421	0.156084	0.13911	0.141517	0.704667	0.551037	0.533183	0.339605	0.00137409	0.0026796	0.00184934	0.0599561	NA					NO		N_Shore	H3K27me3;H3K4me2;H3K4me3;H3K9ac;EZH	H3K4me2;H3K27me3;EZH	H3K27me3
cg24637044	6	30039013	RNF39	0.654612	0.49916	0.155452	7.07e-06	0.0032388	0.0656911	0.0502856	0.666032	0.643192	0.511232	0.479041	1.234e-05	0.331766	3.018e-05	0.756071	NS	-28.084	0.900793	460.105	488.189	NO	Body	Island	H3K27me3;H3K4me1;H3K4me2;EZH	H3K4me2;H3K27me3;H3K36me3;EZH	H3K27me3;H3K36me3
cg05563515	6	30039027	RNF39	0.628287	0.456983	0.171304	4.49e-07	0.0007091	0.069652	0.0400898	0.644211	0.612362	0.463507	0.446109	3.693e-06	0.320245	1.102e-05	0.754261	NS	-28.084	0.900793	460.105	488.189	NO	Body	Island	H3K27me3;H3K4me1;H3K4me2;EZH	H3K4me2;H3K27me3;H3K36me3;EZH	H3K27me3;H3K36me3
cg10568066	6	30039442	RNF39	0.739552	0.585645	0.153907	1.63e-05	0.0049595	0.0630399	0.0547575	0.738401	0.740703	0.58095	0.59347	2.336e-05	0.828055	5.1e-05	0.95014	NS	-28.084	0.900793	460.105	488.189	NO	Body	Island	H3K27me3;H3K4me1;H3K4me2;EZH	H3K4me2;H3K27me3;H3K36me3;EZH	H3K27me3;H3K36me3
cg10930308	6	30039476	RNF39	0.576331	0.402062	0.174269	2.72e-07	0.0005625	0.0667113	0.0358395	0.581081	0.57158	0.409641	0.383112	6.591e-06	0.599031	1.76e-05	0.924798	NS	-28.084	0.900793	460.105	488.189	NO	Body	Island	H3K27me3;H3K4me1;H3K4me2;EZH	H3K4me2;H3K9me3;H3K27me3;H3K36me3;EZH	H3K27me3;H3K36me3	rs2301751
cg20194050	6	31939280	STK19	0.677712	0.51877	0.158942	7.23e-07	0.0009113	0.0308502	0.0350749	0.687478	0.667947	0.540344	0.490004	5.333e-10	0.0314368	7.955e-09	0.198336	NS	160.003	0.206717	621.988	461.986	YES	TSS1500;Body	N_Shore	H3K27ac;H3K4me1;H3K4me2;H3K4me3;H3K9ac	H3K4me2;H3K9ac;H3K27ac;H3K36me3;H3K4me1;H3K4me3;H3K79me2	H3K36me3;H3K4me1;H3K4me3
cg04149916	6	31939319	STK19	0.481742	0.327439	0.154303	1.48e-11	1.59e-06	0.0337969	0.0194394	0.49366	0.469824	0.337771	0.310219	7.124e-11	0.0456397	5.103e-09	0.248224	NS	160.003	0.206717	621.988	461.986	YES	TSS1500;Body	N_Shore	H3K27ac;H3K4me1;H3K4me2;H3K4me3;H3K9ac	H3K4me2;H3K9ac;H3K27ac;H3K36me3;H3K4me1;H3K4me3;H3K79me2	H3K36me3;H3K4me1;H3K4me3
cg13069441	6	31939322	STK19	0.538876	0.382678	0.156198	1.13e-08	8.91e-05	0.0406646	0.0320711	0.54554	0.532212	0.402275	0.350017	6.277e-09	0.100468	4.718e-08	0.374663	NS	160.003	0.206717	621.988	461.986	YES	TSS1500;Body	N_Shore	H3K27ac;H3K4me1;H3K4me2;H3K4me3;H3K9ac	H3K4me2;H3K9ac;H3K27ac;H3K36me3;H3K4me1;H3K4me3;H3K79me2	H3K36me3;H3K4me1;H3K4me3
cg18111114	6	32498493	HLA-DRB5	0.208046	0.486794	-0.278748	0.0376156	0.226427	0.279718	0.251078	0.260014	0.156079	0.431439	0.560601	0.0457834	0.825114	0.0473713	0.95014	NA					YES	TSS1500		NONE	NONE	H3K27me3	rs201280821	YES	SINE
cg22933800	6	32605704	HLA-DQA1	0.439799	0.740661	-0.300862	0.0028971	0.0651379	0.287887	0.120891	0.426604	0.452994	0.782706	0.670585	0.0147305	0.840339	0.0156021	0.958094	Higher in adult	3213.16	0.0029404	3660.33	447.172	YES	Body		NONE	NONE	H3K27me3	rs9272469;rs9272466;rs9272468;rs111541957;rs9272470	YES
cg21493951	6	32632338	HLA-DQB1	0.287976	0.468603	-0.180628	0.0272335	0.194131	0.148048	0.172067	0.268908	0.307043	0.471347	0.46403	0.0191749	0.751116	0.02019	0.95014	NS	100.137	0.556675	999.391	899.254	NO	Body	Island	H3K27me3;H3K4me1;H3K4me2;EZH	EZH	H3K27me3	rs143732234	YES
cg27168291	6	33282997	ZBTB22	0.921352	0.741417	0.179935	1.43e-05	0.0046359	0.0221035	0.0541715	0.914551	0.928152	0.769801	0.694111	8.323e-10	0.278256	9.311e-09	0.701519	NS	-1952.5	0.0809181	2701.72	4654.22	YES	TSS1500;Body	Island	H3K27ac;H3K4me1;H3K4me2;H3K4me3;H3K9ac	H3K4me2;H3K9ac;H3K27ac;H3K4me1;H3K4me3;H3K79me2	H3K36me3;H3K4me1;H3K4me3
cg21158431	6	167786059		0.64655	0.294219	0.35233	0.0045368	0.0812081	0.293061	0.214986	0.743151	0.549948	0.331072	0.232799	0.00487023	0.172482	0.00569785	0.497973	NA					NO			NONE	NONE	H3K9me3;H3K27me3
cg00403716	6	167789441	TCP10	0.793339	0.576934	0.216406	0.0356892	0.220722	0.0365006	0.235723	0.786714	0.799964	0.597807	0.542146	0.00345693	0.865892	0.00418102	0.968717	NS	-103.147	0.724573	1951.13	2054.28	NO	Body		NONE	NONE	H3K9me3;H3K27me3
cg17529386	6	170452270		0.921211	0.768432	0.152779	0.005278	0.0875037	0.076414	0.110267	0.891518	0.950903	0.782496	0.744993	0.00159155	0.522502	0.00206441	0.899306	NA					NO		Island	H3K9me3;H3K27me3	H3K9me3	H3K27me3
cg01218414	7	5937486	C7orf28A	0.517088	0.682569	-0.165481	0.0001701	0.0162681	0.114265	0.0521678	0.49835	0.535826	0.675536	0.694292	0.0010592	0.474428	0.00153834	0.866557	NA					YES	TSS1500	N_Shore	NONE	NONE	H3K36me3;H3K4me1;H3K4me3		YES	LTR
cg13207630	7	32358064		0.392618	0.20658	0.186038	6.7e-05	0.0103014	0.105686	0.0673822	0.447892	0.337345	0.240483	0.150076	2.019e-05	0.00692204	4.462e-05	0.072885	NA					NO			H3K27me3;EZH	H3K4me2;H3K27me3;EZH	H3K27me3	rs2116670
cg15134787	7	57471759		0.799427	0.64349	0.155937	0.0108483	0.124285	0.0369449	0.12897	0.78656	0.812295	0.636841	0.654573	0.00057796	0.529972	0.0008996	0.901899	NA					YES		N_Shore	H3K9me3	H3K9me3	NONE
cg14285533	7	63386328		0.299795	0.142787	0.157008	0.0015807	0.048599	0.0946205	0.0909823	0.24634	0.353251	0.124911	0.172581	0.00097422	0.0280675	0.00142939	0.198336	NA					NO		N_Shore	H3K9me3	H3K9me3	NONE
cg08632164	7	65971372		0.359288	0.200225	0.159064	0.0006503	0.0315608	0.118105	0.0668444	0.349451	0.369126	0.171622	0.247896	0.00352199	0.389106	0.00423111	0.782584	NA					NO		Island	NONE	H3K4me2;H3K9ac;H3K27me3	NONE
cg05666820	7	72848703	FZD9	0.676569	0.503072	0.173496	0.0006261	0.0309734	0.0505959	0.0906043	0.664616	0.688521	0.537225	0.446151	1.588e-05	0.590153	3.645e-05	0.924798	NS	266.46	0.340401	3469.32	3202.86	YES	1stExon	Island	H3K27ac;H3K27me3;H3K36me3;H3K4me1;H3K4me2;H3K9ac;EZH	H3K4me2;H3K36me3;EZH	H3K36me3
cg17920646	8	216578		0.628008	0.371804	0.256204	0.0429941	0.241204	0.335491	0.218484	0.606372	0.649643	0.48155	0.188892	0.0662133	0.580847	0.0665853	0.924798	NA					NO		Island	H3K9me3;H3K4me2	NONE	H3K9me3;H3K27me3
cg14317384	8	216788		0.792378	0.557388	0.23499	0.0145511	0.142949	0.22328	0.177962	0.811127	0.77363	0.645771	0.410084	0.0143147	0.245529	0.0153433	0.65782	NA					NO		Island	H3K9me3;H3K4me2	NONE	H3K9me3;H3K27me3
cg01754525	8	43131353		0.486164	0.32999	0.156174	0.0004684	0.0268779	0.100997	0.0715378	0.515252	0.457076	0.332188	0.326327	0.00088814	0.32559	0.00132481	0.756071	NA					NO		Island	H3K9me3	NONE	H3K27me3
cg11471802	8	47529015		0.749231	0.538762	0.210469	0.0002672	0.0202693	0.0670128	0.0996752	0.755826	0.742636	0.532678	0.548903	1.513e-05	0.934892	3.516e-05	0.999624	NA					NO		Island	H3K9me3	H3K9me3	NONE
cg05453358	8	47529280		0.771412	0.522027	0.249384	0.000162	0.015869	0.0725728	0.11073	0.788148	0.754676	0.500524	0.557867	5.836e-06	0.963705	1.604e-05	0.999624	NA					NO		Island	H3K9me3	H3K9me3	NONE
cg20073313	8	52322009	PXDNL	0.937821	0.763994	0.173827	0.0012026	0.0427291	0.032158	0.0969828	0.951371	0.922013	0.802082	0.700514	2.601e-06	0.045762	8.464e-06	0.248224	NS	-59.013	0.462444	401.408	460.421	NO	Body	Island	NONE	NONE	NONE
cg09858108	8	58055024		0.565121	0.411442	0.15368	0.0008273	0.035412	0.107298	0.0738556	0.600806	0.529437	0.427698	0.384347	0.00107881	0.144696	0.00154486	0.464818	NA					NO		Island	H3K9me3	H3K4me2;EZH	NONE	rs75466737;rs7013450
cg11630226	8	143781816	LY6K	0.557203	0.405296	0.151907	5.25e-05	0.0091156	0.0864959	0.0524215	0.57678	0.537625	0.406689	0.402975	0.00023624	0.429805	0.00040661	0.827258	NS	475.297	0.188342	2011.33	1536.03	YES	1stExon;5'UTR	Island	H3K9me3;H3K27me3	H3K4me2;H3K9ac;H3K27ac;H3K4me3	H3K27me3		YES	Low_complexity
cg22857963	8	144358043	GLI4	0.416985	0.232198	0.184787	0.001171	0.0421548	0.108285	0.102909	0.407377	0.426594	0.200508	0.285015	0.00131922	0.373809	0.00178894	0.769101	NS	-511.817	0.158301	1758.93	2270.75	NO	Body	Island	H3K9me3;H3K27ac;H3K27me3;H3K4me1;H3K4me2;H3K9ac;EZH	H3K4me2;H3K27me3;EZH	H3K36me3
cg14825413	8	144358566	GLI4	0.47893	0.310172	0.168759	0.006633	0.0976997	0.0864927	0.12663	0.463606	0.494255	0.280013	0.360437	0.0020015	0.288117	0.00252301	0.716292	NS	-511.817	0.158301	1758.93	2270.75	NO	Body	Island	H3K9me3;H3K27ac;H3K27me3;H3K4me1;H3K4me2;H3K9ac;EZH	H3K4me2;H3K27me3;H3K4me1;H3K4me3;EZH	H3K36me3
cg02235041	8	144676053	EEF1D	0.612694	0.777577	-0.164883	5.82e-09	6.17e-05	0.0519964	0.0281666	0.615451	0.609937	0.772281	0.786404	1.713e-07	0.947342	7.301e-07	0.999624	Higher in fetus	-46493.9	0.0162825	139780	186274	NO	5'UTR	Island	H3K27ac;H3K36me3;H3K4me1;H3K79me2;H3K9ac	H3K4me2;H3K9ac;H3K36me3;H3K79me2;EZH	H3K9me3;H3K36me3;H3K4me1
cg01612292	8	144809598	FAM83H	0.989594	0.784175	0.205419	0.0003092	0.0217342	0.0085306	0.0886764	0.988193	0.990995	0.811705	0.738291	3.678e-08	0.309333	2.057e-07	0.738275	NA					NO	Body	Island	H3K27ac;H3K36me3;H3K9ac	H3K27me3;EZH	H3K9me3;H3K27me3
cg07962934	8	144809621	FAM83H	0.949333	0.751518	0.197815	0.0003753	0.0240036	0.0162503	0.089094	0.94676	0.951907	0.778189	0.707066	1.09e-07	0.373125	5.275e-07	0.769101	NA					NO	Body	Island	H3K27ac;H3K36me3;H3K9ac	H3K27me3;EZH	H3K9me3;H3K27me3
cg25468618	8	144810034	FAM83H	0.85462	0.567726	0.286894	3.35e-09	4.41e-05	0.0829235	0.0511364	0.825862	0.883378	0.563839	0.574204	4.251e-08	0.202036	2.306e-07	0.565069	NA					NO	Body	Island	H3K27ac;H3K36me3;H3K9ac	H3K27me3;EZH	H3K9me3;H3K27me3	rs150147780
cg01399317	8	144810339	FAM83H	0.843187	0.594437	0.248751	8.15e-08	0.0002769	0.0771512	0.0578855	0.812768	0.873607	0.600346	0.584588	2.62e-07	0.276193	1.091e-06	0.701519	NA					NO	Body	Island	H3K27ac;H3K36me3;H3K9ac	H3K27me3;EZH	H3K9me3;H3K27me3
cg13735469	8	144810657	FAM83H	0.774199	0.60062	0.173578	1.08e-06	0.0011407	0.0561886	0.0495582	0.749333	0.799065	0.610803	0.58365	9.782e-07	0.337671	3.433e-06	0.756071	NA					NO	Body	Island	H3K27ac;H3K36me3;H3K9ac	H3K27me3;EZH	H3K9me3;H3K27me3
cg08302650	8	145750040	LRRC24	0.762291	0.604495	0.157797	5.87e-08	0.000223	0.0258548	0.0326643	0.762118	0.762464	0.613165	0.590045	1.656e-10	0.536393	5.227e-09	0.901899	NA					NO	Body;3'UTR	Island	H3K27ac;H3K4me1;H3K4me2;H3K4me3;H3K9ac	H3K4me2;H3K36me3;H3K4me1;H3K79me2;EZH	H3K9me3;H3K36me3
cg19682134	8	145750363	LRRC14	0.542417	0.380543	0.161874	1.95e-09	3.22e-05	0.029566	0.0285821	0.526226	0.558608	0.38255	0.377196	1.028e-10	0.130471	5.103e-09	0.440876	NS	87.9467	0.727978	1487.42	1399.47	NO	5'UTR;3'UTR	Island	H3K27ac;H3K36me3;H3K4me2;H3K9ac	H3K4me2;H3K36me3;H3K4me1;H3K79me2;EZH	H3K9me3;H3K36me3
cg07013148	8	146233339		0.664314	0.512455	0.151859	6.05e-05	0.0097884	0.048409	0.0614021	0.635912	0.692716	0.539883	0.466742	5.916e-06	0.630203	1.604e-05	0.924798	NA					NO			H3K27me3;H3K4me1	NONE	H3K9me3
cg13125506	9	68299110		0.799796	0.618307	0.181489	0.0022296	0.0573512	0.0562035	0.113846	0.837687	0.761905	0.666366	0.538209	3.156e-06	0.00398645	9.887e-06	0.0615677	NA					NO		Island	NONE	NONE	H3K4me3	rs114119948;rs186291850;rs11262889	YES
cg16769623	9	115835613		0.509615	0.352084	0.157531	0.0010635	0.0401967	0.124685	0.0685456	0.53225	0.48698	0.334232	0.381836	0.00459767	0.790935	0.00541436	0.95014	NA					NO		Island	NONE	NONE	H3K9me3;H3K27me3;H3K36me3
cg13874425	9	115835616		0.528713	0.286935	0.241778	0.0021152	0.0559226	0.163515	0.141676	0.583541	0.473885	0.245471	0.356041	0.00264278	0.638265	0.00328512	0.924798	NA					NO		Island	NONE	NONE	H3K9me3;H3K27me3;H3K36me3
cg14316660	9	115851947		0.507543	0.316163	0.19138	0.0104143	0.121983	0.15095	0.145856	0.559057	0.456029	0.267083	0.397962	0.0102961	0.748336	0.0114472	0.95014	NA					NO		Island	H3K27me3;EZH	H3K9me3;H3K27me3	H3K9me3;H3K27me3;H3K36me3
cg13423383	9	139889616	CLIC3	0.803375	0.620008	0.183366	1.39e-05	0.0045769	0.0347107	0.0595372	0.812294	0.794455	0.644192	0.579702	6.162e-09	0.0779214	4.718e-08	0.348698	NS	409.765	0.35383	1163.94	754.175	NO	Body	Island	H3K27me3;H3K4me1;H3K9ac;EZH	H3K4me2;H3K4me1;EZH	H3K27me3;H3K36me3
cg21251970	9	140311919	EXD3	0.708314	0.549719	0.158595	3.84e-05	0.0076302	0.0982681	0.0376522	0.664784	0.751843	0.547171	0.553965	0.00036807	0.0967796	0.00059356	0.374663	Higher in fetus	-3823.05	0.0016139	4755.45	8578.5	NO	5'UTR	Island	H3K27ac;H3K9ac;EZH	H3K4me2;H3K79me2	H3K36me3
cg20137746	10	27235598		0.634179	0.478773	0.155406	0.0020261	0.0547056	0.12214	0.0817419	0.624305	0.644053	0.504676	0.435602	0.00557732	0.819188	0.00644091	0.95014	NA					NO			NONE	NONE	H3K27me3
cg10187894	10	38015525		0.797986	0.605895	0.192091	2.47e-08	0.0001562	0.0397181	0.0403061	0.814	0.781972	0.60169	0.612903	1.318e-09	0.337909	1.242e-08	0.756071	NA					NO			H3K9me3	H3K9me3	NONE		YES	Satellite
cg26520012	10	42672589		0.378431	0.19477	0.183661	5.14e-07	0.000765	0.0808075	0.0229989	0.353672	0.403191	0.205926	0.176177	8.558e-06	0.460404	2.188e-05	0.858462	NA					NO		Island	H3K9me3;H3K4me3;H3K79me2;EZH	EZH	H3K27me3
cg27119456	10	42863173	LOC441666	0.352454	0.194142	0.158312	0.0020835	0.0554869	0.130519	0.0792562	0.370766	0.334141	0.19443	0.193662	0.00622841	0.639597	0.00710118	0.924798	NA					YES	Body	Island	H3K9me3	H3K4me2;H3K9ac;H3K9me3;H3K4me3	NONE
cg19511338	10	43247938		0.77977	0.620106	0.159664	0.000343	0.0229792	0.0437663	0.0768983	0.795923	0.763617	0.626293	0.609795	4.137e-06	0.292129	1.214e-05	0.716317	NA					NO		N_Shore	H3K9me3;H3K27me3;H3K4me2;EZH	H3K4me2;EZH	H3K27me3		YES	SINE
cg27175024	10	43393209		0.452478	0.291718	0.16076	1.46e-06	0.0013808	0.0705346	0.0411498	0.4897	0.415256	0.310886	0.259772	8.1e-07	0.00891299	3.021e-06	0.0886347	NA					NO		N_Shore	NONE	H3K9me3;EZH	NONE
cg23916104	11	7110083	RBMXL2	0.695929	0.543892	0.152037	0.0008791	0.036434	0.0953879	0.0790489	0.702595	0.689262	0.557317	0.521517	0.00126637	0.598526	0.0017437	0.924798	NS	-114.597	0.672082	444.953	559.55	YES	TSS200	N_Shore	H3K9me3	NONE	NONE
cg18888461	11	18477379	LDHAL6A	0.475098	0.323333	0.151764	0.0006413	0.031322	0.102686	0.0711705	0.524377	0.425818	0.365708	0.252708	0.00014082	0.00603836	0.00025722	0.072885	NS	30.097	0.771054	376.23	346.133	YES	1stExon;5'UTR	Island	EZH	NONE	H3K27me3	rs115366211
cg11755407	11	62370490	EML3	0.442768	0.292204	0.150564	0.0424618	0.239792	0.176386	0.130542	0.369358	0.516179	0.264611	0.328994	0.0637073	0.0945785	0.0644272	0.374663	Higher in adult	1506.86	0.0003153	2148.82	641.96	NO	TSS1500;Body	Island	H3K27ac;H3K27me3;H3K36me3;H3K4me1;H3K4me2;H3K4me3;H3K9ac;EZH	H3K4me2;H3K9ac;H3K36me3;H3K4me1;H3K4me3	H3K36me3	rs201549760
cg05475524	11	66326798	ACTN3	0.402794	0.218328	0.184466	1.71e-06	0.0014875	0.039314	0.0515521	0.407984	0.397604	0.21098	0.230575	2.141e-08	0.99691	1.264e-07	0.999624	NS	-397.952	0.475166	527.754	925.705	NO	Body	Island	H3K36me3	H3K27me3;EZH	H3K27me3
cg10578777	12	7781093		0.944566	0.763783	0.180783	0.0039858	0.0761087	0.0609563	0.124795	0.972793	0.91634	0.735758	0.810491	0.00024992	0.787869	0.00042605	0.95014	NA					NO		Island	H3K4me2;H3K4me3;H3K9ac	NONE	H3K27me3;H3K4me3	rs149266175
cg25828445	12	7781288		0.909568	0.74549	0.164078	0.0082307	0.10862	0.0665672	0.12888	0.940039	0.879098	0.719867	0.788195	0.0009558	0.704099	0.00141395	0.947622	NA					NO		S_Shore	H3K4me2;H3K4me3;H3K9ac	NONE	H3K27me3;H3K4me3
cg27502298	12	9555721		0.682508	0.450907	0.231602	0.0219365	0.174874	0.1812	0.210988	0.69171	0.673307	0.505982	0.359114	0.0124209	0.459813	0.0134748	0.858462	NA					NO			NONE	NONE	H3K36me3	rs184759880
cg08693745	12	132286231		0.654379	0.805029	-0.15065	0.0331578	0.213237	0.204652	0.103495	0.574543	0.734215	0.842051	0.743327	0.0577811	0.373118	0.058766	0.769101	NA					NO		Island	H3K27ac;H3K36me3;H3K9ac	H3K36me3	H3K36me3		YES
cg24135336	13	19449338		0.779898	0.628131	0.151767	5.2e-05	0.009071	0.0271506	0.055836	0.781486	0.77831	0.629168	0.626402	8.23e-08	0.864415	4.209e-07	0.968717	NA					NO		Island	H3K9me3	H3K9me3	H3K27me3	rs2586185	YES
cg22411185	13	101860408	NALCN	0.916363	0.741031	0.175332	0.0102027	0.120763	0.0347643	0.143005	0.919743	0.912983	0.711385	0.790443	0.00042073	0.560151	0.00067241	0.924798	Higher in adult	1164.23	0.0008678	2334.01	1169.77	NO	Body		H3K36me3	H3K9me3;H3K36me3	NONE	rs12864509	YES	LTR
cg14361252	13	111465457		0.613613	0.450072	0.163541	0.0148072	0.144104	0.18538	0.102191	0.725251	0.501974	0.477647	0.404114	0.00739234	0.00979429	0.00837487	0.0922725	NA					NO		Island	H3K27ac;H3K27me3;H3K4me1;H3K9ac;EZH	H3K4me2;H3K9ac;H3K9me3;H3K27me3;EZH	H3K27me3
cg13731605	14	21660372		0.316085	0.155397	0.160688	2.46e-05	0.0060664	0.0360901	0.0568078	0.326926	0.305243	0.150007	0.16438	1.7e-07	0.646877	7.301e-07	0.924798	NA					NO			H3K9me3;H3K4me1;H3K4me2;H3K4me3;EZH	H3K4me2;H3K27me3;H3K4me1;H3K4me3;EZH	H3K27me3;H3K4me1;H3K4me3		YES	LTR
cg16602316	14	93698053		0.301508	0.13573	0.165778	2.72e-05	0.0064665	0.0526106	0.062077	0.318869	0.281254	0.101763	0.192342	5.552e-06	0.714863	1.578e-05	0.95014	NA					NO			H3K27ac;H3K36me3	H3K4me2;H3K9ac;H3K27ac;H3K36me3;H3K4me1;H3K4me3;EZH	H3K36me3		YES	DNA
cg06821828	14	93698216		0.496754	0.31066	0.186094	0.0004199	0.0254624	0.0688992	0.0937693	0.513099	0.480409	0.270149	0.378179	5.716e-05	0.640324	0.00011496	0.924798	NA					NO			H3K27ac;H3K36me3	H3K4me2;H3K9ac;H3K27ac;H3K36me3;H3K4me3;EZH	H3K36me3		YES	DNA
cg12944343	14	93698416		0.590897	0.435239	0.155658	0.0005497	0.0291789	0.065268	0.0812122	0.616183	0.565612	0.402154	0.490382	0.00013085	0.946274	0.00024146	0.999624	NA					NO			H3K27ac;H3K36me3	H3K4me2;H3K9ac;H3K27ac;H3K36me3;H3K4me3;H3K79me2;EZH	H3K36me3
cg13749113	15	24506388		0.430416	0.220715	0.209702	0.0018065	0.0518909	0.1909	0.0758525	0.497724	0.363109	0.24909	0.173423	0.00393008	0.0999329	0.00465884	0.374663	NA					NO		Island	H3K9me3	H3K9me3	NONE
cg03455316	15	62516405		0.816302	0.654347	0.161954	0.0080687	0.107587	0.12258	0.118344	0.785724	0.846879	0.679226	0.612882	0.00940296	0.758458	0.0105213	0.95014	NA					NO		Island	H3K9me3	H3K9me3;H3K27me3	H3K27me3
cg08939371	15	91473059	UNC45A	0.476339	0.323155	0.153185	4.52e-06	0.0025995	0.0540443	0.0491332	0.500762	0.451917	0.351171	0.276461	1.255e-07	0.00665471	5.914e-07	0.072885	Higher in fetus	-2325.62	0.0036741	1645.7	3971.32	YES	TSS1500	N_Shore	H3K36me3	H3K4me2;H3K9ac;H3K36me3;H3K4me1;H3K4me3	H3K36me3
cg13778201	15	91473365	UNC45A	0.317035	0.165133	0.151902	5.8e-06	0.0029429	0.0598415	0.0491398	0.303799	0.330272	0.186704	0.129181	1.104e-05	0.910826	2.745e-05	0.990184	Higher in fetus	-2325.62	0.0036741	1645.7	3971.32	YES	TSS200	Island	H3K36me3	H3K4me2;H3K9ac;H3K27ac;H3K36me3;H3K4me1;H3K4me3	H3K36me3
cg02963119	16	450970	DECR2	0.569757	0.405602	0.164155	1.72e-06	0.0014875	0.0517097	0.0486504	0.558901	0.580613	0.398769	0.416991	9.009e-07	0.361542	3.225e-06	0.769101	Higher in fetus	-27746	2.78e-05	19329.1	47075.1	YES	TSS1500	Island	H3K4me1;H3K4me2;H3K4me3;H3K79me2;EZH	H3K4me2;H3K9ac;H3K4me1;H3K4me3	H3K36me3;H3K4me1;H3K4me3
cg07973095	16	451040	DECR2	0.321267	0.135051	0.186217	4.18e-07	0.0006965	0.0761601	0.0426056	0.308441	0.334094	0.126272	0.149682	6.687e-06	0.398809	1.76e-05	0.793187	Higher in fetus	-27746	2.78e-05	19329.1	47075.1	YES	TSS1500	Island	H3K4me1;H3K4me2;H3K79me2;EZH	H3K4me2;H3K9ac;H3K4me1;H3K4me3	H3K36me3;H3K4me1;H3K4me3
cg09465703	16	733842	JMJD8	0.333076	0.112558	0.220519	8.4e-09	7.82e-05	0.0414691	0.0424795	0.313512	0.352641	0.11046	0.116055	2.419e-10	0.131555	5.413e-09	0.440876	NS	-1136.96	0.110038	1876.37	3013.34	YES	Body	Island	H3K27ac;H3K4me1;H3K4me2;H3K4me3;H3K79me2;H3K9ac;EZH	H3K4me2;H3K9ac;H3K27ac;H3K36me3;H3K4me1;H3K4me3;H3K79me2;EZH	H3K36me3;H3K4me3
cg16446484	16	31581309	CSDAP1	0.572255	0.417629	0.154626	0.0066067	0.0974892	0.125946	0.104681	0.65527	0.48924	0.428075	0.40022	0.00181191	0.0172481	0.00233332	0.15437	NA					YES	TSS1500	S_Shore	H3K9me3;H3K27me3;H3K4me3	H3K9me3;H3K27me3	H3K9me3;H3K27me3		YES	SINE
cg04281019	16	46461209		0.437861	0.273399	0.164462	0.0005847	0.0300383	0.133776	0.0462566	0.531952	0.343769	0.287389	0.250082	0.0001998	0.00213627	0.00035063	0.0546274	NA					NO		N_Shore	H3K9me3;H3K27ac;H3K27me3;H3K36me3;H3K4me1;H3K4me2;H3K4me3;EZH	H3K4me2;H3K9ac;H3K9me3;H3K27me3;H3K36me3;H3K4me3;H3K79me2;EZH	H3K27me3
cg06701800	16	84600468	COTL1	0.455339	0.61484	-0.159502	0.0009325	0.0376122	0.093791	0.0857022	0.463622	0.447055	0.614538	0.615344	0.0012098	0.796709	0.0017168	0.95014	Higher in fetus	-17968.3	3.46e-06	13830.3	31798.6	NO	Body		H3K27ac;H3K4me1;H3K4me2;H3K9ac;EZH	H3K9me3;H3K36me3;H3K79me2;EZH	H3K36me3;H3K4me1
cg26536949	17	57053		0.662191	0.348175	0.314016	0.0141091	0.140876	0.246584	0.257022	0.701988	0.622393	0.330412	0.377778	0.0118055	0.752747	0.0129643	0.95014	NA					NO		Island	H3K9me3;H3K27ac;H3K4me2	H3K27me3;EZH	H3K27me3
cg05528899	17	57120		0.659671	0.369603	0.290068	0.0174533	0.156254	0.283884	0.227355	0.698385	0.620957	0.37623	0.358559	0.0237192	0.6335	0.0248288	0.924798	NA					NO		Island	H3K9me3;H3K27ac;H3K4me2;EZH	H3K27me3;EZH	H3K27me3
cg03049249	17	16593601	CCDC144A	0.678306	0.505076	0.17323	1.24e-06	0.0012436	0.0696588	0.0471968	0.714681	0.641932	0.495523	0.520998	2.928e-06	0.159939	9.358e-06	0.484438	NS	-551.672	0.278553	272.089	823.761	YES	TSS200	Island	NONE	NONE	H3K9me3;H3K27me3
cg04316233	17	16593613	CCDC144A	0.754019	0.587974	0.166046	1.65e-05	0.0049881	0.0731497	0.0581116	0.789226	0.718813	0.590994	0.582939	1.056e-05	0.0992155	2.661e-05	0.374663	NS	-551.672	0.278553	272.089	823.761	YES	TSS200	Island	NONE	NONE	H3K9me3;H3K27me3
cg26162794	17	18528568	CCDC144B	0.832776	0.661266	0.17151	3.17e-07	0.0006055	0.0698152	0.0374741	0.870182	0.795371	0.668613	0.649021	6.077e-07	0.0291597	2.314e-06	0.198336	Higher in adult	7892.74	0.000281	11474.6	3581.83	YES	1stExon	Island	NONE	H3K4me2;H3K9ac;H3K4me3	H3K9me3;H3K27me3
cg20995835	17	18528589	CCDC144B	0.730538	0.474158	0.256381	4.67e-07	0.000723	0.0788305	0.0686263	0.767821	0.693256	0.488936	0.449527	7.206e-08	0.0527645	3.794e-07	0.269853	Higher in adult	7892.74	0.000281	11474.6	3581.83	YES	1stExon	Island	NONE	H3K4me2;H3K9ac;H3K4me3	H3K9me3;H3K27me3
cg14560110	17	20799470	CCDC144NL	0.774653	0.599314	0.175339	1.51e-05	0.0047847	0.083417	0.0585446	0.749222	0.800083	0.603639	0.592105	7.007e-05	0.386207	0.00013633	0.782584	NS	-52.7749	0.96578	1688.78	1741.55	YES	TSS200	Island	H3K79me2	NONE	H3K36me3
cg00059374	17	21477756		0.511155	0.358494	0.152661	3.49e-05	0.0073403	0.0632782	0.058606	0.560916	0.461394	0.398526	0.291773	6.277e-10	6.745e-07	8.025e-09	0.00012074	NA					NO			H3K9me3	H3K4me2;H3K4me3	H3K27me3		YES	Satellite
cg26757221	17	21477761		0.556018	0.358594	0.197424	0.0001115	0.0132176	0.0773404	0.0857724	0.616015	0.496022	0.409576	0.273624	6.589e-09	8.722e-06	4.718e-08	0.00078065	NA					NO			H3K9me3	H3K4me2;H3K4me3	H3K27me3		YES	Satellite
cg04498198	17	27899966	TP53I13	0.311962	0.143974	0.167987	2.12e-06	0.001662	0.0791924	0.040274	0.315363	0.308561	0.141234	0.148542	3.356e-05	0.950934	7.068e-05	0.999624	NS	615.493	0.40458	7090.54	6475.05	NO	3'UTR	Island	H3K27ac;H3K27me3;H3K4me1;H3K4me2	H3K4me2;H3K36me3;H3K4me1;H3K79me2;EZH	H3K36me3
cg19817652	17	36997420	C17orf98	0.803776	0.639998	0.163779	5.65e-05	0.0094764	0.0839771	0.0624837	0.84262	0.764933	0.65756	0.610728	2.91e-05	0.0407895	6.2e-05	0.243378	NA					YES	Body	N_Shore	NONE	H3K79me2	NONE
cg25288140	17	41278341	BRCA1	0.836805	0.672628	0.164177	0.0008755	0.0363783	0.0788865	0.0904695	0.871724	0.801885	0.707873	0.613886	4.721e-05	0.0247833	9.713e-05	0.192878	Higher in adult	1426.16	0.0017524	2079.22	653.055	YES	TSS1500;Body	Island	H3K27ac;H3K4me1;H3K4me2;H3K4me3;H3K79me2;H3K9ac	H3K4me2;H3K9ac;H3K27ac;H3K4me1;H3K4me3;H3K79me2	H3K36me3;H3K4me3
cg17624802	17	42431627	FAM171A2	0.512001	0.349149	0.162853	9.3e-07	0.0010581	0.073391	0.03524	0.503334	0.520669	0.357765	0.334788	1.882e-05	0.90738	4.264e-05	0.990184	NA					NO	Body	Island	H3K27ac;H3K4me1;H3K4me2;H3K4me3;H3K9ac	H3K4me2;EZH	H3K36me3
cg16652462	17	43679667	LOC644172	0.398388	0.217864	0.180524	0.0026138	0.062019	0.100798	0.114948	0.394477	0.4023	0.205474	0.238514	0.00156001	0.726061	0.00203825	0.95014	NA					YES	Body	Island	H3K4me2	H3K27me3	H3K27me3;H3K36me3;H3K4me3
cg05491587	18	77659695	KCNG2	0.876214	0.697824	0.17839	5.11e-05	0.0089625	0.0610231	0.0713162	0.841816	0.910611	0.694871	0.702744	4.976e-06	0.0890313	1.437e-05	0.374663	NS	-163.177	0.765149	5644.37	5807.54	NO	Body	Island	H3K9me3	H3K9me3	H3K9me3;H3K36me3
cg26000619	19	2251067	AMH	0.652166	0.492043	0.160123	7.02e-06	0.0032287	0.0378609	0.0511195	0.64055	0.663781	0.501068	0.477002	1.345e-07	0.726366	6.171e-07	0.95014	NS	-127.526	0.757531	805.173	932.699	YES	Body	Island	NONE	H3K27me3;H3K36me3;H3K79me2;EZH	H3K36me3
cg22774088	19	2253398	JSRP1	0.390687	0.211277	0.17941	1.19e-10	5.32e-06	0.0342459	0.0275074	0.383975	0.3974	0.213705	0.207231	1.871e-10	0.650975	5.227e-09	0.924798	Higher in fetus	-2364.75	0.0012803	1418.66	3783.41	NO	Body	Island	H3K27me3;H3K4me1;H3K4me2;H3K4me3;EZH	H3K27me3;H3K36me3;H3K79me2;EZH	H3K36me3
cg19662846	19	8650410	ADAMTS10	0.779398	0.618281	0.161118	2.88e-05	0.0066137	0.0899716	0.050437	0.721731	0.837066	0.601012	0.647062	4.858e-05	0.00384214	9.882e-05	0.0615677	Higher in fetus	-1098.18	0.0281979	814.576	1912.76	NO	Body	Island	H3K4me1	NONE	H3K36me3
cg04546413	19	29218101		0.384633	0.21409	0.170543	0.0485394	0.255435	0.185269	0.176223	0.396439	0.372827	0.204095	0.23075	0.0540675	0.940687	0.0553034	0.999624	NA					NO		Island	H3K4me2;H3K4me3;H3K9ac;EZH	H3K27me3;EZH	H3K27me3	rs192701261
cg03598159	19	39055712	RYR1	0.537662	0.382113	0.155549	7.67e-07	0.0009448	0.0705438	0.0199988	0.521243	0.554081	0.383529	0.379752	1.248e-05	0.437381	3.018e-05	0.832884	Higher in adult	1261.67	0.0039984	2052.52	790.848	NO	Body	Island	H3K36me3	H3K27me3;EZH	NONE	rs80039127
cg27297025	19	47259588	FKRP	0.825508	0.669946	0.155562	5.63e-05	0.0094712	0.066382	0.0625661	0.838865	0.812151	0.668329	0.672642	3.838e-05	0.5845	7.988e-05	0.924798	NS	610.714	0.209895	9004.14	8393.43	NO	Body	Island	H3K27ac;H3K36me3	H3K36me3	H3K36me3
cg02873525	19	48675305		0.83437	0.679163	0.155207	0.0001026	0.0127434	0.0781172	0.06453	0.831208	0.837533	0.697313	0.648913	0.00016803	0.698507	0.00030077	0.947622	NA					NO		Island	H3K4me2;H3K4me3;EZH	H3K4me2;H3K9ac;H3K36me3;H3K4me3	H3K36me3;H3K4me3
cg03950599	19	48698419		0.980981	0.798574	0.182407	0.001903	0.0531762	0.0298052	0.108865	0.981143	0.980819	0.85309	0.707715	3.204e-06	0.085665	9.887e-06	0.374001	NA					NO		Island	H3K4me1	NONE	H3K36me3
cg05017628	19	48698632		0.966058	0.780856	0.185201	0.005038	0.0854995	0.0362182	0.131648	0.962628	0.969488	0.850874	0.664161	2.841e-05	0.0910306	6.127e-05	0.374663	NA					NO		Island	H3K4me1	NONE	H3K36me3
cg01532436	19	48983942	CYTH2	0.280432	0.112235	0.168197	5.5e-05	0.0093387	0.107972	0.0126978	0.249138	0.311726	0.116718	0.104764	0.00049867	0.34458	0.00078992	0.761478	Higher in fetus	-46569.1	0.0153008	54524.2	101093	NO	3'UTR	Island	H3K36me3;EZH	H3K4me2;H3K9ac;H3K27ac;H3K4me1;H3K4me3	H3K36me3
cg20724680	19	49000743	LMTK3	0.755318	0.59389	0.161427	1.67e-07	0.0004266	0.0516016	0.0396333	0.748437	0.762198	0.603676	0.57758	5.433e-07	0.9947	2.161e-06	0.999624	NA					NO	Body	Island	NONE	H3K27me3;EZH	H3K27me3;H3K36me3
cg02784823	19	49000897	LMTK3	0.87866	0.604227	0.274434	7.73e-06	0.0033914	0.0821277	0.0915319	0.86145	0.895871	0.628894	0.563114	1.134e-06	0.988909	3.903e-06	0.999624	NA					NO	Body	Island	NONE	H3K27me3;EZH	H3K27me3;H3K36me3			Simple_repeat
cg26280727	19	49000998	LMTK3	0.781328	0.603291	0.178037	2.67e-05	0.0063912	0.0394197	0.0632883	0.767831	0.794826	0.63131	0.556594	1.697e-07	0.69942	7.301e-07	0.947622	NA					NO	Body	Island	NONE	H3K27me3;EZH	H3K27me3;H3K36me3
cg06862049	19	49001890	LMTK3	0.726931	0.572001	0.15493	6.23e-05	0.0099244	0.0407385	0.0614569	0.725905	0.727958	0.592707	0.53749	8.826e-07	0.410275	3.224e-06	0.798253	NA					NO	Body	Island	NONE	H3K27me3;EZH	H3K27me3;H3K36me3
cg18955367	19	49002338	LMTK3	0.686499	0.533143	0.153355	5.77e-05	0.009577	0.0535473	0.0621125	0.69429	0.678707	0.550364	0.504442	5.745e-06	0.296198	1.604e-05	0.71648	NA					NO	Body	Island	NONE	H3K27me3;EZH	H3K27me3;H3K36me3
cg19603903	19	57742345	AURKC	0.751991	0.568919	0.183072	0.0013731	0.0453966	0.0722304	0.107743	0.778587	0.725396	0.569343	0.568212	0.00011168	0.360096	0.00021042	0.769101	NS	126.311	0.484418	442.158	315.848	YES	TSS200	Island	H3K9me3	NONE	H3K9me3
cg06643849	19	57742421	AURKC	0.868309	0.699526	0.168783	0.004708	0.0827272	0.071987	0.119884	0.903666	0.838002	0.717785	0.669094	0.00036658	0.151605	0.00059356	0.476093	NS	126.311	0.484418	442.158	315.848	YES	TSS200;1stExon;5'UTR	Island	H3K9me3	NONE	H3K9me3
cg25432232	19	57742423	AURKC	0.850982	0.659615	0.191367	0.009618	0.117261	0.0939822	0.154149	0.898273	0.803691	0.682526	0.621429	0.00079228	0.10635	0.00122257	0.388504	NS	126.311	0.484418	442.158	315.848	YES	TSS200;1stExon;5'UTR	Island	H3K9me3	NONE	H3K9me3
cg22711741	19	57742444	AURKC	0.935556	0.766446	0.16911	0.0241711	0.183209	0.04336	0.166945	0.955588	0.915524	0.795702	0.717685	0.00121807	0.247992	0.0017168	0.65782	NS	126.311	0.484418	442.158	315.848	YES	1stExon;5'UTR	Island	H3K9me3	NONE	H3K9me3
cg09594291	19	58879022	ZNF837	0.646659	0.437179	0.20948	3.26e-06	0.0021644	0.0443391	0.0614289	0.661279	0.63204	0.466576	0.388186	2.555e-09	0.0308623	2.178e-08	0.198336	NA					NO	3'UTR	Island	NONE	H3K9me3;EZH	H3K9me3;H3K36me3
cg02749105	19	58879056	ZNF837	0.767863	0.519696	0.248167	1.23e-05	0.0043034	0.0384176	0.0766467	0.7859	0.749826	0.561537	0.44996	1.14e-10	0.00494534	5.103e-09	0.0680935	NA					NO	3'UTR	Island	NONE	H3K9me3;EZH	H3K9me3;H3K36me3
cg24052338	19	58879059	ZNF837	0.857899	0.693486	0.164413	0.0001226	0.0138021	0.0155558	0.0630868	0.855305	0.860493	0.72478	0.641329	6.406e-09	0.133002	4.718e-08	0.440876	NA					NO	3'UTR	Island	NONE	H3K9me3;EZH	H3K9me3;H3K36me3
cg03781262	19	58879871	ZNF837	0.867677	0.675446	0.192231	3.51e-05	0.0073458	0.0213975	0.0633811	0.872314	0.863039	0.71027	0.617406	2.985e-10	0.0266567	5.648e-09	0.198336	NA					NO	Body	Island	NONE	H3K9me3;EZH	H3K9me3;H3K36me3
cg26706163	19	59073369	MZF1	0.630116	0.444511	0.185605	7.63e-10	2.01e-05	0.0500482	0.0297782	0.670772	0.589461	0.454367	0.428086	1.711e-11	0.00016516	3.063e-09	0.00985457	Higher in fetus	-6157.95	0.0168137	4532.7	10690.6	NO	Body;3'UTR	N_Shore	H3K27me3;H3K4me1;H3K4me2;H3K9ac	H3K4me2;H3K9ac;H3K4me3;H3K79me2;EZH	H3K36me3		YES	SINE
cg11707067	19	59073430	MZF1	0.847218	0.655316	0.191902	7.44e-09	7.25e-05	0.0397424	0.0375688	0.866201	0.828234	0.66373	0.641292	2.044e-10	0.0500785	5.227e-09	0.263649	Higher in fetus	-6157.95	0.0168137	4532.7	10690.6	NO	Body;3'UTR	Island	H3K27me3;H3K4me1;H3K4me2;H3K9ac;EZH	H3K4me2;H3K9ac;H3K4me3;H3K79me2;EZH	H3K36me3
cg15606473	20	29535150		0.325953	0.160042	0.165911	0.0222319	0.17588	0.104741	0.156712	0.40904	0.242866	0.217429	0.0643968	0.00034196	0.00093525	0.00056676	0.033482	NA					NO		Island	NONE	NONE	H3K27me3
cg00157199	20	29551622		0.400309	0.23158	0.168729	0.032592	0.211439	0.174346	0.155898	0.547344	0.253275	0.269819	0.16785	0.00197555	0.00040961	0.00250796	0.0183301	NA					NO		Island	NONE	NONE	H3K27me3	rs142121023
cg07753967	20	29611652	FRG1B	0.303023	0.136609	0.166414	0.0157085	0.148461	0.0965675	0.146563	0.36286	0.243186	0.190808	0.0462776	0.00052749	0.00686542	0.00082825	0.072885	NA					YES	TSS1500	Island	H3K9me3	H3K4me2;H3K9ac;H3K9me3;H3K27ac;H3K4me3;H3K79me2	H3K27me3;H3K36me3;H3K4me3
cg20811988	20	29611924	FRG1B	0.336543	0.167372	0.169172	0.0285563	0.198753	0.111821	0.16893	0.41254	0.260547	0.230438	0.0622619	0.00106566	0.00351261	0.00153834	0.0615677	NA					YES	Body	Island	H3K9me3	H3K4me2;H3K9ac;H3K9me3;H3K27ac;H3K4me3;H3K79me2	H3K27me3;H3K36me3;H3K4me3
cg24617313	20	57427146	GNAS	0.372187	0.549604	-0.177416	0.0064102	0.0961136	0.126686	0.125906	0.355468	0.388906	0.539246	0.566866	0.00517937	0.577914	0.00602017	0.924798	NS	214105	0.0841681	1160216	946111	YES	TSS1500;3'UTR	N_Shore	H3K27ac;H3K27me3;H3K36me3;H3K4me1;H3K4me2;H3K4me3;H3K79me2;H3K9ac;EZH	H3K4me2;H3K27me3;H3K4me1;H3K4me3;H3K79me2;EZH	H3K27me3;H3K4me1
cg02498120	21	15095903		0.618649	0.435325	0.183323	0.0001542	0.0154114	0.0711292	0.0824729	0.623049	0.614248	0.478313	0.363679	1.454e-05	0.164582	3.424e-05	0.484438	NA					NO		Island	H3K9me3	H3K4me2	H3K27me3
cg11516613	21	15436419		0.880372	0.718664	0.161708	0.0217518	0.174208	0.0119189	0.155658	0.882147	0.878597	0.745957	0.673176	0.00087446	0.502032	0.00131537	0.882402	NA					NO		Island	H3K9me3;H3K79me2	H3K4me2;EZH	H3K9me3;H3K36me3
cg00994804	21	36259383	RUNX1	0.201488	0.030807	0.170681	1.49e-07	0.0003966	0.0693068	0.0247244	0.203135	0.19984	0.019518	0.0496219	3.65e-06	0.746618	1.102e-05	0.95014	NS	517.897	0.171747	1406.17	888.278	NO	1stExon;Body	Island	H3K27me3;H3K4me1;H3K4me2;H3K4me3;EZH	H3K4me2;H3K9ac;H3K27ac;H3K36me3;H3K4me3;H3K79me2;EZH	H3K27me3;H3K4me1
cg07747299	21	47604052	C21orf56	0.362686	0.190511	0.172175	0.0006472	0.0314822	0.0961356	0.0889071	0.355201	0.37017	0.181065	0.206256	0.00080248	0.658145	0.00122772	0.927622	Higher in fetus	-4096.54	0.0098949	10810.7	14907.2	YES	5'UTR	S_Shore	H3K27ac;H3K4me1;H3K4me2;H3K4me3;H3K9ac;EZH	H3K4me2;H3K9ac;H3K27me3;H3K36me3;H3K4me3;EZH	H3K36me3;H3K4me3	rs78331376	YES
cg08742575	21	47604166	C21orf56	0.376185	0.197509	0.178676	0.0009262	0.0374524	0.114588	0.0927645	0.366817	0.385553	0.178977	0.228396	0.00194508	0.539124	0.00248692	0.901899	Higher in fetus	-4096.54	0.0098949	10810.7	14907.2	YES	5'UTR	S_Shore	H3K27ac;H3K4me1;H3K4me2;H3K4me3;H3K9ac;EZH	H3K4me2;H3K9ac;H3K27me3;H3K36me3;H3K4me3;EZH	H3K36me3;H3K4me3
cg12016809	21	47604291	C21orf56	0.338795	0.160733	0.178062	0.0004508	0.0263236	0.12131	0.0770619	0.318591	0.359	0.155646	0.16921	0.00207247	0.518773	0.00259422	0.899306	Higher in fetus	-4096.54	0.0098949	10810.7	14907.2	YES	1stExon;5'UTR	S_Shore	H3K27ac;H3K4me1;H3K4me2;H3K4me3;H3K9ac;EZH	H3K4me2;H3K9ac;H3K27me3;H3K36me3;H3K4me3;EZH	H3K36me3;H3K4me3
cg05896524	21	47604654	C21orf56	0.423182	0.231373	0.191809	0.0055455	0.0896563	0.0969166	0.139553	0.433358	0.413006	0.229976	0.233701	0.00145899	0.814453	0.00194895	0.95014	Higher in fetus	-4096.54	0.0098949	10810.7	14907.2	YES	TSS1500	S_Shore	H3K27ac;H3K4me1;H3K4me2;H3K4me3;H3K9ac;EZH	H3K4me2;H3K9ac;H3K27ac;H3K36me3;H3K4me3;EZH	H3K36me3;H3K4me3
cg13012494	21	47604986	C21orf56	0.288009	0.120192	0.167816	0.0030206	0.0664517	0.111035	0.105664	0.289566	0.28645	0.118437	0.123117	0.00331583	0.99354	0.00403764	0.999624	Higher in fetus	-4096.54	0.0098949	10810.7	14907.2	YES	TSS1500	S_Shelf	H3K27ac;H3K4me1;H3K4me2;H3K4me3;H3K9ac;EZH	H3K4me2;H3K9ac;H3K27ac;H3K36me3;H3K4me1;H3K4me3;EZH	H3K36me3;H3K4me3
cg13732083	21	47605072	C21orf56	0.272227	0.112634	0.159593	0.0064483	0.096442	0.138671	0.102966	0.281607	0.262848	0.115626	0.107647	0.0120935	0.79258	0.0131996	0.95014	Higher in fetus	-4096.54	0.0098949	10810.7	14907.2	YES	TSS1500	S_Shelf	H3K27ac;H3K4me1;H3K4me2;H3K4me3;H3K9ac;EZH	H3K4me2;H3K9ac;H3K27ac;H3K36me3;H3K4me1;H3K4me3;EZH	H3K36me3;H3K4me3
cg12881363	22	50528298	MOV10L1	0.281529	0.127641	0.153888	0.0025147	0.0609863	0.148525	0.0519793	0.272085	0.290973	0.124913	0.132188	0.0145035	0.788777	0.0154531	0.95014	NS	-44.6876	0.771336	767.131	811.819	YES	TSS1500;TSS200	Island	H3K9me3;H3K4me1;EZH	H3K27me3;EZH	H3K27me3	rs147508608;rs143148305
cg08260245	22	51016501	CPT1B	0.776495	0.514239	0.262256	1.04e-09	2.58e-05	0.053553	0.0457924	0.762022	0.790969	0.529137	0.489409	7.991e-10	0.827046	9.311e-09	0.95014	Higher in fetus	-1692.36	0.0409053	668.728	2361.08	YES	1stExon;Body;5'UTR	Island	H3K27me3;H3K36me3;H3K4me1;H3K9ac;EZH	H3K27me3;EZH	H3K36me3			Low_complexity
cg10490842	22	51016604	CPT1B	0.584443	0.419176	0.165267	2.15e-09	3.22e-05	0.0422837	0.0301394	0.578515	0.59037	0.43387	0.394686	1.297e-08	0.729769	8.007e-08	0.95014	Higher in fetus	-1692.36	0.0409053	668.728	2361.08	YES	TSS200;Body;5'UTR	Island	H3K27me3;H3K36me3;H3K4me1;H3K9ac;EZH	H3K27me3;EZH	H3K36me3	rs73445517	YES
cg19112186	22	51016638	CPT1B	0.655278	0.387688	0.26759	1.52e-09	2.76e-05	0.0660076	0.0479316	0.640693	0.669863	0.413261	0.345068	8.333e-09	0.859223	5.327e-08	0.968717	Higher in fetus	-1692.36	0.0409053	668.728	2361.08	YES	TSS200;Body;5'UTR	Island	H3K27me3;H3K36me3;H3K4me1;H3K9ac;EZH	H3K27me3;EZH	H3K36me3
cg10770023	22	51016644	CPT1B	0.582899	0.314384	0.268515	3.13e-10	1.1e-05	0.0719939	0.0236547	0.561473	0.604324	0.329387	0.289379	6.973e-09	0.601058	4.801e-08	0.924798	Higher in fetus	-1692.36	0.0409053	668.728	2361.08	YES	TSS200;Body;5'UTR	Island	H3K27me3;H3K36me3;H3K4me1;H3K9ac;EZH	H3K27me3;EZH	H3K36me3
cg05156901	22	51016646	CPT1B	0.672018	0.377334	0.294685	1.08e-10	5.32e-06	0.0674206	0.0439388	0.657712	0.686324	0.397349	0.343975	1.813e-09	0.999624	1.623e-08	0.999624	Higher in fetus	-1692.36	0.0409053	668.728	2361.08	YES	TSS200;Body;5'UTR	Island	H3K27me3;H3K36me3;H3K4me1;H3K9ac;EZH	H3K27me3;EZH	H3K36me3
cg24363820	22	51016703	CPT1B	0.605769	0.362138	0.24363	1.77e-11	1.59e-06	0.0519347	0.032169	0.58872	0.622818	0.377364	0.336762	4.829e-10	0.696061	7.859e-09	0.947622	Higher in fetus	-1692.36	0.0409053	668.728	2361.08	YES	TSS200;Body;5'UTR	Island	H3K27me3;H3K36me3;H3K4me1;H3K9ac;EZH	H3K27me3;EZH	H3K36me3
cg06530441	22	51016950	CPT1B	0.367566	0.184098	0.183468	1.25e-09	2.63e-05	0.049251	0.0312203	0.357029	0.378102	0.198084	0.160788	2.189e-08	0.971091	1.264e-07	0.999624	Higher in fetus	-1692.36	0.0409053	668.728	2361.08	YES	TSS1500;TSS200;Body;5'UTR	Island	H3K27me3;H3K36me3;H3K4me1;H3K9ac;EZH	H3K27me3;EZH	H3K36me3
cg27502912	22	51017001	CPT1B	0.621914	0.465537	0.156377	3.8e-08	0.0001859	0.0299966	0.0330326	0.61778	0.626048	0.473462	0.452329	1.105e-09	0.886579	1.099e-08	0.9857	Higher in fetus	-1692.36	0.0409053	668.728	2361.08	YES	TSS1500;TSS200;1stExon;Body;5'UTR	Island	H3K27me3;H3K36me3;H3K4me1;H3K9ac;EZH	H3K27me3;EZH	H3K36me3
cg00270625	22	51017019	CPT1B	0.733136	0.506826	0.22631	2.43e-07	0.0005206	0.0382522	0.0518203	0.729841	0.736432	0.517675	0.488745	5.909e-10	0.765837	8.025e-09	0.95014	Higher in fetus	-1692.36	0.0409053	668.728	2361.08	YES	TSS1500;TSS200;1stExon;Body;5'UTR	Island	H3K27me3;H3K36me3;H3K4me1;H3K9ac;EZH	H3K27me3;EZH	H3K36me3

## Sheet: Table S4 450K_DS vs C cblm
probe set	Chr	Position	Gene	AVG DS Methyl	AVG Control Methyl	DS - Control Methyl	Ttest DS vs Control Methyl	FDR DS vs Control Methyl	STDEV DS Methyl	STDEV Control Methyl	AVG DS Methyl in female	AVG DS Methyl in male	AVG Control Methyl in female	AVG Control Methyl in male	Disease status p-value adjusted for sex	Sex p-value adjusted for disease status	Disease status FDR adjusted for sex	Sex FDR adjusted for disease status	RNA expression fetal vs adult brain NCBI GEO GDS3011_GSE7905	GDS3113 Diff adult minus fetal brain expression	GDS3113 Ttest fetal vs adult brain expression	GDS3113 AVG expression adult brain	GDS3113 AVG expression fetal brain	Promoter 2 kb window around TSS	UCSC refgene group (Illumina )	relation to ucsc cpg island (Illumina )	Histone peaks in h1-ESC (ChIP-seq from ENCODE)	Histone peaks in NH-A (ChIP-seq from ENCODE)	Histone peaks in h9-neurons (ChIP-seq from ENCODE)	Common SNP in a 20 bp windows centered by the index CpG (dbSNP138)	Possible cross-hybridization to additional loci or repetitive elements (from TCGA)	Overlapping Repeat elements (from ENCODE)
cg01097950	1	843491		0.745693	0.594304	0.151389	1.368e-08	2.895e-06	0.0473684	0.0212105	0.772622	0.728862	0.606519	0.594907	6.912e-09	0.0736738	1.715e-06	0.999999	NA					NO		N_Shore	H3K27me3;H3K9ac;EZH	H3K27me3;EZH	H3K27me3		YES	LINE
cg11851804	1	848379		0.685436	0.382952	0.302483	3.19e-12	6.424e-08	0.0592481	0.0234571	0.730202	0.657457	0.397148	0.385894	1.502e-12	0.030766	5.059e-08	0.999999	NA					NO		S_Shelf	H3K27me3;H3K9ac;EZH	H3K27me3;EZH	H3K27me3
cg06623778	1	848409		0.846665	0.674098	0.172567	1.035e-08	2.439e-06	0.0277364	0.0365932	0.866716	0.834133	0.679144	0.670437	7.608e-11	0.135492	1.802e-07	0.999999	NA					NO		S_Shelf	H3K27me3;H3K9ac;EZH	H3K27me3;EZH	H3K27me3
cg14528386	1	848440		0.867718	0.704279	0.163438	3.739e-07	2.484e-05	0.0356361	0.054719	0.889446	0.854137	0.701662	0.705159	1.818e-08	0.344337	3.044e-06	0.999999	NA					NO		S_Shelf	H3K27me3;H3K9ac;EZH	H3K27me3;EZH	H3K27me3	rs4626817
cg17436295	1	848609		0.860995	0.644559	0.216436	2.199e-11	1.203e-07	0.0412735	0.0277371	0.884552	0.846272	0.641828	0.644349	2.543e-11	0.245472	1.15e-07	0.999999	NA					NO		S_Shelf	H3K27me3;H3K9ac;EZH	H3K27me3;EZH	H3K27me3
cg18865112	1	849540		0.639544	0.469309	0.170235	1.956e-10	2.809e-07	0.0405054	0.0156921	0.659052	0.627351	0.481495	0.478117	3.129e-10	0.194297	3.308e-07	0.999999	NA					NO		S_Shelf	H3K27me3;H3K9ac;EZH	H3K27me3;EZH	H3K27me3
cg22226438	1	854766	FLJ39609	0.948569	0.774318	0.174251	2.572e-07	1.925e-05	0.0280219	0.0487686	0.956971	0.943318	0.755572	0.768941	1.662e-09	0.932515	7.96e-07	0.999999	NA					YES	Body	Island	H3K27me3;H3K4me1;H3K9ac;EZH	H3K27me3;EZH	H3K27me3	rs13303019
cg05527507	1	861265	SAMD11	0.406144	0.226509	0.179635	3.293e-10	3.805e-07	0.0477451	0.0224346	0.435258	0.387948	0.231096	0.214601	2.307e-10	0.0501831	2.911e-07	0.999999	NS	-140.841	0.544696	359.247	500.088	YES	5'UTR	Island	H3K27me3;H3K4me1;H3K4me2;H3K4me3;H3K9ac;EZH	H3K4me2;H3K9ac;H3K27me3;H3K4me1;H3K4me3;EZH	H3K27me3
cg02896266	1	864879	SAMD11	0.816837	0.646172	0.170666	2.959e-09	1.187e-06	0.0398865	0.0430977	0.833711	0.806291	0.624647	0.650219	2.405e-09	0.837998	9.661e-07	0.999999	NS	-140.841	0.544696	359.247	500.088	NO	Body	S_Shelf	H3K27me3;H3K4me1;EZH	H3K27me3;EZH	H3K27me3
cg00976181	1	865860	SAMD11	0.792853	0.64269	0.150164	7.942e-12	7.486e-08	0.0298743	0.0172241	0.810438	0.781863	0.629349	0.640839	2.14e-11	0.384828	1.042e-07	0.999999	NS	-140.841	0.544696	359.247	500.088	NO	Body	N_Shelf	H3K27me3;H3K4me1;EZH	H3K27me3;EZH	H3K27me3;H3K4me1
cg13546858	1	869346	SAMD11	0.562676	0.32639	0.236287	1.995e-08	3.659e-06	0.0776785	0.04617	0.633777	0.518239	0.353223	0.309006	2.682e-10	0.00070363	3.149e-07	0.76425	NS	-140.841	0.544696	359.247	500.088	NO	Body	Island	H3K27me3;H3K4me1;EZH	H3K27me3;EZH	H3K27me3
cg05819296	1	871980	SAMD11	0.753223	0.510783	0.24244	3.883e-09	1.359e-06	0.0703481	0.0351164	0.78782	0.7316	0.533876	0.505321	3.813e-09	0.0844599	1.226e-06	0.999999	NS	-140.841	0.544696	359.247	500.088	NO	Body	S_Shore	H3K27me3;H3K4me1;H3K4me2;EZH	H3K27me3;EZH	H3K27me3
cg16352072	1	910223	PLEKHN1	0.532597	0.304429	0.228167	1.664e-09	8.731e-07	0.0629298	0.0304274	0.529961	0.534244	0.317583	0.307713	8.394e-09	0.930537	1.916e-06	0.999999	NS	-69.5826	0.592491	626.776	696.359	NO	3'UTR	N_Shelf	H3K27me3;H3K4me1;EZH	EZH	H3K27me3
cg10381813	1	918696	C1orf170	0.624508	0.385475	0.239033	1.16e-10	2.244e-07	0.0603697	0.0391733	0.637247	0.616546	0.363755	0.394724	5.412e-10	0.912419	4.399e-07	0.999999	NA					NO	TSS1500	N_Shore	H3K27me3;EZH	H3K27me3;EZH	H3K27me3
cg03648020	1	931327		0.71607	0.540794	0.175276	2.623e-07	1.951e-05	0.0562244	0.0649708	0.734334	0.704654	0.536692	0.530296	2.236e-07	0.434069	1.515e-05	0.999999	NA					NO		N_Shelf	H3K27me3;EZH	H3K4me2;H3K4me1	H3K36me3;H3K4me1
cg01729262	1	933306		0.603782	0.36705	0.236733	2.138e-08	3.812e-06	0.0765457	0.0496207	0.654843	0.571869	0.385269	0.365471	1.152e-08	0.0436035	2.282e-06	0.999999	NA					NO		N_Shore	H3K27me3;H3K4me1;H3K4me2;EZH	H3K4me2;H3K9ac;H3K4me1;H3K4me3;H3K79me2;EZH	H3K36me3;H3K4me3
cg15713103	1	933685		0.511882	0.248697	0.263185	3.206e-08	4.876e-06	0.0835722	0.070566	0.567185	0.477318	0.272966	0.235424	1.398e-08	0.0331577	2.554e-06	0.999999	NA					NO		Island	H3K27me3;H3K4me1;H3K4me2;EZH	H3K4me2;H3K9ac;H3K4me1;H3K4me3;H3K79me2;EZH	H3K36me3;H3K4me3
cg07123796	1	950971		0.64269	0.451867	0.190824	9.854e-12	8.731e-08	0.0345682	0.0308548	0.655817	0.634486	0.447934	0.468191	3.353e-11	0.852257	1.246e-07	0.999999	NA					NO		S_Shore	H3K27me3;H3K36me3;H3K4me1;EZH	H3K4me2;H3K4me1	H3K36me3;H3K4me1
cg18272461	1	960761	AGRN	0.546596	0.351895	0.194701	2.645e-10	3.367e-07	0.0308964	0.0246711	0.570432	0.531698	0.364433	0.366348	1.91e-11	0.150165	1.005e-07	0.999999	Higher in fetus	-80748.8	0.0012403	32640	113389	NO	Body	N_Shelf	H3K27ac;H3K27me3;H3K4me1;H3K4me2;H3K9ac;EZH	H3K4me2;H3K9ac;H3K36me3;H3K4me1;H3K79me2	H3K36me3
cg17021880	1	964506	AGRN	0.821994	0.650277	0.171717	0.00015491	0.00188352	0.0523155	0.0984759	0.811493	0.828558	0.686683	0.623976	2.19e-05	0.549162	0.00040448	0.999999	Higher in fetus	-80748.8	0.0012403	32640	113389	NO	Body	Island	H3K27me3;EZH	H3K4me2;H3K4me1;H3K79me2	H3K36me3
cg27541454	1	975551	AGRN	0.594664	0.316934	0.27773	6.633e-09	1.883e-06	0.0652537	0.0523151	0.624576	0.575969	0.341674	0.317861	3.251e-09	0.179693	1.121e-06	0.999999	Higher in fetus	-80748.8	0.0012403	32640	113389	NO	Body	Island	H3K27me3;H3K36me3;H3K4me1;H3K4me2;EZH	H3K4me2;H3K4me1;EZH	H3K36me3;H3K4me1
cg10720997	1	997858		0.449653	0.110214	0.339439	1.847e-07	1.529e-05	0.122139	0.0291351	0.468975	0.437576	0.127885	0.0992197	5.312e-08	0.463451	5.881e-06	0.999999	NA					NO		N_Shore	H3K27me3;H3K4me1;EZH	H3K4me2;H3K9ac;H3K4me1;H3K4me3;EZH	H3K27me3;H3K4me1
cg11200797	1	1016470		0.828971	0.6749	0.154071	5.651e-07	3.266e-05	0.0432622	0.0517656	0.840684	0.82165	0.671018	0.682218	2.699e-07	0.788947	1.727e-05	0.999999	NA					NO		N_Shore	H3K27me3;H3K4me2;H3K9ac;EZH	H3K4me2;H3K9ac	H3K27me3;H3K36me3
cg18329352	1	1061585		0.772902	0.582108	0.190794	3.818e-09	1.349e-06	0.0541221	0.0516977	0.794434	0.759444	0.547964	0.591695	1.273e-08	0.989346	2.418e-06	0.999999	NA					NO			EZH	NONE	H3K27me3
cg25973293	1	1061647		0.795503	0.572922	0.222581	1.473e-08	3.042e-06	0.0627831	0.0652832	0.824145	0.777602	0.534486	0.577147	2.092e-08	0.810382	3.314e-06	0.999999	NA					NO			EZH	NONE	H3K27me3
cg15207968	1	1078147		0.824385	0.654676	0.169709	1.136e-09	7.084e-07	0.0347031	0.0378382	0.840322	0.814424	0.621769	0.66521	4.118e-10	0.749348	3.841e-07	0.999999	NA					NO			H3K27ac;H3K9ac;EZH	NONE	H3K27me3	rs12022640
cg02854937	1	1079879		0.691619	0.51901	0.172609	2.898e-11	1.257e-07	0.0347264	0.0290655	0.701565	0.685403	0.506478	0.525415	9.555e-11	0.976501	2.067e-07	0.999999	NA					NO			H3K27ac;H3K4me1;H3K9ac;EZH	NONE	H3K27me3
cg05336956	1	1098001		0.51091	0.359361	0.151549	1.271e-08	2.762e-06	0.0511134	0.0246528	0.51341	0.509347	0.339332	0.36026	6.605e-08	0.715592	6.799e-06	0.999999	NA					NO		N_Shore	H3K27ac;H3K4me1;H3K4me2;H3K9ac;EZH	EZH	H3K27me3	rs116380534
cg14476334	1	1100557		0.50144	0.335904	0.165536	7.462e-11	1.804e-07	0.0390953	0.0336948	0.516981	0.491727	0.329628	0.340944	3.873e-10	0.555787	3.698e-07	0.999999	NA					NO		Island	H3K27ac;H3K27me3;H3K4me1;H3K9ac;EZH	H3K27me3;EZH	H3K27me3
cg13449535	1	1101348	MIR200B	0.864046	0.610716	0.253331	9.285e-06	0.0002377	0.0314716	0.119074	0.884527	0.851245	0.546975	0.651445	2.623e-08	0.34991	3.771e-06	0.999999	NA					NO	TSS1500	S_Shore	H3K4me1;H3K79me2;H3K9ac;EZH	EZH	H3K27me3;H3K4me1
cg14144728	1	1101462	MIR200B	0.800899	0.604272	0.196627	3.019e-08	4.711e-06	0.0277418	0.0593897	0.815209	0.791955	0.56562	0.618051	1.005e-10	0.53781	2.1e-07	0.999999	NA					NO	TSS1500	S_Shore	H3K4me1;H3K79me2;H3K9ac;EZH	EZH	H3K27me3;H3K4me1
cg26330479	1	1104257	MIR429	0.503403	0.339088	0.164315	7.376e-09	1.982e-06	0.0504713	0.0184035	0.52075	0.492561	0.341472	0.339953	7.43e-09	0.359819	1.787e-06	0.999999	NA					YES	TSS200	S_Shelf	H3K4me1;H3K9ac;EZH	EZH	H3K27me3
cg06967105	1	1104265	MIR429	0.606759	0.415356	0.191404	2.261e-10	3.05e-07	0.042352	0.040295	0.6176	0.599984	0.417392	0.409375	4.334e-10	0.451942	3.934e-07	0.999999	NA					YES	TSS200	S_Shelf	H3K4me1;H3K9ac;EZH	EZH	H3K27me3
cg01961752	1	1109012	TTLL10	0.425935	0.269394	0.156541	6.682e-06	0.00018706	0.0788111	0.0515918	0.442931	0.415313	0.259488	0.259313	1.738e-05	0.615553	0.00034095	0.999999	NS	170.89	0.212799	1714.06	1543.17	YES	TSS1500	N_Shore	H3K27ac;H3K4me1;H3K4me2;H3K9ac;EZH	H3K27me3;EZH	H3K27me3
cg19584957	1	1114579	TTLL10	0.766577	0.616343	0.150234	4.534e-09	1.497e-06	0.0372352	0.0336529	0.781989	0.756945	0.620551	0.612718	3.892e-09	0.273281	1.242e-06	0.999999	NS	170.89	0.212799	1714.06	1543.17	YES	TSS1500;5'UTR	N_Shore	H3K27ac;H3K4me1;H3K9ac;EZH	EZH	H3K27me3
cg07841371	1	1114912	TTLL10	0.849772	0.695771	0.154001	4.826e-10	4.561e-07	0.0388798	0.0350946	0.869621	0.837366	0.679601	0.686037	8.897e-10	0.352249	5.745e-07	0.999999	NS	170.89	0.212799	1714.06	1543.17	YES	TSS200;Body	N_Shore	H3K27ac;H3K4me1;H3K9ac;EZH	EZH	H3K27me3
cg05706898	1	1115920	TTLL10	0.708893	0.527362	0.181531	1.249e-08	2.73e-06	0.0557941	0.0434735	0.72378	0.699588	0.501048	0.535526	4.65e-08	0.926054	5.404e-06	0.999999	NS	170.89	0.212799	1714.06	1543.17	YES	Body	Island	H3K27ac;H3K4me1;H3K9ac;EZH	EZH	H3K27me3
cg08886036	1	1118934	TTLL10	0.908018	0.716349	0.191669	4.588e-06	0.0001425	0.0284879	0.0795532	0.914475	0.903982	0.646956	0.726771	1.089e-08	0.215593	2.215e-06	0.999999	NS	170.89	0.212799	1714.06	1543.17	NO	Body	S_Shelf	H3K4me1;H3K9ac;EZH	EZH	H3K27me3
cg06440474	1	1118965	TTLL10	0.863743	0.700956	0.162787	7.418e-08	8.328e-06	0.0282737	0.0488672	0.878114	0.854761	0.650891	0.714444	6.488e-10	0.350869	4.871e-07	0.999999	NS	170.89	0.212799	1714.06	1543.17	NO	Body	S_Shelf	H3K4me1;H3K9ac;EZH	EZH	H3K27me3
cg23087108	1	1120617	TTLL10	0.778646	0.405359	0.373287	1.533e-10	2.507e-07	0.058219	0.0770139	0.801135	0.76459	0.364022	0.423211	1.399e-11	0.823617	1.005e-07	0.999999	NS	170.89	0.212799	1714.06	1543.17	NO	Body;3'UTR		H3K9ac;EZH	EZH	H3K27me3	rs74758268
cg16266669	1	1144558		0.789014	0.634773	0.154241	2.481e-06	9.169e-05	0.0366488	0.0604597	0.811583	0.774907	0.60861	0.657054	2.18e-07	0.942615	1.492e-05	0.999999	NA					NO		N_Shore	H3K27me3;EZH	H3K4me2;H3K4me1;EZH	H3K27me3
cg14830045	1	1173264		0.530275	0.200363	0.329912	4.602e-10	4.424e-07	0.0821116	0.055405	0.553329	0.515866	0.215005	0.225445	2.096e-09	0.605163	8.99e-07	0.999999	NA					NO		N_Shore	H3K27ac;H3K4me1;H3K9ac	H3K79me2;EZH	H3K36me3;H3K4me1
cg00657094	1	1174190		0.645665	0.446121	0.199544	6.271e-07	3.507e-05	0.0609786	0.0769076	0.656747	0.638739	0.429637	0.477431	6.962e-07	0.673445	3.323e-05	0.999999	NA					NO		Island	H3K27ac;H3K9ac	H3K79me2;EZH	H3K36me3;H3K4me1
cg16045223	1	1206372	UBE2J2	0.481432	0.668535	-0.187103	3.737e-06	0.00012311	0.0865569	0.0321041	0.482813	0.480568	0.658303	0.665502	5.494e-06	0.946902	0.00014518	0.999999	Higher in fetus	-6865.86	0.0002795	5856.14	12722	NO	5'UTR	N_Shelf	H3K36me3;H3K79me2	H3K4me2;H3K9ac;H3K27ac;H3K36me3;H3K4me1;H3K79me2	H3K36me3;H3K4me1
cg17709975	1	1248492	CPSF3L	0.425463	0.61031	-0.184848	1.648e-05	0.00036091	0.100772	0.0161463	0.452917	0.408304	0.603736	0.61553	4.54e-05	0.588171	0.00070273	0.999999	NA					NO	Body	Island	H3K27ac;H3K36me3;H3K9ac;EZH	H3K36me3;H3K79me2	H3K36me3
cg10435967	1	1249102	CPSF3L	0.603179	0.807065	-0.203886	2.325e-05	0.00046421	0.11242	0.0220923	0.61299	0.597048	0.789249	0.815345	5.442e-05	0.941558	0.00080594	0.999999	NA					NO	Body	S_Shore	H3K27ac;H3K36me3;H3K9ac;EZH	H3K36me3;H3K79me2	H3K36me3
cg16527939	1	1253970	CPSF3L	0.398451	0.550033	-0.151583	1.126e-05	0.00027424	0.0619197	0.0770316	0.403021	0.395594	0.560347	0.531561	1.849e-05	0.522096	0.00035705	0.999999	NA					NO	Body	N_Shore	H3K27ac;H3K36me3;H3K79me2;H3K9ac;EZH	H3K9ac;H3K27ac;H3K36me3;H3K4me1;H3K79me2	H3K36me3		YES	SINE
cg14512203	1	1257581	CPSF3L	0.433902	0.613309	-0.179407	2.169e-05	0.00044107	0.0991188	0.0337275	0.440798	0.429591	0.610027	0.611945	4.1e-05	0.876324	0.00065069	0.999999	NA					NO	Body	N_Shelf	H3K27ac;H3K36me3;H3K79me2;H3K9ac	H3K27ac;H3K36me3;H3K4me1;H3K79me2	H3K36me3
cg06520508	1	1261347	GLTPD1	0.459519	0.634605	-0.175086	5.041e-07	3.023e-05	0.067508	0.013201	0.476978	0.448608	0.631596	0.636171	1.801e-07	0.547354	1.306e-05	0.999999	NA					NO	TSS1500;5'UTR	N_Shore	H3K27ac;H3K36me3;H3K4me1;H3K4me2;H3K4me3;H3K79me2;H3K9ac	H3K4me2;H3K9ac;H3K4me3;H3K79me2	H3K36me3;H3K4me3
cg23036947	1	1294018	MXRA8	0.473909	0.285287	0.188621	2.138e-08	3.812e-06	0.0626731	0.0154394	0.473895	0.473917	0.298032	0.277789	6.392e-08	0.691341	6.642e-06	0.999999	NS	811.471	0.497981	9859.04	9047.57	YES	TSS200	S_Shelf	H3K27me3;H3K4me1;H3K4me2;H3K9ac;EZH	H3K4me2;H3K9ac;H3K27ac;H3K4me1;H3K4me3;H3K79me2	H3K36me3;H3K4me3
cg09368716	1	1361655	TMEM88B	0.684524	0.485762	0.198762	1.526e-09	8.365e-07	0.0455123	0.0362865	0.725318	0.659027	0.489957	0.500824	7.374e-10	0.088409	5.218e-07	0.999999	NA					YES	1stExon	Island	H3K27ac;H3K4me1;H3K4me2;EZH	NONE	NONE
cg12208770	1	1361666	TMEM88B	0.64688	0.464602	0.182278	5.03e-08	6.552e-06	0.0456321	0.0483077	0.688325	0.620977	0.45907	0.481418	1.38e-08	0.182416	2.536e-06	0.999999	NA					YES	1stExon	Island	H3K27ac;H3K4me1;H3K4me2;EZH	NONE	NONE
cg26863172	1	1361729	TMEM88B	0.790728	0.594951	0.195777	8.289e-08	8.935e-06	0.0398443	0.0515277	0.822258	0.771021	0.580278	0.599871	3.433e-09	0.350636	1.151e-06	0.999999	NA					YES	1stExon	Island	H3K27ac;H3K4me1;H3K4me2;EZH	NONE	NONE	rs72896277	YES
cg21173317	1	1478665	SSU72	0.493213	0.691949	-0.198735	1.521e-05	0.0003406	0.0955736	0.0539992	0.496792	0.490977	0.668759	0.67376	4.696e-05	0.977894	0.00072119	0.999999	NS	20803.6	0.0699836	102274	81470.4	NO	Body	S_Shore	H3K27ac	H3K79me2	H3K36me3
cg03392564	1	1478680	SSU72	0.473767	0.705272	-0.231505	7.041e-06	0.0001944	0.105097	0.059449	0.47714	0.471658	0.684281	0.680991	2.343e-05	0.907106	0.00042579	0.999999	NS	20803.6	0.0699836	102274	81470.4	NO	Body	S_Shelf	H3K27ac	H3K79me2	H3K36me3
cg08231710	1	1566687	MMP23A	0.536711	0.266574	0.270137	0.00017984	0.00210376	0.140524	0.110776	0.608165	0.492052	0.336957	0.242846	7.247e-05	0.0546517	0.00100276	0.999999	NS	102.366	0.231938	391.578	289.212	YES	TSS1500	Island	H3K27me3;H3K4me1;H3K4me2;EZH	EZH	H3K36me3
cg20429981	1	1609972	CDK11B	0.147253	0.339965	-0.192712	8.187e-09	2.121e-06	0.0487561	0.0391325	0.13027	0.157867	0.302428	0.34646	4.279e-09	0.0726567	1.298e-06	0.999999	NA					NO	Body;5'UTR	S_Shore	H3K27ac;H3K4me1;H3K4me2;H3K79me2;H3K9ac	H3K79me2	H3K36me3
cg17815669	1	2003198	PRKCZ	0.737233	0.555687	0.181546	0.0126771	0.0504771	0.115474	0.138576	0.782804	0.708751	0.576959	0.608412	0.0110027	0.617094	0.0453346	0.999999	NS	-3801.49	0.431852	94769.1	98570.6	NO	Body	N_Shore	H3K27ac;H3K79me2;H3K9ac	H3K27me3;EZH	H3K9me3;H3K27me3
cg13077150	1	2004222	PRKCZ	0.760057	0.593415	0.166642	0.00038077	0.00369833	0.0657444	0.10426	0.789256	0.741807	0.541106	0.618616	0.00011526	0.821717	0.00142781	0.999999	NS	-3801.49	0.431852	94769.1	98570.6	YES	TSS1500;Body	N_Shore	H3K27ac;H3K4me1;H3K79me2;H3K9ac	H3K27me3;EZH	H3K9me3;H3K27me3;H3K4me3
cg10238603	1	2337875	PEX10	0.573882	0.773447	-0.199564	8.337e-06	0.00021971	0.086687	0.057661	0.61777	0.546453	0.734892	0.7684	2.788e-05	0.461861	0.0004863	0.999999	Higher in adult	2265.62	0.0282315	7987.05	5721.43	NO	Body	N_Shelf	H3K27ac;H3K36me3;EZH	H3K4me2;H3K9ac;H3K27ac;H3K36me3;H3K4me1;EZH	H3K36me3;H3K4me1
cg25775742	1	2337977	PEX10	0.686128	0.840492	-0.154364	4.743e-05	0.0007845	0.0781881	0.057394	0.732239	0.657309	0.804589	0.848907	0.00013907	0.473972	0.00164636	0.999999	Higher in adult	2265.62	0.0282315	7987.05	5721.43	NO	Body	N_Shore	H3K27ac;H3K36me3;EZH	H3K4me2;H3K9ac;H3K36me3;EZH	H3K36me3;H3K4me1
cg03764767	1	2338210	PEX10	0.463978	0.619269	-0.155292	1.336e-06	5.949e-05	0.0667695	0.034256	0.498493	0.442406	0.59765	0.628672	4.042e-06	0.476614	0.0001159	0.999999	Higher in adult	2265.62	0.0282315	7987.05	5721.43	NO	Body	N_Shore	H3K27ac;H3K36me3;EZH	H3K4me2;H3K9ac;H3K36me3;EZH	H3K36me3;H3K4me1
cg00120825	1	2338738	PEX10	0.355702	0.517791	-0.162089	2.164e-06	8.324e-05	0.0643817	0.0410238	0.376164	0.342914	0.500327	0.509008	7.661e-06	0.564265	0.00018523	0.999999	Higher in adult	2265.62	0.0282315	7987.05	5721.43	NO	Body	N_Shore	H3K27ac;H3K36me3	H3K9ac;H3K36me3;EZH	H3K36me3;H3K4me1
cg09245989	1	2454811	PANK4	0.196055	0.435316	-0.239261	2.135e-06	8.245e-05	0.0743065	0.10028	0.191857	0.198679	0.444434	0.474724	5.223e-07	0.641286	2.725e-05	0.999999	Higher in fetus	-3857.18	0.0018195	6976.45	10833.6	NO	Body	S_Shore	H3K27me3;H3K36me3;H3K4me1;H3K4me2;H3K79me2;H3K9ac;EZH	H3K4me2;H3K9ac;H3K27ac;H3K36me3;H3K4me1;H3K79me2;EZH	H3K36me3;H3K4me1
cg04232360	1	2792744		0.509142	0.325876	0.183266	2.557e-08	4.252e-06	0.0617267	0.0270438	0.518955	0.503009	0.308724	0.344402	1.191e-07	0.755055	9.924e-06	0.999999	NA					NO			H3K9me3	H3K9me3	H3K27me3	rs12068127
cg07363144	1	2796691		0.659993	0.503412	0.156581	8.994e-10	6.304e-07	0.038709	0.0259844	0.669543	0.654024	0.479749	0.514131	2.497e-09	0.673123	9.842e-07	0.999999	NA					NO			H3K9me3	H3K9me3	H3K27me3
cg09767550	1	2835823		0.558841	0.373494	0.185347	2.691e-07	1.99e-05	0.0751982	0.0296563	0.561549	0.557149	0.36003	0.375257	4.16e-07	0.86698	2.317e-05	0.999999	NA					NO			H3K9me3	H3K9me3	H3K27me3
cg04979216	1	2836591		0.728896	0.576066	0.15283	8.28e-08	8.933e-06	0.0519784	0.0260133	0.726738	0.730244	0.573382	0.588748	3.773e-07	0.661155	2.163e-05	0.999999	NA					NO			H3K9me3	H3K9me3	H3K27me3	rs113002351	YES
cg03737787	1	2899656		0.66103	0.474762	0.186268	1.34e-08	2.864e-06	0.0583012	0.0440854	0.623239	0.684649	0.447356	0.465719	1.516e-08	0.0693714	2.692e-06	0.999999	NA					NO			H3K9me3	NONE	H3K27me3	rs144441412;rs7529459
cg03654329	1	2899954		0.525097	0.343692	0.181405	2.74e-06	9.845e-05	0.0893363	0.0597928	0.501834	0.539637	0.314137	0.328002	9.073e-06	0.436101	0.00020992	0.999999	NA					NO			H3K9me3	H3K9me3	H3K27me3	rs111828763
cg08262220	1	2995506	PRDM16	0.643227	0.462974	0.180253	3.051e-08	4.741e-06	0.0428912	0.0330772	0.649061	0.639581	0.462668	0.479162	2.218e-08	0.91216	3.423e-06	0.999999	NS	-223.697	0.337657	590.592	814.29	NO	Body	N_Shore	H3K27ac;H3K27me3	H3K4me2;H3K9ac;H3K27me3;H3K4me1;H3K4me3;H3K79me2;EZH	H3K27me3
cg11731671	1	2995604	PRDM16	0.684667	0.36182	0.322846	8.908e-09	2.227e-06	0.0715651	0.0682642	0.696524	0.677256	0.369739	0.394515	7.591e-09	0.988244	1.804e-06	0.999999	NS	-223.697	0.337657	590.592	814.29	NO	Body	N_Shore	H3K27ac;H3K27me3	H3K4me2;H3K9ac;H3K27me3;H3K4me1;H3K79me2;EZH	H3K27me3
cg11837181	1	3001002	PRDM16	0.704161	0.53998	0.164181	2.2e-07	1.727e-05	0.0603052	0.0385802	0.707994	0.701764	0.543775	0.547293	9.151e-07	0.935746	4.017e-05	0.999999	NS	-223.697	0.337657	590.592	814.29	NO	Body	S_Shore	H3K27ac;H3K27me3	H3K9ac;H3K27me3;H3K79me2;EZH	H3K27me3
cg08876274	1	3028230	PRDM16	0.718715	0.538547	0.180168	5.126e-10	4.712e-07	0.0431129	0.0261115	0.721091	0.717229	0.534037	0.53232	1.506e-09	0.872144	7.566e-07	0.999999	NS	-223.697	0.337657	590.592	814.29	NO	Body	Island	H3K27ac;H3K9ac;EZH	H3K9ac;H3K79me2	H3K27me3
cg14761019	1	3028485	PRDM16	0.779515	0.582187	0.197328	3.491e-09	1.29e-06	0.0415292	0.0350376	0.778304	0.780272	0.570083	0.579732	1.234e-09	0.782034	6.875e-07	0.999999	NS	-223.697	0.337657	590.592	814.29	NO	Body	Island	H3K27ac;H3K9ac;EZH	H3K9ac;H3K79me2	H3K27me3
cg26407161	1	3029070	PRDM16	0.80576	0.643681	0.162079	2.854e-12	6.021e-08	0.0287667	0.0198706	0.7983	0.810422	0.625431	0.640818	4.25e-12	0.26172	7.418e-08	0.999999	NS	-223.697	0.337657	590.592	814.29	NO	Body	S_Shore	H3K27ac;H3K9ac;EZH	H3K9ac;H3K79me2	H3K27me3	rs2072733
cg03447135	1	3032799	PRDM16	0.562625	0.403703	0.158922	1.856e-07	1.533e-05	0.0478507	0.0380247	0.566175	0.560406	0.414349	0.406205	2.857e-07	0.739911	1.796e-05	0.999999	NS	-223.697	0.337657	590.592	814.29	NO	Body		H3K27ac;H3K9ac;EZH	H3K9ac;H3K4me1;H3K79me2;EZH	H3K27me3
cg12473797	1	3036358	PRDM16	0.587292	0.431697	0.155596	5.739e-10	5.011e-07	0.0357328	0.029295	0.582636	0.590203	0.427446	0.437393	1.516e-09	0.564426	7.582e-07	0.999999	NS	-223.697	0.337657	590.592	814.29	NO	Body	N_Shore	H3K27ac;H3K4me1;H3K9ac;EZH	H3K4me2;H3K9ac;H3K4me1;H3K79me2;EZH	H3K27me3;H3K4me1
cg19914124	1	3073626	PRDM16	0.681704	0.512707	0.168997	2.129e-07	1.689e-05	0.0519947	0.0352461	0.682151	0.681425	0.50718	0.500096	1.995e-07	0.878549	1.401e-05	0.999999	NS	-223.697	0.337657	590.592	814.29	NO	Body	S_Shore	H3K27ac	H3K4me2;H3K9ac;H3K4me1;H3K79me2;EZH	H3K27me3
cg08110058	1	3073806	PRDM16	0.72547	0.548488	0.176981	7.582e-08	8.444e-06	0.0497364	0.0274999	0.73244	0.721113	0.541306	0.542596	6.349e-08	0.80047	6.617e-06	0.999999	NS	-223.697	0.337657	590.592	814.29	NO	Body	S_Shore	H3K27ac	H3K4me2;H3K9ac;H3K4me1;H3K79me2;EZH	H3K27me3		YES	DNA
cg20699701	1	3089762	PRDM16	0.579042	0.352588	0.226455	7.917e-10	5.836e-07	0.0495213	0.0383668	0.591356	0.571346	0.354073	0.34781	8.039e-10	0.52095	5.468e-07	0.999999	NS	-223.697	0.337657	590.592	814.29	NO	Body		H3K27ac	H3K4me2;H3K27me3;H3K4me1;H3K79me2;EZH	H3K27me3
cg26053881	1	3136528	PRDM16	0.474711	0.271307	0.203404	2.87e-08	4.579e-06	0.0540035	0.0368827	0.479988	0.471413	0.277997	0.279996	4.53e-08	0.869699	5.323e-06	0.999999	NS	-223.697	0.337657	590.592	814.29	NO	Body		H3K27ac;H3K4me1;H3K9ac;EZH	H3K4me2;H3K27me3;EZH	H3K27me3;H3K4me1
cg23631759	1	3143682	PRDM16	0.72972	0.521246	0.208474	2.529e-07	1.901e-05	0.0525314	0.0698489	0.708415	0.743036	0.501103	0.513453	4.057e-08	0.348493	4.976e-06	0.999999	NS	-223.697	0.337657	590.592	814.29	NO	Body		H3K27ac;EZH	H3K27me3;EZH	H3K27me3
cg22606873	1	3144679	PRDM16	0.550709	0.394009	0.1567	1.634e-06	6.838e-05	0.0631008	0.0569887	0.501634	0.581381	0.415176	0.373102	4.261e-06	0.319297	0.00012039	0.999999	NS	-223.697	0.337657	590.592	814.29	NO	Body	N_Shelf	H3K27ac	H3K27me3;EZH	H3K27me3
cg20462242	1	3227744	PRDM16	0.817256	0.636519	0.180737	1.663e-09	8.731e-07	0.0497871	0.0317131	0.822981	0.813677	0.620024	0.639474	7.876e-09	0.857835	1.845e-06	0.999999	NS	-223.697	0.337657	590.592	814.29	NO	Body		H3K27ac;EZH	H3K9me3;H3K79me2;EZH	H3K27me3
cg05375699	1	3245451	PRDM16	0.636338	0.431509	0.204829	3.214e-08	4.884e-06	0.0690311	0.0342197	0.649659	0.628013	0.430793	0.430023	1.271e-07	0.642433	1.041e-05	0.999999	NS	-223.697	0.337657	590.592	814.29	NO	Body		H3K27ac;EZH	EZH	H3K27me3
cg16059167	1	3246855	PRDM16	0.611085	0.441636	0.169449	2.179e-09	9.896e-07	0.03655	0.0354007	0.624293	0.60283	0.428524	0.455797	1.727e-09	0.981444	8.103e-07	0.999999	NS	-223.697	0.337657	590.592	814.29	NO	Body		H3K27ac;H3K4me1;EZH	EZH	H3K27me3
cg01101873	1	3269478	PRDM16	0.72526	0.554223	0.171036	2.761e-07	2.024e-05	0.0358757	0.0354907	0.739284	0.716494	0.562742	0.568097	2.676e-08	0.58511	3.82e-06	0.999999	NS	-223.697	0.337657	590.592	814.29	NO	Body		H3K27ac;H3K27me3;H3K4me1;H3K4me2;H3K4me3;H3K9ac;EZH	H3K4me2;H3K9ac;H3K4me1;EZH	H3K27me3
cg26000536	1	3276535	PRDM16	0.719811	0.54469	0.175121	1.265e-06	5.725e-05	0.0616401	0.0516287	0.722171	0.718336	0.512592	0.559748	1.425e-06	0.486854	5.497e-05	0.999999	NS	-223.697	0.337657	590.592	814.29	NO	Body	S_Shore	H3K27ac;H3K4me1;H3K9ac;EZH	H3K27me3;EZH	H3K27me3
cg13848291	1	3380111	ARHGEF16	0.837521	0.664539	0.172983	7.271e-11	1.804e-07	0.0380788	0.0328574	0.846821	0.831709	0.657529	0.677995	4.186e-10	0.956302	3.879e-07	0.999999	NS	427.388	0.0572179	1619.24	1191.85	NO	Body		H3K27ac;H3K36me3;H3K4me1	H3K27me3	NONE
cg03916277	1	3380250	ARHGEF16	0.762836	0.527595	0.235241	1.849e-10	2.713e-07	0.0520301	0.0338996	0.772611	0.756726	0.518107	0.550728	8.021e-10	0.783196	5.467e-07	0.999999	NS	427.388	0.0572179	1619.24	1191.85	NO	Body		H3K27ac;H3K36me3;H3K4me1	H3K27me3	NONE
cg24919884	1	3380288	ARHGEF16	0.715137	0.550849	0.164288	1.077e-09	6.883e-07	0.035421	0.0309637	0.730226	0.705707	0.557026	0.563089	1.378e-09	0.476081	7.248e-07	0.999999	NS	427.388	0.0572179	1619.24	1191.85	NO	Body		H3K27ac;H3K36me3;H3K4me1	H3K27me3	NONE
cg15015996	1	3382565	ARHGEF16	0.768149	0.607631	0.160519	7.353e-10	5.691e-07	0.0387868	0.029163	0.780574	0.760383	0.603519	0.61098	2.072e-09	0.62668	8.945e-07	0.999999	NS	427.388	0.0572179	1619.24	1191.85	NO	Body		H3K27ac;H3K36me3	H3K27me3;EZH	NONE
cg01269514	1	3394013	ARHGEF16	0.5291	0.358351	0.170749	6.245e-08	7.495e-06	0.0378105	0.0487407	0.547112	0.517843	0.358643	0.370865	1.297e-08	0.560596	2.446e-06	0.999999	NS	427.388	0.0572179	1619.24	1191.85	NO	Body	N_Shore	H3K27ac;H3K36me3;EZH	NONE	NONE	rs77673387
cg17741539	1	3394478	ARHGEF16	0.801488	0.632096	0.169392	6.404e-12	6.929e-08	0.0316311	0.0265318	0.807308	0.79785	0.623875	0.638539	2.683e-11	0.917683	1.153e-07	0.999999	NS	427.388	0.0572179	1619.24	1191.85	NO	Body	N_Shore	H3K27ac;H3K36me3;EZH	NONE	NONE
cg02659581	1	3467842	MEGF6	0.790216	0.631174	0.159042	1.349e-08	2.869e-06	0.0311528	0.0377522	0.803651	0.781819	0.622092	0.634645	1.325e-09	0.682166	7.069e-07	0.999999	NS	-3094.53	0.190271	21903.9	24998.5	NO	Body		H3K27ac;H3K4me1;H3K9ac;EZH	H3K27me3;EZH	NONE
cg02955098	1	3473665	MEGF6	0.513061	0.360118	0.152943	1.642e-08	3.249e-06	0.0400402	0.0399565	0.536401	0.498473	0.3494	0.380623	2.618e-08	0.686603	3.768e-06	0.999999	NS	-3094.53	0.190271	21903.9	24998.5	NO	Body		H3K27ac;H3K9ac	H3K27me3;EZH	NONE		YES	LTR
cg26607673	1	3473923	MEGF6	0.442112	0.250008	0.192104	1.186e-09	7.237e-07	0.0490449	0.0296256	0.45725	0.43265	0.246603	0.261092	4.934e-09	0.719302	1.422e-06	0.999999	NS	-3094.53	0.190271	21903.9	24998.5	NO	Body		H3K27ac;H3K9ac	H3K9me3;H3K27me3;H3K4me1;EZH	NONE
cg05334053	1	3474202	MEGF6	0.872288	0.632117	0.240171	1.916e-05	0.00040309	0.0383298	0.103332	0.891512	0.860273	0.579964	0.676606	1.976e-07	0.412661	1.391e-05	0.999999	NS	-3094.53	0.190271	21903.9	24998.5	NO	Body		H3K27ac;H3K9ac	H3K9me3;H3K27me3;EZH	NONE
cg12612393	1	3474376	MEGF6	0.694273	0.477845	0.216427	2.321e-09	1.024e-06	0.044453	0.0484342	0.721046	0.677539	0.472125	0.48154	5.813e-10	0.33194	4.599e-07	0.999999	NS	-3094.53	0.190271	21903.9	24998.5	NO	Body		H3K27ac;H3K9ac	H3K9me3;H3K27me3;EZH	NONE
cg02924487	1	3649344	TP73	0.576459	0.424158	0.152301	0.00030805	0.0031554	0.062019	0.0755059	0.621352	0.548401	0.456276	0.433224	6.101e-05	0.0779776	0.00087883	0.999999	NS	-39.5837	0.801408	398.278	437.862	NO	Body;3'UTR	Island	H3K27ac;H3K27me3;H3K36me3;H3K4me1;H3K4me2;H3K4me3;H3K9ac;EZH	H3K27me3;EZH	H3K27me3;H3K36me3;H3K4me1
cg23930133	1	4231220		0.816452	0.619002	0.197449	1.581e-06	6.699e-05	0.060724	0.0884795	0.829156	0.808512	0.590172	0.595747	3.696e-07	0.772089	2.131e-05	0.999999	NA					NO			H3K9me3	H3K9me3	H3K27me3
cg24116385	1	5677939		0.63863	0.474524	0.164106	1.637e-07	1.414e-05	0.0572733	0.0445637	0.656556	0.627427	0.478084	0.473014	3.775e-07	0.420678	2.164e-05	0.999999	NA					NO			H3K9me3	H3K9me3	H3K27me3
cg15672498	1	6218116	CHD5	0.250203	0.406825	-0.156622	0.00685739	0.0320677	0.0923106	0.10809	0.255554	0.246859	0.337518	0.403629	0.00629141	0.545392	0.029816	0.999999	Higher in fetus	-2059.75	0.03449	2419.35	4479.11	NO	Body		H3K27ac;H3K9ac	H3K4me2;H3K9ac;H3K27me3;H3K4me1;EZH	H3K27me3;H3K4me1
cg21211271	1	6265071	RNF207	0.525647	0.357676	0.167972	2.304e-07	1.778e-05	0.0513614	0.0424275	0.537701	0.518113	0.343988	0.387963	4.386e-07	0.685127	2.403e-05	0.999999	NA					NO	TSS1500	N_Shore	H3K27ac;H3K27me3;H3K4me1;H3K4me2;H3K4me3;H3K79me2;H3K9ac;EZH	H3K4me2;H3K9ac;H3K4me1;H3K4me3;H3K79me2;EZH	H3K27me3;H3K36me3
cg01514415	1	6301951		0.642846	0.490114	0.152732	3.32e-07	2.293e-05	0.0372508	0.044673	0.639766	0.644771	0.478077	0.503892	6.944e-08	0.439234	7.024e-06	0.999999	NA					NO		Island	H3K27ac;H3K27me3;H3K36me3;H3K4me1;H3K4me2;H3K4me3;H3K79me2;H3K9ac;EZH	H3K4me2;H3K27me3;H3K4me1;EZH	H3K36me3;H3K4me1;H3K4me3
cg00765655	1	6304199	HES3	0.61197	0.422287	0.189684	5.704e-06	0.00016702	0.0451053	0.0702834	0.62894	0.601365	0.405338	0.437306	4.312e-07	0.973222	2.378e-05	0.999999	NA					YES	TSS200	N_Shore	H3K27ac;H3K27me3;H3K4me1;H3K4me2;H3K4me3;H3K79me2;H3K9ac;EZH	H3K27me3;EZH	H3K36me3;H3K4me3
cg20157525	1	6304217	HES3	0.730189	0.545699	0.18449	1.367e-07	1.254e-05	0.0476097	0.0464547	0.742413	0.722549	0.52786	0.560909	6.328e-08	0.864349	6.606e-06	0.999999	NA					YES	TSS200	N_Shore	H3K27ac;H3K27me3;H3K4me1;H3K4me2;H3K4me3;H3K79me2;H3K9ac;EZH	H3K27me3;EZH	H3K36me3;H3K4me3
cg22699074	1	6304272	HES3	0.761626	0.592358	0.169268	9.473e-07	4.667e-05	0.0482507	0.0519487	0.77683	0.752123	0.560162	0.612878	3.358e-07	0.672535	2e-05	0.999999	NA					YES	1stExon;5'UTR	N_Shore	H3K27ac;H3K27me3;H3K4me1;H3K4me2;H3K4me3;H3K79me2;H3K9ac;EZH	H3K27me3;EZH	H3K36me3;H3K4me3
cg04992704	1	6304361	HES3	0.500431	0.325689	0.174742	4.163e-07	2.663e-05	0.0469591	0.0495792	0.513654	0.492167	0.32926	0.332074	1.685e-07	0.633718	1.25e-05	0.999999	NA					YES	5'UTR	N_Shore	H3K27ac;H3K27me3;H3K4me1;H3K4me2;H3K4me3;H3K79me2;H3K9ac;EZH	H3K27me3;EZH	H3K36me3;H3K4me3
cg10829621	1	6304421	HES3	0.633006	0.453284	0.179722	2.335e-06	8.776e-05	0.0605924	0.0555136	0.655236	0.619113	0.442642	0.464427	1.834e-06	0.712737	6.559e-05	0.999999	NA					YES	5'UTR	N_Shore	H3K27ac;H3K27me3;H3K4me1;H3K4me2;H3K4me3;H3K79me2;H3K9ac;EZH	H3K27me3;EZH	H3K36me3;H3K4me3
cg03327263	1	6304499	HES3	0.544043	0.360785	0.183257	1.367e-06	6.041e-05	0.0502572	0.0587933	0.558685	0.534892	0.350386	0.369543	3.641e-07	0.857016	2.11e-05	0.999999	NA					YES	Body	N_Shore	H3K27ac;H3K27me3;H3K4me1;H3K4me2;H3K4me3;H3K79me2;H3K9ac;EZH	H3K27me3;EZH	H3K36me3;H3K4me3
cg05473804	1	6309300	GPR153	0.678834	0.480865	0.197969	1.108e-05	0.00027108	0.0635398	0.0692699	0.700355	0.665383	0.449718	0.493633	3.193e-06	0.990521	9.777e-05	0.999999	NS	-172.325	0.273541	332.808	505.133	NO	3'UTR	Island	H3K27ac;H3K27me3;H3K4me1;H3K4me2;H3K4me3;H3K9ac;EZH	H3K4me2;EZH	H3K36me3
cg15892785	1	6309343	GPR153	0.661568	0.278232	0.383335	2.467e-05	0.00048495	0.0840531	0.174346	0.708712	0.632102	0.21115	0.350936	1.194e-06	0.716027	4.853e-05	0.999999	NS	-172.325	0.273541	332.808	505.133	NO	3'UTR	Island	H3K27ac;H3K27me3;H3K4me1;H3K4me2;H3K4me3;H3K9ac;EZH	H3K4me2;EZH	H3K36me3
cg07104732	1	6478615	HES2	0.573537	0.404915	0.168622	1.556e-07	1.368e-05	0.0289704	0.0469013	0.583686	0.567195	0.404816	0.416216	3.576e-09	0.811102	1.181e-06	0.999999	NA					NO	3'UTR	N_Shore	H3K27ac;H3K27me3;H3K4me1;H3K4me2;EZH	H3K27me3;H3K4me1;EZH	H3K27me3
cg24864511	1	6480516	HES2	0.470613	0.24347	0.227144	0.00051817	0.00465636	0.0510548	0.118308	0.483603	0.462494	0.262543	0.258978	4.156e-05	0.747034	0.00065735	0.999999	NA					YES	TSS1500	Island	H3K27ac;H3K27me3;H3K4me1;H3K4me2;H3K4me3;EZH	H3K4me2;H3K27me3;H3K4me1;EZH	H3K27me3		YES	SINE
cg01501312	1	6480594	HES2	0.426887	0.272215	0.154671	0.00035771	0.00352743	0.0538325	0.0627501	0.438702	0.419502	0.297344	0.277575	9.425e-05	0.5119	0.00122563	0.999999	NA					YES	TSS1500	Island	H3K27ac;H3K27me3;H3K4me1;H3K4me2;H3K4me3;EZH	H3K4me2;H3K27me3;H3K4me1;EZH	H3K27me3
cg16559708	1	7130495	CAMTA1	0.463083	0.29493	0.168153	5.974e-10	5.09e-07	0.0447504	0.0285091	0.470902	0.458197	0.292245	0.298094	3.28e-09	0.797541	1.125e-06	0.999999	Higher in adult	15201.3	0.0028863	35912	20710.7	NO	Body		H3K4me2;H3K4me3;H3K9ac;EZH	H3K4me2;H3K9ac;H3K9me3;H3K27me3;H3K4me1;H3K4me3;EZH	H3K27me3;H3K4me3
cg22122925	1	8073906	ERRFI1	0.642265	0.792586	-0.150321	3.404e-06	0.00011492	0.0788906	0.0369484	0.653651	0.635149	0.794146	0.818346	9.32e-06	0.98192	0.0002141	0.999999	NS	-252.993	0.550439	1943.91	2196.9	NO	Body		H3K27ac;H3K36me3;H3K79me2	H3K9ac;H3K9me3;H3K27ac;H3K36me3;H3K4me1;H3K79me2;EZH	H3K36me3;H3K4me1
cg13089904	1	8343271		0.697625	0.523642	0.173983	7.846e-07	4.088e-05	0.0599417	0.0579725	0.719355	0.684044	0.528103	0.544263	1.617e-06	0.62027	6.009e-05	0.999999	NA					NO			H3K27ac;H3K79me2	H3K79me2	H3K27me3;H3K4me1	rs17032406
cg07247610	1	9097422	SLC2A5	0.740987	0.58187	0.159116	1.156e-09	7.143e-07	0.0345377	0.0290581	0.744984	0.738488	0.55602	0.59526	7.531e-10	0.363133	5.288e-07	0.999999	NS	-718.837	0.197877	3931.99	4650.83	NO	Body;3'UTR	N_Shore	NONE	H3K27me3	H3K27me3
cg01800148	1	9130886	SLC2A5	0.846236	0.686595	0.159642	0.00045106	0.00419536	0.0369082	0.125273	0.856909	0.839566	0.656755	0.714052	3.637e-05	0.598467	0.00059467	0.999999	NS	-718.837	0.197877	3931.99	4650.83	YES	TSS1500;Body	N_Shore	NONE	H3K27me3;EZH	H3K27me3
cg14565651	1	9145034	SLC2A5	0.614088	0.448997	0.165091	1.817e-08	3.451e-06	0.0497843	0.0395098	0.620553	0.610047	0.455832	0.452067	6.924e-08	0.704653	7.008e-06	0.999999	NS	-718.837	0.197877	3931.99	4650.83	NO	Body		NONE	H3K4me2;H3K9me3;H3K27ac;H3K27me3	H3K27me3
cg26363759	1	9377984	SPSB1	0.416945	0.209929	0.207015	4.231e-05	0.00072149	0.103808	0.0876243	0.430833	0.408264	0.223791	0.217473	9.21e-05	0.710879	0.00120423	0.999999	NS	1891.53	0.0708956	21528.2	19636.7	NO	5'UTR		H3K27ac;H3K4me1;H3K9ac	H3K4me2;H3K9ac;H3K9me3;H3K27ac;H3K36me3;H3K4me1;H3K79me2;EZH	H3K27me3
cg19820919	1	9380800	SPSB1	0.807062	0.652689	0.154373	1.278e-07	1.195e-05	0.0433577	0.0540042	0.820135	0.798891	0.65813	0.656872	1.105e-07	0.521071	9.428e-06	0.999999	NS	1891.53	0.0708956	21528.2	19636.7	NO	5'UTR		H3K27ac;H3K27me3;H3K4me1;H3K4me2;H3K79me2;H3K9ac	H3K4me2;H3K9ac;H3K9me3;H3K27ac;H3K36me3;H3K4me1;H3K79me2	H3K27me3;H3K4me1
cg20325547	1	9431594		0.752582	0.556558	0.196025	1.171e-05	0.00028167	0.046906	0.0893361	0.763908	0.745504	0.569881	0.580144	1.352e-06	0.834754	5.297e-05	0.999999	NA					NO		S_Shelf	H3K27ac;H3K4me1	H3K9ac;H3K9me3;H3K27ac;H3K36me3;H3K4me1;H3K79me2;EZH	H3K27me3
cg07322117	1	9498583		0.394288	0.189327	0.204961	1.524e-06	6.519e-05	0.0831529	0.059276	0.396935	0.392633	0.205743	0.197487	5.32e-06	0.848965	0.00014165	0.999999	NA					NO			EZH	H3K4me2;H3K9ac;H3K9me3;H3K27ac;H3K4me1;H3K4me3;EZH	H3K27me3
cg11231958	1	9509421		0.7186	0.520577	0.198023	6.921e-07	3.745e-05	0.0407997	0.0792767	0.732007	0.710221	0.51453	0.51912	2.565e-08	0.670131	3.72e-06	0.999999	NA					NO			NONE	H3K4me2;H3K9ac;H3K9me3;H3K27ac	H3K27me3	rs11121422
cg25369015	1	9599256	SLC25A33	0.435541	0.255378	0.180163	7.704e-08	8.522e-06	0.0598091	0.0337068	0.427714	0.440433	0.270534	0.257573	3.431e-07	0.958643	2.027e-05	0.999999	NS	178.151	0.898739	8238.83	8060.68	YES	TSS1500	N_Shore	H3K27ac;H3K4me2;H3K4me3;H3K9ac	H3K4me2;H3K27ac;H3K4me3;EZH	H3K36me3;H3K4me3
cg19896639	1	9599276	SLC25A33	0.464938	0.301342	0.163596	1.255e-08	2.734e-06	0.048226	0.0321131	0.444237	0.477876	0.301823	0.324831	3.115e-08	0.105763	4.2e-06	0.999999	NS	178.151	0.898739	8238.83	8060.68	YES	TSS1500	N_Shore	H3K27ac;H3K4me2;H3K4me3;H3K9ac	H3K4me2;H3K27ac;H3K4me3;EZH	H3K36me3;H3K4me3
cg03413303	1	9670134	TMEM201	0.408653	0.559424	-0.150771	0.00011609	0.00151899	0.0832781	0.0578146	0.426078	0.397763	0.53575	0.560422	0.00030511	0.887643	0.00300292	0.999999	NA					NO	Body	N_Shore	H3K36me3;H3K4me1	H3K36me3	H3K36me3		YES	SINE
cg12224834	1	9708125		0.694361	0.5385	0.155861	2.957e-09	1.186e-06	0.0429205	0.0266892	0.722767	0.676607	0.543855	0.55413	5.626e-09	0.187734	1.531e-06	0.999999	NA					NO		N_Shelf	H3K27ac;H3K4me1	H3K27me3	H3K27me3		YES	LTR
cg12354861	1	9714810	C1orf200	0.813525	0.660371	0.153153	1.17e-07	1.131e-05	0.0448367	0.0391734	0.826677	0.805304	0.623302	0.690108	1.143e-07	0.358467	9.653e-06	0.999999	NA					YES	TSS200;5'UTR	S_Shore	H3K27ac;H3K27me3;H3K4me1	H3K27me3;EZH	H3K27me3
cg05341549	1	9774742	PIK3CD	0.664479	0.505057	0.159422	1.463e-11	1.029e-07	0.0357546	0.0211037	0.6739	0.658591	0.497648	0.503864	4.892e-11	0.666344	1.445e-07	0.999999	Higher in fetus	-927.172	0.0126696	894.784	1821.96	NO	Body	N_Shore	H3K27ac;H3K36me3;H3K4me1;H3K4me2;H3K9ac	H3K36me3;H3K79me2	H3K36me3
cg04163216	1	9777888	PIK3CD	0.804511	0.616002	0.188509	8.312e-09	2.141e-06	0.0362932	0.0487851	0.808785	0.80184	0.634223	0.624475	1.895e-09	0.636403	8.53e-07	0.999999	Higher in fetus	-927.172	0.0126696	894.784	1821.96	NO	Body	S_Shore	H3K27ac;H3K36me3;H3K4me1;H3K4me2;H3K9ac;EZH	H3K36me3	H3K36me3
cg07970040	1	9789165	CLSTN1	0.607559	0.789297	-0.181739	4.642e-05	0.00077213	0.0892365	0.0619666	0.617416	0.601398	0.745552	0.78693	0.00012063	0.775531	0.00147721	0.999999	Higher in adult	12386.6	0.005254	53078.7	40692.1	NO	3'UTR	N_Shore	H3K27ac;H3K36me3;H3K4me1	H3K36me3	H3K36me3
cg04340595	1	9789174	CLSTN1	0.458683	0.618536	-0.159853	5.636e-06	0.00016557	0.0604758	0.0533657	0.464787	0.454868	0.586848	0.611758	1.236e-05	0.818829	0.00026407	0.999999	Higher in adult	12386.6	0.005254	53078.7	40692.1	NO	3'UTR	N_Shore	H3K27ac;H3K36me3;H3K4me1	H3K36me3	H3K36me3
cg07395930	1	9791419	CLSTN1	0.488134	0.672597	-0.184463	1.208e-06	5.543e-05	0.0780424	0.0353404	0.490831	0.486448	0.669717	0.657869	2.984e-06	0.77977	9.3e-05	0.999999	Higher in adult	12386.6	0.005254	53078.7	40692.1	NO	Body	Island	H3K27ac;H3K36me3;H3K4me1	H3K36me3	H3K36me3
cg12657380	1	9795590	CLSTN1	0.452724	0.824093	-0.371369	2.432e-07	1.848e-05	0.143353	0.045303	0.501563	0.4222	0.805971	0.829084	4.428e-07	0.505352	2.419e-05	0.999999	Higher in adult	12386.6	0.005254	53078.7	40692.1	NO	Body		H3K27ac;H3K36me3;H3K4me1	H3K36me3	H3K36me3
cg03541746	1	9795934	CLSTN1	0.639283	0.795913	-0.156629	1.219e-06	5.578e-05	0.0658938	0.0361354	0.666948	0.621993	0.79198	0.78556	3.632e-06	0.245933	0.00010729	0.999999	Higher in adult	12386.6	0.005254	53078.7	40692.1	NO	Body		H3K27ac;H3K36me3;H3K4me1	H3K36me3	H3K36me3
cg11710086	1	9796011	CLSTN1	0.269759	0.433571	-0.163812	4.364e-08	5.978e-06	0.0414595	0.0524087	0.2829	0.261546	0.454467	0.409932	1.324e-08	0.0815894	2.481e-06	0.999999	Higher in adult	12386.6	0.005254	53078.7	40692.1	NO	Body		H3K27ac;H3K36me3;H3K4me1	H3K36me3	H3K36me3
cg09162909	1	10075991	RBP7	0.450802	0.292223	0.158579	3.43e-07	2.346e-05	0.0474108	0.0418034	0.479618	0.432792	0.277972	0.330671	5.33e-07	0.914283	2.763e-05	0.999999	Higher in adult	16375.1	0.000157	16744.9	369.794	NO	3'UTR		NONE	NONE	H3K27me3
cg08537783	1	10795394	CASZ1	0.682182	0.515715	0.166467	2.569e-08	4.265e-06	0.0366145	0.0493263	0.696041	0.67352	0.49971	0.521714	5.288e-09	0.88646	1.479e-06	0.999999	NS	-119.068	0.758027	1102.55	1221.62	NO	5'UTR		H3K27ac;H3K4me1;H3K4me2;H3K9ac;EZH	H3K27me3;EZH	H3K27me3;H3K4me1;H3K4me3
cg18232828	1	10846092	CASZ1	0.561252	0.353845	0.207407	0.00049727	0.0045177	0.108957	0.0782476	0.596344	0.539319	0.363638	0.398159	0.00068269	0.728434	0.00554009	0.999999	NS	-119.068	0.758027	1102.55	1221.62	NO	5'UTR		H3K27ac;H3K27me3;H3K4me1;H3K79me2;H3K9ac;EZH	H3K27me3;EZH	H3K27me3		YES	SINE
cg02971581	1	10895950		0.796364	0.589408	0.206956	2.214e-05	0.00044767	0.0552823	0.109057	0.820249	0.781437	0.565781	0.599699	2.077e-06	0.850792	7.15e-05	0.999999	NA					NO		Island	H3K27ac;H3K4me1;H3K4me2;H3K4me3;H3K9ac;EZH	H3K9me3;H3K27me3;EZH	H3K27me3;H3K4me1
cg09510180	1	10895978		0.642591	0.458431	0.18416	5.049e-06	0.00015298	0.0604309	0.0825447	0.663287	0.629656	0.441496	0.463698	2.106e-06	0.770257	7.217e-05	0.999999	NA					NO		Island	H3K27ac;H3K4me1;H3K4me2;H3K4me3;H3K9ac;EZH	H3K4me2;H3K9me3;H3K27me3;EZH	H3K27me3;H3K4me1
cg26426938	1	10948457		0.732164	0.575489	0.156675	5.344e-08	6.801e-06	0.0527695	0.0432627	0.746539	0.723179	0.526548	0.577171	1.036e-07	0.663832	9.018e-06	0.999999	NA					NO			H3K4me2;H3K4me3;EZH	H3K27me3;EZH	H3K27me3	rs78306859	YES	DNA
cg25013303	1	10961257		0.620533	0.42216	0.198372	9.152e-09	2.27e-06	0.0497774	0.0323141	0.623367	0.618761	0.428479	0.416388	1.112e-08	0.714628	2.234e-06	0.999999	NA					NO			H3K27ac;H3K4me1;H3K4me2;EZH	H3K4me2;H3K9ac;H3K27me3;H3K4me1;H3K4me3;EZH	H3K27me3;H3K4me1
cg26829322	1	11713867	FBXO44	0.317252	0.505767	-0.188515	7.373e-06	0.00020102	0.0775623	0.0654122	0.368516	0.285212	0.476334	0.501288	1.747e-05	0.258535	0.00034228	0.999999	NS	27960.6	0.0598104	135758	107798	YES	TSS1500;Body	N_Shore	H3K27ac;H3K27me3;H3K4me1;H3K4me2;H3K4me3;H3K9ac	H3K4me2;H3K9ac;H3K27me3;H3K4me1;EZH	H3K27me3;H3K36me3;H3K4me3
cg06770735	1	11840031		0.587145	0.393686	0.193459	1.462e-08	3.027e-06	0.0557455	0.0523993	0.600683	0.578684	0.401433	0.395434	3.854e-08	0.511504	4.812e-06	0.999999	NA					NO			H3K27ac;H3K9ac	EZH	H3K27me3
cg00502254	1	12201600	TNFRSF8	0.685156	0.494134	0.191022	5.64e-09	1.696e-06	0.0462735	0.0443992	0.698248	0.676974	0.490789	0.501637	7.157e-09	0.733671	1.75e-06	0.999999	NS	449.571	0.221483	899.422	449.852	NO	Body		H3K36me3;H3K4me1;H3K9ac	H3K9me3;H3K27me3;EZH	H3K27me3;H3K4me1
cg16549957	1	12218933		0.528546	0.358856	0.16969	1.111e-07	1.094e-05	0.0565836	0.0391827	0.532849	0.525856	0.379391	0.366577	4.118e-07	0.656769	2.303e-05	0.999999	NA					NO			H3K4me1;EZH	H3K9me3;H3K27me3;EZH	H3K27me3;H3K4me1		YES	LINE
cg07804749	1	12610104		0.524868	0.687122	-0.162254	0.00494869	0.0251459	0.120954	0.0738003	0.522677	0.526237	0.642343	0.666342	0.00856558	0.77993	0.0375641	0.999999	NA					NO			H3K4me1;H3K9ac;EZH	H3K4me2;H3K9ac;H3K9me3;H3K27ac;H3K27me3;H3K36me3;H3K4me1;EZH	H3K27me3;H3K4me1
cg09869357	1	12613315		0.831192	0.645643	0.185549	0.00011167	0.00147487	0.039936	0.092476	0.863222	0.811173	0.656306	0.693621	8.049e-06	0.655578	0.00019204	0.999999	NA					NO			H3K4me1;H3K9ac;EZH	H3K9ac;H3K9me3;H3K27ac;H3K27me3;H3K36me3;EZH	H3K27me3;H3K4me1
cg25286482	1	13909821	PDPN	0.623732	0.470649	0.153083	8.708e-05	0.00122647	0.0490763	0.0915353	0.598437	0.639542	0.460366	0.490893	1.733e-05	0.171953	0.00034039	0.999999	Higher in fetus	-4515.31	0.0004575	6375.52	10890.8	YES	TSS1500	Island	H3K27ac;H3K4me1;H3K4me2;H3K4me3;H3K79me2;H3K9ac	H3K4me2;H3K9ac;H3K27ac;H3K4me3;EZH	H3K27me3;H3K36me3;H3K4me3
cg15131789	1	18060276		0.732289	0.544582	0.187707	3.227e-06	0.00011063	0.0452733	0.0711149	0.752254	0.719811	0.517773	0.576327	3.507e-07	0.739559	2.055e-05	0.999999	NA					NO			H3K27ac;H3K9ac	H3K27me3;EZH	H3K27me3
cg25020286	1	18956947	PAX7	0.398245	0.228259	0.169986	0.00013528	0.00170301	0.101558	0.0372506	0.408277	0.391975	0.255519	0.226412	0.00028622	0.552167	0.00285863	0.999999	NS	-1146.58	0.57404	1354.94	2501.52	YES	TSS1500	Island	H3K27ac;H3K27me3;H3K4me1;H3K4me2;H3K4me3;EZH	H3K9me3;H3K27me3;EZH	H3K27me3
cg00247426	1	19051735	PAX7	0.660057	0.451564	0.208493	1.882e-09	9.252e-07	0.0590094	0.0483158	0.654718	0.663393	0.438237	0.470956	8.679e-09	0.378327	1.951e-06	0.999999	NS	-1146.58	0.57404	1354.94	2501.52	NO	Body		H3K27ac;H3K27me3;H3K4me1;H3K4me2;EZH	H3K9me3;H3K27me3;EZH	H3K27me3
cg03315346	1	19109544		0.61922	0.462189	0.157031	1.104e-08	2.536e-06	0.0493077	0.028966	0.63792	0.607532	0.44704	0.486168	3.902e-08	0.965684	4.855e-06	0.999999	NA					NO		N_Shore	H3K27me3;H3K4me1;EZH	H3K9me3;H3K27me3;EZH	H3K27me3
cg05348366	1	19665184		0.393983	0.606639	-0.212656	4.273e-06	0.0001353	0.0703123	0.0665605	0.433467	0.369305	0.609683	0.596118	2.272e-06	0.199052	7.626e-05	0.999999	NA					NO		Island	H3K27ac;H3K36me3;H3K4me1;H3K4me2;H3K9ac;EZH	H3K9me3;H3K36me3;H3K79me2;EZH	H3K36me3
cg12141340	1	19890415		0.609407	0.42227	0.187137	4.417e-09	1.474e-06	0.0545361	0.0365547	0.609895	0.609101	0.399837	0.448295	1.897e-08	0.308854	3.128e-06	0.999999	NA					NO			NONE	H3K4me2;H3K9ac;H3K9me3;H3K4me1;H3K4me3;EZH	H3K27me3
cg13550729	1	19983475	NBL1	0.750995	0.581352	0.169643	8.005e-09	2.091e-06	0.0276849	0.0454642	0.753788	0.749249	0.555774	0.606924	1.324e-10	0.157844	2.35e-07	0.999999	NS	-2853.8	0.304586	50012.1	52865.9	NO	Body		H3K4me1;H3K9ac;EZH	H3K9me3;H3K27me3;H3K36me3;H3K4me1;EZH	H3K27me3
cg15931673	1	20084760	TMCO4	0.706145	0.511577	0.194568	1.47e-10	2.454e-07	0.0487275	0.040991	0.699351	0.710391	0.477819	0.5096	5.438e-10	0.295966	4.413e-07	0.999999	Higher in adult	2658.26	0.0124839	7036.91	4378.65	NO	Body		H3K9ac	H3K4me2;H3K9ac;H3K9me3;H3K27ac;H3K4me1;H3K4me3;EZH	H3K27me3
cg02195657	1	20617283	VWA5B1	0.740475	0.584846	0.155629	0.00105278	0.00792811	0.0724898	0.119752	0.746752	0.736552	0.614491	0.580446	0.00057332	0.563665	0.00484637	0.999999	NA					YES	TSS200		H3K9me3;H3K27ac;H3K27me3;H3K4me1;H3K4me2;H3K4me3;H3K9ac;EZH	H3K9me3;H3K27me3;H3K4me1;EZH	H3K27me3	rs114619450
cg13164309	1	20898017		0.665251	0.495493	0.169758	3.453e-06	0.00011618	0.0743197	0.0423698	0.66589	0.664852	0.508329	0.499119	1.157e-05	0.868338	0.00025188	0.999999	NA					NO			H3K9me3	H3K9me3;H3K27me3;EZH	H3K27me3		YES	LTR
cg18486150	1	21044874	KIF17	0.625398	0.440494	0.184904	3.685e-10	3.962e-07	0.0437945	0.0315167	0.644375	0.613537	0.441929	0.44947	1.222e-09	0.435681	6.837e-07	0.999999	NS	862.309	0.131428	2419.93	1557.62	YES	TSS1500	S_Shore	H3K27ac;H3K4me2;H3K4me3;H3K9ac;EZH	H3K4me2;H3K9ac;H3K27me3;EZH	H3K36me3
cg12460254	1	21629726	ECE1	0.676127	0.496615	0.179512	5.429e-07	3.183e-05	0.0269195	0.0616156	0.686519	0.669632	0.50204	0.509433	4.119e-09	0.733396	1.276e-06	0.999999	NS	-69.22	0.923767	2710.15	2779.37	NO	Body		H3K27ac;H3K4me1;H3K79me2;H3K9ac	H3K4me2;H3K9ac;H3K27ac;H3K4me1;H3K4me3;H3K79me2;EZH	H3K36me3
cg19827182	1	21640802	ECE1	0.761939	0.571704	0.190235	1.444e-06	6.271e-05	0.045635	0.0695776	0.779794	0.75078	0.586363	0.577411	1.505e-07	0.397938	1.162e-05	0.999999	NS	-69.22	0.923767	2710.15	2779.37	NO	Body		H3K27ac;H3K4me1;H3K4me2;H3K4me3;H3K79me2;H3K9ac	H3K9ac;H3K27ac;H3K4me1;H3K79me2;EZH	H3K36me3;H3K4me1
cg02492946	1	21667630	ECE1	0.689835	0.475692	0.214143	1.515e-07	1.342e-05	0.0405131	0.0627074	0.70189	0.682301	0.474736	0.501772	9.906e-09	0.952112	2.094e-06	0.999999	NS	-69.22	0.923767	2710.15	2779.37	NO	Body	N_Shelf	H3K4me1;H3K4me2;H3K79me2;H3K9ac;EZH	H3K4me2;H3K9ac;H3K27ac;H3K4me1;H3K79me2;EZH	H3K36me3;H3K4me1		YES	LINE
cg13170600	1	21818863		0.579406	0.40237	0.177036	3.963e-05	0.00068781	0.0488645	0.0856602	0.598623	0.567395	0.411896	0.431428	7.691e-06	0.753128	0.00018582	0.999999	NA					NO			H3K4me2	H3K27me3	H3K27me3
cg24332002	1	22228582	HSPG2	0.657861	0.48686	0.171002	2.792e-10	3.474e-07	0.0405204	0.0342848	0.674356	0.647552	0.49665	0.491471	8.076e-10	0.276681	5.468e-07	0.999999	NS	-66.1943	0.624564	267.928	334.122	NO	Body		H3K27ac;H3K36me3;H3K4me1;H3K79me2;H3K9ac	H3K4me2;H3K9ac;H3K36me3;H3K4me1;H3K79me2;EZH	H3K36me3
cg03519931	1	22466137	WNT4	0.820689	0.665068	0.155621	8.675e-08	9.21e-06	0.0336866	0.0402683	0.843857	0.806209	0.652165	0.678752	1.018e-08	0.603221	2.128e-06	0.999999	Higher in fetus	-1505.36	0.0025412	468.64	1974	NO	Body	N_Shelf	H3K27ac;H3K27me3;H3K4me1;H3K9ac;EZH	H3K4me2;H3K9me3;H3K27me3;EZH	H3K27me3
cg15582954	1	22470343	WNT4	0.621504	0.415513	0.205992	2.193e-08	3.861e-06	0.062592	0.0517646	0.635229	0.612927	0.415074	0.413679	6.196e-08	0.611274	6.513e-06	0.999999	Higher in fetus	-1505.36	0.0025412	468.64	1974	YES	TSS1500	S_Shore	H3K27me3;H3K4me1;H3K4me2;H3K4me3;H3K9ac;EZH	H3K4me2;H3K9me3;H3K27me3;EZH	H3K27me3		YES	SINE
cg07090424	1	22535491		0.739005	0.56532	0.173685	3.009e-09	1.194e-06	0.0521318	0.0314405	0.757553	0.727413	0.565936	0.547292	6.443e-09	0.210961	1.649e-06	0.999999	NA					NO			H3K4me1;H3K4me2;EZH	H3K9me3;H3K27me3;EZH	H3K27me3;H3K4me1
cg17841765	1	22560699		0.79644	0.591032	0.205408	2.795e-08	4.506e-06	0.0762919	0.0273659	0.814176	0.785355	0.56266	0.583209	1.101e-07	0.813147	9.398e-06	0.999999	NA					NO			H3K27ac;H3K4me1;H3K4me2;H3K9ac	H3K9me3;H3K27me3;EZH	H3K27me3;H3K4me1
cg09180171	1	22677913		0.553254	0.393388	0.159866	2.181e-08	3.854e-06	0.0568668	0.0240814	0.555759	0.551689	0.382933	0.38395	4.596e-08	0.929671	5.374e-06	0.999999	NA					NO			H3K9me3;H3K27me3;H3K4me1;H3K4me2;H3K9ac	H3K9me3;H3K27me3;EZH	H3K27me3
cg27584013	1	23012439		0.757854	0.592379	0.165475	1.239e-10	2.266e-07	0.0256975	0.0228247	0.76626	0.7526	0.562654	0.602537	7.44e-12	0.411921	8.716e-08	0.999999	NA					NO			H3K27ac;H3K27me3;H3K4me1;H3K9ac	H3K4me2;H3K9me3;H3K27me3;H3K4me1;EZH	H3K27me3;H3K4me3
cg24444923	1	23280477		0.517457	0.345644	0.171812	4.314e-05	0.00073189	0.0951947	0.100882	0.508853	0.522834	0.313822	0.327332	8.052e-05	0.731694	0.00108733	0.999999	NA					NO		Island	H3K27me3;H3K4me2;EZH	H3K4me2;H3K9me3;H3K27me3;EZH	H3K27me3
cg26256901	1	23918838		0.702338	0.540645	0.161693	4.141e-09	1.411e-06	0.0422548	0.0362858	0.702333	0.70234	0.526027	0.547718	9.523e-09	0.585756	2.059e-06	0.999999	NA					NO			H3K27ac;H3K4me1;H3K9ac	H3K9ac;H3K4me1	H3K4me1		YES	SINE
cg22675447	1	24745395	NIPAL3	0.277735	0.471841	-0.194106	2.44e-05	0.00048096	0.0399258	0.0677852	0.264928	0.28574	0.448977	0.436879	1.591e-06	0.809042	5.938e-05	0.999999	Higher in adult	2327.8	0.0020091	4129.97	1802.18	NO	5'UTR	S_Shelf	H3K27ac;H3K36me3	H3K4me2;H3K9ac;H3K9me3;H3K27ac;H3K4me1;H3K79me2;EZH	H3K27me3;H3K4me1
cg15498134	1	25246854	RUNX3	0.730879	0.527486	0.203393	1.062e-06	5.056e-05	0.0780344	0.0642885	0.749206	0.719424	0.556267	0.516244	1.68e-06	0.26129	6.169e-05	0.999999	NS	916.604	0.402126	1383.15	466.548	NO	Body		H3K27ac;H3K27me3;H3K4me1;H3K9ac;EZH	H3K4me2;H3K9me3;H3K27me3;EZH	H3K27me3
cg00349061	1	26371865	SLC30A2	0.887931	0.70739	0.18054	1.373e-06	6.061e-05	0.0215123	0.0609698	0.896859	0.882351	0.686094	0.738867	2.404e-09	0.370483	9.661e-07	0.999999	NS	-48.2007	0.662402	382.892	431.093	YES	Body	N_Shore	H3K27me3;H3K4me1;H3K4me2;H3K9ac;EZH	H3K9me3;H3K27me3;EZH	H3K27me3;H3K4me1;H3K4me3
cg15628303	1	26608928	UBXN11	0.790939	0.636827	0.154112	3.902e-06	0.00012697	0.0601442	0.0523789	0.764444	0.807499	0.645393	0.637869	7.694e-06	0.417269	0.00018587	0.999999	Higher in adult	2076.85	0.0062536	5054.54	2977.69	NO	Body	S_Shelf	H3K27ac;H3K4me1;H3K4me2;H3K4me3;H3K9ac;EZH	H3K4me2;H3K9ac;H3K27ac;H3K36me3;H3K4me1;H3K4me3;H3K79me2;EZH	H3K36me3;H3K4me1
cg05770238	1	26686587		0.568614	0.325792	0.242822	2.685e-06	9.707e-05	0.105505	0.093165	0.589074	0.555827	0.308185	0.351962	9.303e-06	0.975073	0.00021385	0.999999	NA					NO		Island	H3K27me3;H3K4me2;H3K4me3;H3K9ac;EZH	H3K4me2;H3K27me3;EZH	H3K27me3
cg22029297	1	26736798	LIN28	0.603326	0.443785	0.159541	4.518e-07	2.817e-05	0.040108	0.0468453	0.626022	0.589141	0.451212	0.463941	1.379e-07	0.441155	1.095e-05	0.999999	Higher in fetus	-94.784	0.0354452	248.016	342.8	YES	TSS1500	N_Shore	H3K27ac;H3K4me1;H3K4me2;H3K4me3;H3K79me2;H3K9ac	H3K4me2;H3K27me3;H3K4me1;EZH	H3K36me3;H3K4me3
cg07095205	1	26737116	LIN28	0.481484	0.297136	0.184347	1.939e-07	1.579e-05	0.059009	0.0465085	0.502512	0.468341	0.315434	0.285731	1.588e-07	0.187026	1.203e-05	0.999999	Higher in fetus	-94.784	0.0354452	248.016	342.8	YES	TSS200	N_Shore	H3K27ac;H3K4me1;H3K4me2;H3K4me3;H3K79me2;H3K9ac;EZH	H3K27me3;EZH	H3K36me3;H3K4me3
cg14181576	1	27961563	FGR	0.775955	0.585307	0.190647	2.328e-07	1.793e-05	0.0618303	0.0711899	0.806686	0.756748	0.595504	0.561902	8.62e-08	0.100975	8.029e-06	0.999999	NS	68.456	0.733196	874.572	806.116	YES	5'UTR	Island	H3K27me3;H3K4me1;H3K4me2;H3K4me3;EZH	H3K27me3;EZH	H3K27me3
cg09370867	1	27961680	FGR	0.781626	0.623522	0.158104	6.834e-09	1.913e-06	0.0460492	0.0422162	0.807785	0.765276	0.631363	0.62199	8.638e-09	0.115303	1.947e-06	0.999999	NS	68.456	0.733196	874.572	806.116	YES	1stExon;5'UTR	Island	H3K27me3;H3K4me1;H3K4me2;H3K4me3;EZH	H3K27me3;EZH	H3K27me3
cg13448978	1	27961796	FGR	0.776756	0.62651	0.150245	2.018e-06	7.922e-05	0.0544811	0.0645457	0.80826	0.757066	0.647302	0.608883	4.292e-07	0.0423646	2.369e-05	0.999999	NS	68.456	0.733196	874.572	806.116	YES	TSS200	Island	H3K27me3;H3K4me1;H3K4me2;H3K4me3;EZH	H3K27me3;EZH	H3K27me3
cg21115433	1	27961868	FGR	0.729205	0.518107	0.211097	1.757e-09	8.961e-07	0.0518612	0.0303348	0.746719	0.718258	0.519996	0.517853	3.151e-09	0.441406	1.105e-06	0.999999	NS	68.456	0.733196	874.572	806.116	YES	TSS200	S_Shore	H3K27me3;H3K4me1;H3K4me2;H3K4me3;EZH	H3K27me3;EZH	H3K27me3
cg00065048	1	27962037	FGR	0.743518	0.570236	0.173282	5.353e-09	1.644e-06	0.028837	0.0428719	0.753336	0.737382	0.556073	0.580167	2.173e-10	0.89527	2.824e-07	0.999999	NS	68.456	0.733196	874.572	806.116	YES	TSS1500	S_Shore	H3K27me3;H3K4me1;H3K4me2;EZH	H3K27me3;EZH	H3K27me3
cg00151709	1	29101952		0.342017	0.521016	-0.179	1.344e-05	0.00031059	0.0772947	0.0815716	0.371022	0.323888	0.547659	0.483597	1.561e-05	0.0792608	0.00031474	0.999999	NA					NO		Island	H3K36me3;H3K79me2	H3K4me2;H3K36me3;H3K79me2	H3K36me3
cg06221449	1	29102029		0.580755	0.823528	-0.242773	3.023e-06	0.00010555	0.100382	0.0870443	0.622876	0.55443	0.837712	0.789887	6.187e-06	0.127726	0.00015852	0.999999	NA					NO		Island	H3K36me3;H3K4me2;H3K79me2;EZH	H3K4me2;H3K36me3;H3K79me2	H3K36me3
cg10782019	1	29102153		0.351528	0.561773	-0.210245	3.445e-05	0.00062064	0.0822551	0.0991743	0.383776	0.331373	0.585669	0.515533	2.117e-05	0.0984233	0.00039455	0.999999	NA					NO		S_Shore	H3K36me3;H3K4me2;H3K79me2	H3K4me2;H3K36me3;H3K79me2	H3K36me3
cg13466456	1	29587088	PTPRU	0.471546	0.260458	0.211088	6.33e-05	0.00097019	0.107457	0.0699865	0.514099	0.444951	0.281547	0.293365	0.00012026	0.415284	0.00147395	0.999999	NS	747.74	0.0806475	4293.85	3546.11	NO	Body	Island	H3K27ac;H3K27me3;H3K4me1;H3K4me2;H3K4me3;H3K9ac;EZH	H3K4me2;H3K9ac;H3K4me1;H3K4me3;EZH	H3K27me3;H3K4me1;H3K4me3
cg05694921	1	29587117	PTPRU	0.817183	0.525547	0.291636	0.00020386	0.00231238	0.112229	0.144762	0.882774	0.776188	0.575483	0.577792	9.034e-05	0.267468	0.00118679	0.999999	NS	747.74	0.0806475	4293.85	3546.11	NO	Body	Island	H3K27ac;H3K27me3;H3K4me1;H3K4me2;H3K4me3;H3K9ac;EZH	H3K4me2;H3K4me1;H3K4me3;EZH	H3K27me3;H3K4me1;H3K4me3
cg17592853	1	29587255	PTPRU	0.793065	0.638373	0.154692	0.00014408	0.0017844	0.0516094	0.074131	0.826196	0.772358	0.658563	0.670901	4.439e-05	0.350026	0.00069078	0.999999	NS	747.74	0.0806475	4293.85	3546.11	NO	Body	Island	H3K27ac;H3K27me3;H3K4me1;H3K4me2;H3K4me3;H3K9ac;EZH	H3K4me2;H3K4me1;EZH	H3K27me3;H3K4me1;H3K4me3
cg17504737	1	29805295		0.743584	0.571311	0.172272	3.837e-06	0.00012549	0.0661766	0.0527363	0.769478	0.7274	0.586786	0.600169	8.527e-06	0.510033	0.00020042	0.999999	NA					NO		S_Shore	H3K27ac;H3K27me3;H3K4me1;H3K4me2;H3K4me3	H3K27me3;EZH	H3K27me3
cg13246468	1	31205629	LAPTM5	0.742776	0.576857	0.16592	4.469e-09	1.486e-06	0.0489715	0.0328641	0.748164	0.739409	0.573127	0.586145	2.4e-08	0.957048	3.578e-06	0.999999	NS	1308.6	0.166098	15706.9	14398.3	NO	3'UTR		H3K27ac;H3K27me3;H3K4me1;H3K4me2;H3K9ac;EZH	H3K9me3;H3K27me3;H3K4me1;EZH	H3K27me3;H3K4me1
cg00541683	1	32041933	TINAGL1	0.526825	0.369733	0.157092	1.591e-07	1.388e-05	0.0571592	0.0315985	0.547499	0.513903	0.368602	0.382375	5.237e-07	0.564412	2.728e-05	0.999999	NS	273.671	0.221567	725.104	451.433	YES	TSS200		H3K27ac;H3K27me3;H3K4me1;H3K4me2;H3K4me3;H3K9ac;EZH	H3K4me2;H3K9ac;H3K9me3;H3K4me1;EZH	H3K27me3
cg22855405	1	32042037	TINAGL1	0.666908	0.506611	0.160297	6.045e-09	1.778e-06	0.0424667	0.0462468	0.686959	0.654376	0.504044	0.514784	1.195e-08	0.453757	2.332e-06	0.999999	NS	273.671	0.221567	725.104	451.433	YES	TSS200		H3K27ac;H3K27me3;H3K4me1;H3K4me2;H3K4me3;H3K9ac;EZH	H3K4me2;H3K9ac;H3K9me3;H3K4me1;H3K4me3;EZH	H3K27me3
cg24873592	1	32042092	TINAGL1	0.741412	0.521331	0.220081	2.111e-06	8.178e-05	0.045265	0.0920623	0.756613	0.731911	0.491505	0.552282	8.469e-08	0.615503	7.954e-06	0.999999	NS	273.671	0.221567	725.104	451.433	YES	1stExon;5'UTR		H3K27ac;H3K27me3;H3K4me1;H3K4me2;H3K4me3;H3K9ac;EZH	H3K4me2;H3K9ac;H3K9me3;H3K4me1;H3K4me3;EZH	H3K27me3
cg18107144	1	32042157	TINAGL1	0.626243	0.45416	0.172082	1.251e-07	1.18e-05	0.038443	0.0586715	0.649738	0.611558	0.432448	0.464618	1.377e-08	0.736925	2.536e-06	0.999999	NS	273.671	0.221567	725.104	451.433	YES	1stExon;5'UTR		H3K27ac;H3K27me3;H3K4me1;H3K4me2;H3K4me3;H3K9ac;EZH	H3K4me2;H3K9ac;H3K9me3;H3K4me1;H3K4me3;EZH	H3K27me3
cg12206571	1	32052538	TINAGL1	0.71296	0.525951	0.187009	1.64e-06	6.857e-05	0.0498678	0.0738602	0.71234	0.713348	0.551265	0.522199	4.412e-07	0.612619	2.413e-05	0.999999	NS	273.671	0.221567	725.104	451.433	NO	Body	Island	H3K27ac;H3K27me3;H3K4me1;H3K4me2;H3K9ac;EZH	H3K9ac;H3K9me3;EZH	H3K27me3
cg17945560	1	32052651	TINAGL1	0.645547	0.488801	0.156746	4.804e-05	0.00079192	0.0736478	0.0807662	0.628383	0.656274	0.492241	0.486654	7.754e-05	0.684525	0.0010562	0.999999	NS	273.671	0.221567	725.104	451.433	NO	3'UTR	Island	H3K27ac;H3K27me3;H3K4me1;H3K4me2;H3K9ac;EZH	H3K9ac;H3K9me3;EZH	H3K27me3	rs112916631	YES
cg08169827	1	32054766		0.558685	0.379275	0.17941	3.77e-07	2.494e-05	0.0726958	0.042515	0.572314	0.550167	0.388146	0.366243	9.857e-07	0.416163	4.238e-05	0.999999	NA					NO		Island	H3K27ac;H3K27me3;H3K4me1;H3K4me2;H3K4me3;H3K9ac;EZH	H3K4me2;H3K9ac;H3K9me3;H3K4me1;H3K4me3;EZH	H3K27me3
cg14167389	1	32708250	MTMR9L	0.572826	0.408783	0.164043	1.163e-10	2.244e-07	0.0358888	0.0288502	0.584261	0.565679	0.416658	0.406599	2.707e-10	0.308206	3.149e-07	0.999999	NA					YES	TSS1500	S_Shore	H3K4me2;H3K4me3	H3K4me2;H3K9ac;H3K4me3	H3K27me3
cg01627483	1	32708341	MTMR9L	0.528151	0.352952	0.175199	5.433e-10	4.833e-07	0.0367371	0.0185401	0.539492	0.521063	0.353083	0.368371	9.4e-10	0.834161	5.89e-07	0.999999	NA					NO	TSS1500	S_Shore	H3K4me2	H3K4me2;H3K9ac	H3K27me3
cg14258143	1	32714146	FAM167B	0.616402	0.401026	0.215377	3.449e-12	6.644e-08	0.0382666	0.0241217	0.63432	0.605204	0.409213	0.420323	1.577e-11	0.46835	1.005e-07	0.999999	NS	-187.977	0.413918	1492.53	1680.51	NO	Body	Island	H3K27ac;H3K4me2;H3K4me3;H3K9ac;EZH	H3K4me2;H3K4me1	H3K27me3;H3K4me1
cg22602019	1	32714308	FAM167B	0.676702	0.481223	0.195479	5.004e-11	1.596e-07	0.0371358	0.0322615	0.683321	0.672564	0.472222	0.497943	1.042e-10	0.724909	2.118e-07	0.999999	NS	-187.977	0.413918	1492.53	1680.51	NO	3'UTR	S_Shore	H3K27ac;H3K4me2;H3K9ac;EZH	H3K4me2;H3K4me1	H3K27me3;H3K4me1
cg21167532	1	33231272	KIAA1522	0.6545	0.476877	0.177623	1.171e-06	5.422e-05	0.0554362	0.0683428	0.695104	0.629123	0.471948	0.491116	4.9e-07	0.264365	2.599e-05	0.999999	NA					YES	Body		H3K27ac;H3K36me3;H3K4me1;H3K4me2;H3K4me3;H3K79me2;H3K9ac;EZH	H3K4me2;H3K36me3;H3K4me1;H3K79me2;EZH	H3K36me3;H3K4me1
cg12478578	1	33231306	KIAA1522	0.52908	0.35657	0.17251	4.602e-07	2.849e-05	0.0623576	0.0576605	0.567494	0.505072	0.362826	0.361123	4.883e-07	0.150138	2.592e-05	0.999999	NA					YES	Body		H3K27ac;H3K36me3;H3K4me1;H3K4me2;H3K4me3;H3K79me2;H3K9ac;EZH	H3K4me2;H3K36me3;H3K4me1;H3K79me2;EZH	H3K36me3;H3K4me1
cg09804503	1	33231313	KIAA1522	0.462098	0.222534	0.239564	2.936e-07	2.108e-05	0.0906123	0.0748975	0.50927	0.432616	0.247227	0.211254	2.519e-07	0.0784614	1.646e-05	0.999999	NA					YES	Body		H3K27ac;H3K36me3;H3K4me1;H3K4me2;H3K4me3;H3K79me2;H3K9ac;EZH	H3K4me2;H3K36me3;H3K4me1;H3K79me2;EZH	H3K36me3;H3K4me1
cg04892182	1	33231382	KIAA1522	0.239043	0.0752884	0.163755	0.00017192	0.00203347	0.101047	0.0231891	0.280135	0.21336	0.105257	0.0773085	0.00013636	0.145882	0.00162142	0.999999	NA					YES	Body		H3K27ac;H3K36me3;H3K4me1;H3K4me2;H3K4me3;H3K79me2;H3K9ac;EZH	H3K4me2;H3K36me3;H3K4me1;H3K79me2;EZH	H3K36me3;H3K4me1	rs6694085	YES
cg09753126	1	33865007		0.623574	0.438266	0.185308	8.857e-05	0.00124231	0.0795686	0.0742959	0.683658	0.586021	0.416837	0.494764	8.622e-05	0.591045	0.00114668	0.999999	NA					NO			H3K9me3	H3K36me3;H3K4me1;H3K79me2;EZH	H3K9me3
cg01445580	1	34631891	C1orf94	0.535861	0.232093	0.303768	3.221e-07	2.247e-05	0.075816	0.0715267	0.567548	0.516057	0.236955	0.242422	7.034e-08	0.481637	7.081e-06	0.999999	NS	126.307	0.160916	419.014	292.706	YES	TSS1500	S_Shore	H3K27ac;H3K27me3;H3K4me1;H3K4me2;H3K4me3;H3K79me2;H3K9ac;EZH	H3K4me2;H3K9ac;H3K27me3;H3K4me1;H3K4me3;H3K79me2;EZH	H3K27me3
cg25025247	1	34632118	C1orf94	0.516994	0.346663	0.170331	2.347e-06	8.81e-05	0.0563185	0.0499863	0.52522	0.511853	0.340371	0.350268	1.713e-06	0.910424	6.256e-05	0.999999	NS	126.307	0.160916	419.014	292.706	YES	TSS1500	S_Shore	H3K27ac;H3K27me3;H3K4me1;H3K4me2;H3K4me3;H3K79me2;H3K9ac;EZH	H3K4me2;H3K9ac;H3K27me3;H3K4me1;H3K4me3;H3K79me2;EZH	H3K27me3
cg02656891	1	34642519	C1orf94	0.439492	0.249591	0.189901	0.00011752	0.00153319	0.102566	0.0703613	0.433679	0.443125	0.265169	0.259774	0.00027853	0.945294	0.00280047	0.999999	NS	126.307	0.160916	419.014	292.706	YES	TSS200;5'UTR	Island	H3K27ac;H3K27me3;H3K4me1;H3K4me2;H3K4me3;H3K79me2;H3K9ac;EZH	H3K27me3;EZH	H3K27me3
cg16348470	1	34642609	C1orf94	0.582695	0.414258	0.168437	2.05e-05	0.00042304	0.0789138	0.0692927	0.57395	0.58816	0.402592	0.420027	4.169e-05	0.635187	0.00065893	0.999999	NS	126.307	0.160916	419.014	292.706	YES	1stExon;5'UTR	Island	H3K27ac;H3K27me3;H3K4me1;H3K4me2;H3K4me3;H3K79me2;H3K9ac;EZH	H3K4me2;H3K27me3;EZH	H3K27me3
cg12633102	1	35676489		0.674067	0.501059	0.173008	2.496e-10	3.243e-07	0.0410067	0.0346294	0.678833	0.671088	0.483001	0.507738	9.826e-10	0.685884	6.029e-07	0.999999	NA					NO			H3K27ac;H3K4me1;H3K4me2;H3K4me3	H3K4me2;H3K9ac	H3K4me1
cg18233931	1	36670099		0.408336	0.24639	0.161945	7.283e-09	1.975e-06	0.0424435	0.0323457	0.427649	0.396264	0.255619	0.265278	1.978e-08	0.445707	3.2e-06	0.999999	NA					NO			NONE	H3K4me2;H3K4me1	H3K36me3;H3K4me1		YES	DNA
cg17942851	1	36786285	C1orf113	0.55198	0.382021	0.169958	2.263e-09	1.009e-06	0.0467141	0.0293494	0.563345	0.544876	0.387967	0.386167	9.465e-09	0.542555	2.053e-06	0.999999	NS	516.609	0.321467	884.855	368.246	NO	Body	N_Shore	H3K27me3;H3K4me1;H3K4me2;H3K4me3;H3K9ac;EZH	H3K4me2;H3K9ac;H3K27ac;H3K36me3;H3K4me1;H3K4me3;H3K79me2;EZH	H3K36me3;H3K4me1	rs35758712
cg15095906	1	36789786	FAM176B	0.574735	0.404893	0.169842	3.207e-06	0.0001101	0.0490101	0.0695918	0.585946	0.567727	0.409176	0.423327	1.409e-06	0.876195	5.455e-05	0.999999	NS	452.549	0.310858	1223.08	770.535	YES	TSS200	S_Shore	H3K27me3;H3K4me1;H3K4me2;H3K4me3;EZH	H3K4me2;H3K9ac;H3K27ac;H3K36me3;H3K4me1;H3K4me3;H3K79me2;EZH	H3K36me3;H3K4me3
cg17219729	1	36937845	CSF3R	0.731772	0.562837	0.168936	6.356e-12	6.929e-08	0.0335278	0.0288791	0.738577	0.72752	0.545176	0.574906	3.749e-11	0.591461	1.329e-07	0.999999	NS	-138.65	0.663809	2410.49	2549.14	NO	Body		H3K4me1	H3K27me3;EZH	H3K27me3;H3K4me1
cg05266437	1	36939177	CSF3R	0.546454	0.392504	0.15395	7.083e-08	8.104e-06	0.0557141	0.0402981	0.551116	0.54354	0.389367	0.397087	2.659e-07	0.972	1.709e-05	0.999999	NS	-138.65	0.663809	2410.49	2549.14	NO	Body		NONE	H3K27me3;EZH	H3K27me3
cg13084345	1	36948733	CSF3R	0.679903	0.505832	0.17407	5.277e-11	1.596e-07	0.0397543	0.0301797	0.678922	0.680516	0.49059	0.519908	2.893e-10	0.362693	3.208e-07	0.999999	NS	-138.65	0.663809	2410.49	2549.14	YES	TSS1500		H3K27me3	H3K27me3;EZH	H3K27me3;H3K4me1
cg18083591	1	37238410		0.701812	0.486238	0.215574	2.649e-07	1.964e-05	0.0722421	0.0584212	0.725798	0.686821	0.476094	0.522541	8.45e-07	0.981364	3.799e-05	0.999999	NA					NO			H3K27ac;H3K27me3;H3K4me1;H3K4me2;EZH	H3K9me3	H3K27me3		YES	DNA
cg01577933	1	37498025	GRIK3	0.41643	0.214883	0.201548	1.92e-06	7.66e-05	0.0712688	0.0555035	0.43432	0.405249	0.224103	0.242612	3.951e-06	0.794317	0.00011399	0.999999	NS	194.405	0.337001	437.696	243.291	NO	Body	N_Shore	H3K27me3;H3K4me1;H3K4me2;H3K4me3;H3K9ac;EZH	H3K9me3;H3K27me3;EZH	H3K27me3
cg01765111	1	37784244		0.657846	0.411957	0.245888	7.061e-10	5.606e-07	0.0605229	0.0296479	0.690622	0.637361	0.401595	0.420831	1.752e-09	0.398156	8.171e-07	0.999999	NA					NO		Island	H3K27ac;H3K27me3;H3K4me1;H3K9ac;EZH	H3K9me3;H3K27me3;EZH	H3K27me3
cg11717705	1	37828835		0.540523	0.373951	0.166572	3.138e-06	0.00010842	0.0774359	0.0462833	0.558768	0.52912	0.368476	0.382187	9.663e-06	0.722462	0.00021992	0.999999	NA					NO			H3K4me1;H3K4me2;EZH	H3K9me3	H3K27me3		YES	LINE
cg26160416	1	37860602		0.413128	0.251206	0.161922	8.04e-05	0.00115782	0.0865095	0.0662637	0.438784	0.397093	0.270671	0.262991	0.00014877	0.418452	0.00173309	0.999999	NA					NO			H3K27ac;H3K4me1;H3K4me2;EZH	H3K9me3;H3K27me3	H3K27me3	rs34358594
cg24375409	1	38200920	EPHA10	0.62571	0.356197	0.269513	5.489e-08	6.914e-06	0.056407	0.0689671	0.646637	0.61263	0.331852	0.369432	5.962e-09	0.947247	1.585e-06	0.999999	NS	417.142	0.337592	1073.09	655.95	NO	Body	Island	H3K27me3;H3K4me1;H3K4me2;H3K4me3	H3K27me3;EZH	H3K27me3
cg04622024	1	38201001	EPHA10	0.496187	0.292308	0.203878	9.275e-09	2.281e-06	0.0623612	0.0375788	0.520257	0.481142	0.290572	0.302464	3.396e-08	0.493406	4.429e-06	0.999999	NS	417.142	0.337592	1073.09	655.95	NO	Body	Island	H3K4me1;H3K4me2;H3K4me3	H3K27me3;EZH	H3K27me3
cg12139725	1	38219781	EPHA10	0.30387	0.143156	0.160714	2.453e-07	1.861e-05	0.0608148	0.0258366	0.326422	0.289774	0.151355	0.147804	2.591e-07	0.303539	1.681e-05	0.999999	NS	417.142	0.337592	1073.09	655.95	NO	Body	Island	H3K27me3;H3K4me1;H3K4me2;H3K4me3;EZH	H3K27me3;EZH	H3K27me3	rs41267337
cg08134680	1	38222311	EPHA10	0.744868	0.54391	0.200958	1.073e-12	4.752e-08	0.0285427	0.0223612	0.749333	0.742078	0.544198	0.542766	6.741e-13	0.715586	3.805e-08	0.999999	NS	417.142	0.337592	1073.09	655.95	NO	Body	S_Shelf	H3K27me3;EZH	H3K9me3;H3K27me3;EZH	H3K27me3		YES	LINE
cg12548638	1	38226812	EPHA10	0.685349	0.511077	0.174272	1.126e-09	7.069e-07	0.0495197	0.0391449	0.681669	0.68765	0.503668	0.496149	6.139e-09	0.997102	1.609e-06	0.999999	NS	417.142	0.337592	1073.09	655.95	NO	Body;3'UTR	N_Shore	H3K27me3	H3K9me3;H3K27me3;EZH	H3K27me3		YES	SINE
cg18451016	1	38461880		0.566795	0.317802	0.248993	2.901e-06	0.00010234	0.12844	0.0611118	0.579281	0.558992	0.247467	0.324183	1.094e-05	0.633282	0.00024163	0.999999	NA					NO		Island	H3K27ac;H3K4me1;H3K4me2;H3K4me3;H3K9ac;EZH	H3K4me2;H3K9ac;H3K27ac;H3K27me3;H3K36me3;H3K4me1;H3K4me3;H3K79me2;EZH	H3K36me3;H3K4me1
cg04406436	1	38942313		0.340326	0.176566	0.16376	2.998e-06	0.0001049	0.0726401	0.0470491	0.330526	0.346452	0.182518	0.189139	1.082e-05	0.659977	0.00023945	0.999999	NA					NO		Island	H3K9me3;H3K27ac;H3K36me3;H3K4me2;H3K4me3;H3K9ac;EZH	H3K4me2;H3K9ac;H3K9me3;H3K27me3;H3K4me1;H3K4me3;EZH	H3K4me3
cg12425180	1	40033305	PABPC4	0.318903	0.515341	-0.196438	2.262e-07	1.76e-05	0.0505717	0.0766768	0.337794	0.307096	0.488775	0.526321	1.154e-07	0.99647	9.723e-06	0.999999	Higher in fetus	-8494.2	0.0185594	13504.1	21998.3	YES	TSS200;Body		H3K36me3	H3K36me3;H3K79me2;EZH	H3K36me3
cg12634306	1	40098811	HEYL	0.475423	0.236962	0.238461	3.298e-10	3.805e-07	0.0592589	0.0434109	0.478959	0.473213	0.234386	0.248041	2.067e-09	0.898323	8.945e-07	0.999999	Higher in fetus	-1337.08	0.0245485	2001.79	3338.88	NO	Body		H3K27me3;H3K4me2;H3K4me3;H3K9ac;EZH	H3K9me3;H3K27me3;EZH	H3K27me3			Low_complexity
cg17449954	1	40105667	HEYL	0.793867	0.637065	0.156802	5.352e-06	0.00015971	0.0219668	0.0656104	0.795299	0.792973	0.620361	0.658975	2.573e-08	0.3654	3.728e-06	0.999999	Higher in fetus	-1337.08	0.0245485	2001.79	3338.88	YES	TSS1500	Island	H3K27me3;H3K4me2;H3K4me3;H3K9ac;EZH	H3K4me2;H3K9me3;H3K27me3;EZH	H3K27me3
cg18438793	1	40149837	HPCAL4	0.763639	0.599116	0.164523	0.00730849	0.0335977	0.115655	0.162222	0.840194	0.715792	0.578246	0.594564	0.00359687	0.285636	0.0195916	0.999999	Higher in adult	15549.6	0.0139738	18208.4	2658.73	NO	Body	Island	H3K27me3;H3K4me2;H3K4me3;EZH	H3K27me3;EZH	H3K27me3
cg09320367	1	40177469		0.706538	0.537882	0.168656	3.639e-09	1.314e-06	0.0455659	0.0405772	0.725028	0.694982	0.513716	0.566119	1.496e-08	0.708228	2.669e-06	0.999999	NA					NO			H3K27me3;H3K4me1;H3K4me2;EZH	H3K27me3;H3K4me1;EZH	H3K27me3
cg06616202	1	40255492	BMP8B	0.735885	0.571266	0.164619	9.513e-09	2.314e-06	0.047269	0.0279196	0.752447	0.725534	0.569876	0.563476	1.689e-08	0.36099	2.901e-06	0.999999	NS	-499.437	0.719751	7189.29	7688.72	YES	TSS1500	S_Shore	H3K27me3;H3K4me2;EZH	H3K27me3;EZH	H3K27me3	rs6600294	YES	SINE
cg04218880	1	40388264		0.763927	0.594294	0.169633	1.227e-06	5.607e-05	0.0578568	0.0480314	0.788715	0.748434	0.577579	0.616335	1.617e-06	0.848207	6.008e-05	0.999999	NA					NO			H3K27ac;H3K4me1;H3K4me2;EZH	H3K4me2;H3K27me3;EZH	H3K27me3;H3K4me1
cg15196156	1	40388395		0.675227	0.520452	0.154775	2.22e-07	1.736e-05	0.0540078	0.0407909	0.685006	0.669115	0.531448	0.533505	8.117e-07	0.705156	3.704e-05	0.999999	NA					NO			H3K27ac;H3K4me1;H3K4me2;H3K4me3;EZH	H3K4me2;H3K27me3;EZH	H3K27me3;H3K4me1			Simple_repeat
cg12733396	1	40783234	COL9A2	0.667731	0.441769	0.225962	1.543e-07	1.359e-05	0.0492386	0.0664672	0.689044	0.65441	0.428795	0.471605	2.521e-08	0.997372	3.676e-06	0.999999	Higher in adult	10199.1	0.0034747	19909.1	9709.96	YES	TSS1500	S_Shore	H3K27me3;H3K4me1;H3K4me2;H3K4me3;EZH	H3K4me2;H3K27me3;H3K4me3;EZH	H3K27me3
cg00290994	1	41848739		0.388285	0.186294	0.201991	2.339e-06	8.789e-05	0.0866801	0.0347402	0.403784	0.378598	0.203018	0.202734	5.157e-06	0.649408	0.00013846	0.999999	NA					NO		Island	H3K9me3;H3K27ac;H3K27me3;H3K4me1;H3K4me2;H3K4me3;H3K9ac;EZH	H3K4me2;H3K9ac;H3K9me3;H3K27me3;H3K4me1;H3K4me3;EZH	H3K27me3
cg11828180	1	41848985		0.738659	0.530946	0.207713	2.702e-07	1.995e-05	0.0530201	0.063478	0.749422	0.731932	0.498881	0.541628	6.236e-08	0.719274	6.539e-06	0.999999	NA					NO		Island	H3K9me3;H3K27ac;H3K27me3;H3K4me1;H3K4me2;H3K4me3;H3K9ac;EZH	H3K4me2;H3K9ac;H3K9me3;H3K27me3;H3K4me1;H3K4me3;EZH	H3K27me3
cg13781744	1	43250691		0.624924	0.454554	0.170371	5.071e-05	0.00082424	0.0798686	0.0457587	0.626894	0.623694	0.475049	0.456771	8.803e-05	0.7641	0.00116397	0.999999	NA					NO		N_Shore	NONE	H3K4me2;H3K9me3;H3K36me3;H3K4me3	H3K36me3
cg26396357	1	44324656	ST3GAL3	0.475265	0.654739	-0.179474	8.295e-10	6.005e-07	0.0428007	0.0392362	0.469867	0.478639	0.633955	0.67932	7.026e-10	0.15122	5.061e-07	0.999999	NS	-417.073	0.375485	4141.54	4558.61	NO	Body		H3K27ac;H3K4me1;H3K9ac;EZH	H3K4me2;H3K9ac;H3K9me3;H3K27me3;H3K36me3;H3K4me1;H3K79me2;EZH	H3K9me3;H3K36me3
cg20411635	1	44513715		0.526283	0.268911	0.257372	2.199e-07	1.726e-05	0.0849911	0.0635756	0.530392	0.523715	0.296688	0.283322	7.137e-07	0.775563	3.381e-05	0.999999	NA					NO			H3K27me3;EZH	H3K4me2;H3K9ac;H3K9me3;H3K27ac;H3K4me1;H3K4me3;EZH	H3K27me3;H3K4me1	rs183894020
cg26896569	1	45768490	LOC400752	0.817274	0.555631	0.261643	3.583e-08	5.227e-06	0.0558303	0.0697782	0.859478	0.790897	0.555009	0.59259	7.867e-09	0.428449	1.845e-06	0.999999	NA					NO	TSS1500	N_Shore	H3K4me3;H3K9ac	H3K4me2;H3K9ac	H3K4me3		YES	SINE
cg03335125	1	46088541	CCDC17	0.580614	0.825356	-0.244742	4.947e-09	1.581e-06	0.0461703	0.036167	0.587857	0.576087	0.818312	0.819894	9.55e-10	0.796779	5.936e-07	0.999999	NA					NO	Body	Island	H3K27ac;H3K36me3	H3K36me3	H3K36me3
cg24860169	1	46924753		0.78088	0.570521	0.210359	7.077e-08	8.103e-06	0.04375	0.0766272	0.803702	0.766615	0.565742	0.573987	5.239e-09	0.453826	1.471e-06	0.999999	NA					NO			H3K27me3;EZH	H3K9me3;H3K27me3;EZH	H3K27me3
cg21692450	1	46940325		0.641245	0.343399	0.297845	4.556e-11	1.541e-07	0.0604842	0.0432444	0.668672	0.624102	0.337924	0.337414	6.985e-11	0.325001	1.738e-07	0.999999	NA					NO		Island	H3K27me3;H3K4me1;EZH	H3K9me3;H3K27me3;EZH	H3K27me3
cg00346985	1	46940516		0.840865	0.630513	0.210352	1.248e-10	2.266e-07	0.0344624	0.0436674	0.852184	0.83379	0.609452	0.633045	1.858e-11	0.979406	1.005e-07	0.999999	NA					NO		S_Shore	H3K27me3;EZH	H3K9me3;H3K27me3;EZH	H3K27me3
cg19899395	1	46959349		0.824864	0.67145	0.153414	4.585e-09	1.503e-06	0.0298185	0.0392229	0.834331	0.818946	0.647983	0.684035	6.592e-10	0.600222	4.91e-07	0.999999	NA					NO		S_Shelf	H3K27me3;H3K4me1;H3K4me2;H3K9ac;EZH	H3K9me3;H3K27me3;EZH	H3K27me3
cg25342481	1	47449205		0.652243	0.493519	0.158723	9.682e-09	2.336e-06	0.0512494	0.0234682	0.640146	0.659804	0.485147	0.497206	4.106e-08	0.393052	5.011e-06	0.999999	NA					NO			H3K27ac;H3K4me1;H3K4me2;H3K4me3;H3K9ac;EZH	H3K4me2	NONE		YES	LINE
cg22718891	1	52035148		0.424498	0.246785	0.177713	4.955e-07	2.992e-05	0.0646579	0.0405869	0.434918	0.417985	0.279483	0.233992	8.05e-07	0.236137	3.682e-05	0.999999	NA					NO			H3K4me1	H3K4me2;H3K9ac;H3K27ac;H3K4me1;EZH	H3K27me3
cg26827702	1	53238265	ZYG11B	0.729286	0.880917	-0.151631	2.537e-05	0.00049502	0.0935786	0.0248986	0.756439	0.712316	0.895946	0.892503	4.617e-05	0.418005	0.000712	0.999999	Higher in fetus	-2431.46	4.02e-05	3033.11	5464.57	NO	Body		NONE	H3K36me3	H3K36me3;H3K4me3
cg19196684	1	53608037	SLC1A7	0.676496	0.473989	0.202507	6.353e-09	1.832e-06	0.0523892	0.0432013	0.693761	0.665705	0.484078	0.470122	8.065e-09	0.320973	1.87e-06	0.999999	NS	842.72	0.262862	6981.8	6139.08	YES	1stExon		H3K9ac	H3K9me3;EZH	H3K9me3;H3K27me3
cg18046365	1	53608367	SLC1A7	0.532995	0.343569	0.189426	4.836e-08	6.391e-06	0.0578688	0.0518667	0.532808	0.533112	0.346865	0.348155	1.481e-07	0.975048	1.15e-05	0.999999	NS	842.72	0.262862	6981.8	6139.08	YES	TSS200		H3K9ac	H3K9me3;EZH	H3K9me3;H3K27me3	rs1288364
cg24406619	1	53611984		0.586734	0.429561	0.157174	9.612e-09	2.325e-06	0.0414665	0.0310141	0.592571	0.583086	0.440111	0.433524	2.238e-08	0.635101	3.442e-06	0.999999	NA					NO			H3K9ac	H3K4me2;H3K9ac;H3K9me3;H3K27ac;H3K4me1;H3K4me3;EZH	H3K9me3;H3K27me3
cg04562138	1	53966412		0.775875	0.59881	0.177065	3.734e-06	0.00012302	0.0508186	0.0541896	0.768338	0.780585	0.601543	0.56752	5.644e-07	0.753599	2.879e-05	0.999999	NA					NO			EZH	H3K27me3;EZH	H3K27me3
cg24145935	1	54195078	GLIS1	0.856722	0.682712	0.174009	3.394e-06	0.0001147	0.0285059	0.0716245	0.876604	0.844296	0.676865	0.697571	3.374e-08	0.669083	4.412e-06	0.999999	NS	-532.523	0.34143	2299.36	2831.88	NO	5'UTR		H3K27me3;EZH	H3K4me2;H3K9ac;H3K9me3;H3K36me3;H3K4me1;H3K79me2	H3K27me3
cg11949335	1	55247408	TTC22	0.391182	0.209549	0.181632	9.495e-07	4.674e-05	0.0749973	0.0303082	0.400127	0.385591	0.227578	0.211396	2.077e-06	0.568844	7.148e-05	0.999999	NS	-84.4713	0.720483	426.931	511.402	NO	Body	Island	H3K27me3;H3K4me1;H3K4me2;EZH	H3K9me3;H3K27me3;EZH	H3K27me3
cg17457014	1	55254401	TTC22	0.585306	0.379653	0.205652	1.791e-08	3.424e-06	0.0666043	0.0371957	0.594464	0.579582	0.376626	0.393163	4.852e-08	0.973479	5.553e-06	0.999999	NS	-84.4713	0.720483	426.931	511.402	NO	Body		H3K27ac;H3K27me3;H3K4me1;H3K4me2;EZH	H3K9me3;H3K27me3;EZH	H3K27me3
cg18972998	1	55266296	TTC22	0.727982	0.552358	0.175624	7.534e-10	5.733e-07	0.0449524	0.0222652	0.744703	0.717531	0.573981	0.546552	1.035e-09	0.103572	6.232e-07	0.999999	NS	-84.4713	0.720483	426.931	511.402	YES	1stExon	Island	H3K27ac;H3K27me3;H3K4me1;H3K4me2;EZH	H3K4me2;H3K9me3;H3K27me3;EZH	H3K27me3
cg25098793	1	55332551	DHCR24	0.248944	0.413438	-0.164493	2.728e-08	4.439e-06	0.048018	0.0168898	0.264429	0.239267	0.381283	0.411267	1.279e-07	0.981219	1.046e-05	0.999999	Higher in adult	56278.9	6.06e-05	87879.8	31600.9	NO	Body		H3K27ac;H3K36me3;H3K79me2	H3K9me3;H3K36me3;H3K79me2;EZH	H3K36me3
cg13548810	1	55349365	DHCR24	0.529927	0.785826	-0.255899	7.75e-06	0.00020842	0.124953	0.027188	0.567649	0.50635	0.774683	0.785948	7.196e-06	0.492591	0.00017682	0.999999	Higher in adult	56278.9	6.06e-05	87879.8	31600.9	NO	Body	N_Shelf	H3K9me3;H3K27ac;H3K36me3;H3K4me2;H3K79me2;H3K9ac	H3K4me2;H3K9me3;H3K36me3;H3K4me1;H3K79me2;EZH	H3K36me3;H3K4me1
cg26047355	1	55504858	PCSK9	0.450836	0.608044	-0.157208	0.0272271	0.0885277	0.121854	0.128845	0.441836	0.456462	0.561252	0.585095	0.0284015	0.725609	0.0914639	0.999999	Higher in fetus	-562.267	0.0158792	722.156	1284.42	YES	TSS1500	N_Shore	H3K27me3;H3K36me3;H3K4me1;H3K4me2;H3K4me3;H3K9ac;EZH	H3K4me2;H3K9me3;H3K27me3;H3K4me1;H3K4me3;EZH	H3K27me3;H3K4me1
cg10132010	1	56724194		0.61317	0.451245	0.161925	1.1e-09	6.97e-07	0.0461974	0.0301841	0.601816	0.620267	0.432559	0.451775	4.824e-09	0.29063	1.405e-06	0.999999	NA					NO			H3K9me3;H3K27ac;H3K4me1	H3K9me3;H3K27me3;EZH	NONE
cg07363657	1	61333617		0.460078	0.299219	0.160859	0.0111752	0.0459995	0.155216	0.0861953	0.51887	0.423333	0.299427	0.339341	0.0164499	0.535804	0.0610808	0.999999	NA					NO			H3K27ac;H3K4me1;H3K4me2;H3K9ac	H3K4me2;H3K9ac;H3K9me3;H3K27me3;H3K4me1;H3K4me3;EZH	NONE
cg18803079	1	64014643	EFCAB7	0.68876	0.502362	0.186398	3.762e-07	2.491e-05	0.0521375	0.0497073	0.712145	0.674145	0.513518	0.542792	5.184e-07	0.728586	2.71e-05	0.999999	NS	3412.13	0.0788474	14713	11300.9	YES	TSS200;Body		H3K9me3;H3K9ac;EZH	NONE	H3K36me3	rs74078259
cg09256413	1	72566690	NEGR1	0.702076	0.503406	0.19867	0.00048153	0.00440959	0.0816814	0.118388	0.710214	0.69699	0.538642	0.504925	0.00022534	0.588478	0.00237929	0.999999	Higher in fetus	-563.675	0.0459757	1344.25	1907.92	NO	Body		NONE	NONE	NONE		YES	LTR
cg07318983	1	91185922		0.436972	0.285615	0.151357	0.00024638	0.00266366	0.0561512	0.0846625	0.447923	0.430128	0.262106	0.353935	0.00014224	0.255054	0.00167502	0.999999	NA					NO		S_Shore	H3K9me3;H3K27me3;H3K4me1;H3K4me2;H3K4me3;EZH	H3K9me3;H3K27me3;EZH	H3K27me3
cg23721586	1	92197531	TGFBR3	0.504347	0.324967	0.17938	4.813e-07	2.934e-05	0.062409	0.0370363	0.547561	0.477339	0.340745	0.333816	3.343e-07	0.0841931	1.994e-05	0.999999	Higher in adult	25538.3	2.32e-06	30233.5	4695.19	NO	Body		H3K4me1	H3K4me2;H3K9ac;H3K27ac;H3K27me3;H3K4me1;H3K4me3;EZH	H3K36me3;H3K4me1
cg00857921	1	92257380	TGFBR3	0.781496	0.621104	0.160392	1.495e-06	6.433e-05	0.0347701	0.0493587	0.794076	0.773633	0.614721	0.62179	6.676e-08	0.686451	6.844e-06	0.999999	Higher in adult	25538.3	2.32e-06	30233.5	4695.19	NO	Body		H3K27ac;H3K4me1;H3K4me2	H3K27me3	H3K4me1
cg00342358	1	92350112	TGFBR3	0.649323	0.389531	0.259792	6.183e-07	3.474e-05	0.0706404	0.0800446	0.649563	0.649173	0.399343	0.429393	4.784e-07	0.683444	2.554e-05	0.999999	Higher in adult	25538.3	2.32e-06	30233.5	4695.19	NO	5'UTR	N_Shore	H3K27me3;H3K4me1;H3K4me2;H3K4me3;EZH	H3K4me2;H3K9ac;H3K27me3;H3K4me1;H3K4me3;EZH	H3K27me3;H3K4me1;H3K4me3
cg01336162	1	92350133	TGFBR3	0.808437	0.619483	0.188954	2.002e-06	7.879e-05	0.0430853	0.066961	0.824674	0.798289	0.620342	0.638008	1.943e-07	0.778351	1.374e-05	0.999999	Higher in adult	25538.3	2.32e-06	30233.5	4695.19	NO	5'UTR	N_Shore	H3K27me3;H3K4me1;H3K4me2;H3K4me3;EZH	H3K4me2;H3K9ac;H3K27me3;H3K4me1;H3K4me3;EZH	H3K27me3;H3K4me1;H3K4me3
cg07557690	1	92352407	TGFBR3	0.535132	0.379617	0.155514	2.245e-06	8.534e-05	0.0461676	0.0456223	0.55913	0.520133	0.386075	0.402733	1.251e-06	0.508662	5.011e-05	0.999999	Higher in adult	25538.3	2.32e-06	30233.5	4695.19	YES	TSS1500	S_Shore	H3K27me3;H3K4me2;H3K4me3;EZH	H3K4me2;H3K9ac;H3K27me3;H3K4me1;H3K4me3	H3K27me3;H3K4me3
cg09515098	1	92942075	GFI1	0.654455	0.454774	0.19968	2.217e-08	3.878e-06	0.0568997	0.024892	0.6739	0.642301	0.467763	0.471183	6.045e-08	0.485763	6.401e-06	0.999999	NS	86.335	0.377554	342.5	256.165	NO	Body	N_Shelf	H3K27me3;H3K4me1;EZH	H3K9me3;H3K27me3;EZH	H3K27me3
cg26027669	1	92952467	GFI1	0.287711	0.136638	0.151073	4.708e-06	0.00014534	0.0675963	0.0302245	0.309961	0.273805	0.149824	0.147499	1.003e-05	0.39553	0.00022617	0.999999	NS	86.335	0.377554	342.5	256.165	YES	TSS1500;TSS200	Island	H3K27me3;H3K4me1;H3K4me2;H3K4me3;H3K9ac;EZH	H3K4me2;H3K27me3;H3K4me1;H3K4me3;EZH	H3K27me3	rs116216990
cg17858328	1	92952521	GFI1	0.360019	0.125194	0.234825	8.204e-07	4.213e-05	0.0919991	0.0501492	0.407817	0.330145	0.137697	0.143869	1.47e-06	0.24138	5.622e-05	0.999999	NS	86.335	0.377554	342.5	256.165	YES	TSS1500;TSS200	Island	H3K27me3;H3K4me1;H3K4me2;H3K4me3;H3K9ac;EZH	H3K4me2;H3K27me3;H3K4me3;EZH	H3K27me3
cg18182148	1	92952533	GFI1	0.437325	0.249066	0.188259	4.554e-07	2.831e-05	0.0581561	0.0495413	0.470139	0.416817	0.262273	0.262067	3.317e-07	0.231397	1.984e-05	0.999999	NS	86.335	0.377554	342.5	256.165	YES	TSS1500;TSS200	Island	H3K27me3;H3K4me1;H3K4me2;H3K4me3;H3K9ac;EZH	H3K4me2;H3K27me3;H3K4me3;EZH	H3K27me3
cg22514229	1	94118054	BCAR3	0.635035	0.483063	0.151972	2.605e-05	0.00050504	0.0642319	0.068705	0.647846	0.627029	0.483549	0.514592	5.195e-05	0.927807	0.00077734	0.999999	Higher in adult	9519.43	0.0029527	29196.5	19677.1	NO	Body		NONE	H3K9me3;H3K36me3;H3K4me1;H3K79me2;EZH	NONE
cg00157962	1	109102212	FAM102B	0.364815	0.60616	-0.241344	2.288e-08	3.965e-06	0.0799716	0.0486945	0.397478	0.344401	0.619583	0.584441	2.798e-08	0.104588	3.928e-06	0.999999	NS	63.2967	0.849073	665.623	602.326	YES	TSS1500	N_Shore	H3K27ac;H3K4me2;H3K4me3;H3K79me2;EZH	H3K4me2;H3K9ac;H3K4me3;H3K79me2	H3K27me3;H3K4me1;H3K4me3
cg27558541	1	110350324		0.835642	0.666512	0.169129	3.007e-09	1.194e-06	0.0385459	0.038209	0.842786	0.831176	0.643025	0.673051	2.086e-09	0.686868	8.97e-07	0.999999	NA					NO			H3K27ac;H3K27me3	H3K4me2;H3K9me3;H3K4me1	H3K27me3	rs114059488;rs481933
cg01016662	1	110673082		0.538963	0.354862	0.184101	0.00047909	0.00439239	0.0774531	0.110096	0.591809	0.505935	0.34178	0.389566	0.00019987	0.511565	0.00216715	0.999999	NA					NO		Island	H3K27ac;H3K27me3;H3K4me1;H3K4me2;H3K9ac;EZH	H3K9me3;H3K27me3;EZH	H3K27me3
cg10514714	1	111015299		0.529143	0.363701	0.165442	0.0278737	0.0900662	0.142195	0.127829	0.500556	0.54701	0.376111	0.404516	0.0368317	0.530376	0.110533	0.999999	NA					NO			H3K27ac	H3K27me3	H3K27me3
cg13993197	1	111817803		0.509375	0.306948	0.202427	0.00027696	0.00290945	0.0938745	0.120135	0.5108	0.508485	0.309846	0.33979	0.00031084	0.775983	0.00304548	0.999999	NA					NO		S_Shelf	NONE	H3K9me3;H3K27me3;H3K4me1	H3K27me3		YES	LTR
cg07956000	1	113305309		0.589224	0.407687	0.181537	1.84e-09	9.151e-07	0.0502638	0.0329305	0.594709	0.585795	0.396199	0.429854	1.01e-08	0.593939	2.116e-06	0.999999	NA					NO			H3K27ac;H3K4me1;EZH	H3K27me3;H3K4me1	H3K27me3;H3K4me1		YES	SINE
cg09007447	1	114545478		0.688512	0.521044	0.167468	1.167e-07	1.129e-05	0.0437196	0.053054	0.688069	0.688788	0.503671	0.534101	5.679e-08	0.492012	6.15e-06	0.999999	NA					NO			H3K9me3;H3K27ac;H3K27me3;H3K4me1;H3K4me2;EZH	H3K9me3;H3K27me3;EZH	H3K27me3;H3K4me1
cg14014098	1	143663862		0.800992	0.577405	0.223588	1.545e-06	6.589e-05	0.0733624	0.0295284	0.789602	0.808111	0.555264	0.608222	1.371e-06	0.298091	5.354e-05	0.999999	NA					NO		Island	H3K4me3	NONE	NONE	rs201413711
cg25862444	1	147737016		0.6775	0.479711	0.197789	4.488e-07	2.805e-05	0.0539428	0.0547136	0.693769	0.667331	0.490176	0.478848	1.529e-07	0.437874	1.173e-05	0.999999	NA					NO		Island	H3K4me1;H3K4me2;H3K4me3;H3K9ac;EZH	H3K4me2;H3K27me3;H3K4me1;H3K4me3;EZH	H3K9me3;H3K27me3;H3K4me1;H3K4me3
cg04861904	1	147737182		0.464153	0.312786	0.151367	4.254e-07	2.702e-05	0.0574695	0.039065	0.467912	0.461804	0.317745	0.319179	1.657e-06	0.90186	6.109e-05	0.999999	NA					NO		Island	H3K27ac;H3K4me1;H3K4me2;H3K4me3;H3K9ac;EZH	H3K4me2;H3K9ac;H3K27me3;H3K4me1;EZH	H3K9me3;H3K27me3;H3K4me1
cg22697853	1	147737207		0.571016	0.408974	0.162042	3.457e-07	2.358e-05	0.0571159	0.0390641	0.572809	0.569896	0.399268	0.424603	1.07e-06	0.674961	4.486e-05	0.999999	NA					NO		Island	H3K27ac;H3K4me1;H3K4me2;H3K4me3;H3K9ac;EZH	H3K4me2;H3K9ac;H3K27me3;H3K4me1;EZH	H3K9me3;H3K27me3;H3K4me1
cg11649641	1	147737302		0.563759	0.401922	0.161837	1.457e-06	6.312e-05	0.043334	0.0447386	0.581152	0.552888	0.426122	0.430753	8.216e-07	0.495979	3.734e-05	0.999999	NA					NO		Island	H3K27ac;H3K4me1;H3K4me2;H3K4me3;H3K9ac;EZH	H3K4me2;H3K27me3;H3K4me1;EZH	H3K9me3;H3K27me3;H3K4me1
cg03951833	1	147801103		0.586128	0.363638	0.22249	1.969e-05	0.00041103	0.0909695	0.0579431	0.548378	0.609722	0.39711	0.393051	4.449e-05	0.38555	0.00069201	0.999999	NA					NO			NONE	H3K4me2;H3K9me3;H3K27me3;EZH	H3K9me3;H3K27me3
cg03102494	1	147801721		0.675153	0.38688	0.288273	1.354e-05	0.00031228	0.114866	0.0981656	0.683587	0.669883	0.407137	0.415017	2.31e-05	0.934335	0.00042118	0.999999	NA					NO			NONE	H3K4me2;H3K9me3;H3K27me3;EZH	H3K9me3;H3K27me3
cg25001930	1	147801789		0.697549	0.53959	0.157959	5.416e-05	0.00086544	0.0767442	0.0631635	0.702683	0.69434	0.532322	0.559232	0.00010983	0.814978	0.00137607	0.999999	NA					NO			NONE	H3K4me2;H3K9me3;H3K27me3;EZH	H3K9me3;H3K27me3
cg22395335	1	147851370		0.702415	0.517926	0.184489	2.757e-05	0.00052651	0.0805517	0.0563339	0.670468	0.722381	0.537024	0.538425	6.087e-05	0.37016	0.00087737	0.999999	NA					NO			H3K4me2	NONE	H3K27me3
cg25066665	1	150335507	RPRD2	0.697163	0.53287	0.164294	0.00049474	0.00450101	0.0907226	0.097608	0.712657	0.68748	0.576759	0.497306	0.00029574	0.206788	0.00293302	0.999999	NS	-765.827	0.226065	1123.38	1889.2	NO	TSS1500	N_Shore	H3K27ac;H3K4me1;H3K4me2;H3K4me3;H3K79me2;H3K9ac;EZH	H3K4me2;H3K9ac;H3K27ac;H3K36me3;H3K4me3	H3K36me3;H3K4me3		YES	LINE
cg19750321	1	150808973	ARNT	0.495793	0.682711	-0.186918	1.424e-07	1.286e-05	0.063472	0.0383545	0.494115	0.496842	0.668001	0.663734	6.221e-07	0.986465	3.082e-05	0.999999	NS	-363.72	0.369572	2312.64	2676.36	NO	Body		H3K36me3	H3K36me3	H3K36me3
cg07371589	1	151104367	SEMA6C	0.423009	0.227477	0.195532	2.281e-06	8.628e-05	0.0595086	0.0547802	0.441934	0.411181	0.28405	0.219487	4.956e-07	0.0732926	2.62e-05	0.999999	NS	94.3767	0.830911	3933.6	3839.22	NO	3'UTR	Island	H3K27me3;H3K36me3;H3K4me1;H3K4me2;H3K4me3;EZH	H3K4me2;H3K9ac;H3K27me3;H3K4me3;EZH	H3K36me3
cg01062247	1	151825974	THEM5	0.623009	0.471516	0.151493	1.237e-07	1.171e-05	0.0490417	0.0533524	0.617916	0.626192	0.448808	0.49727	2.316e-07	0.186327	1.551e-05	0.999999	NS	-184.267	0.684849	661.738	846.004	YES	1stExon		NONE	H3K27me3;EZH	H3K27me3
cg18081104	1	151826123	THEM5	0.68453	0.51372	0.17081	4.561e-07	2.834e-05	0.0608276	0.0622736	0.66654	0.695773	0.481503	0.539521	5.252e-07	0.0863802	2.734e-05	0.999999	NS	-184.267	0.684849	661.738	846.004	YES	1stExon;5'UTR		NONE	H3K27me3;EZH	H3K27me3
cg26292918	1	151826205	THEM5	0.627416	0.451904	0.175511	5.46e-09	1.665e-06	0.0525501	0.0464106	0.624059	0.629513	0.431542	0.469028	2.356e-08	0.327768	3.543e-06	0.999999	NS	-184.267	0.684849	661.738	846.004	YES	TSS200		NONE	H3K27me3;EZH	H3K27me3
cg20167074	1	151967023	S100A10	0.738046	0.432318	0.305728	8.137e-07	4.19e-05	0.0893477	0.107533	0.757263	0.726035	0.424715	0.46202	5.713e-07	0.990253	2.901e-05	0.999999	Higher in adult	13375.7	0.0036962	40486.8	27111.1	YES	TSS1500	S_Shore	H3K27ac;H3K27me3;H3K4me1;H3K4me2;H3K4me3;H3K9ac;EZH	H3K4me2;H3K9ac;H3K9me3;H3K27ac;H3K27me3;H3K4me1;H3K4me3;H3K79me2;EZH	H3K27me3			SINE
cg16382778	1	152007215	S100A11	0.579987	0.40721	0.172777	2.12e-05	0.00043366	0.0738297	0.062637	0.576626	0.582089	0.404259	0.445446	4.804e-05	0.476592	0.00073276	0.999999	Higher in adult	22206.1	5.84e-06	40305.4	18099.2	NO	Body	N_Shore	H3K27me3;H3K4me1;H3K4me2;H3K4me3;EZH	H3K4me2;H3K9ac;H3K27ac;H3K27me3;H3K36me3;H3K4me1;H3K4me3;H3K79me2;EZH	H3K27me3
cg15025200	1	152161237		0.41263	0.24124	0.17139	0.00477525	0.0244915	0.144054	0.131482	0.437486	0.397095	0.304805	0.17752	0.00364465	0.16367	0.0197881	0.999999	NA					NO		N_Shore	H3K9me3	H3K4me2;H3K9ac;H3K27me3;H3K4me1;H3K4me3;EZH	H3K9me3
cg09127314	1	152161683		0.409319	0.236549	0.17277	0.00032837	0.003307	0.10063	0.101703	0.434611	0.393511	0.26363	0.208774	0.00027901	0.258317	0.00280353	0.999999	NA					NO		Island	H3K9me3	H3K4me2;H3K9ac;H3K27me3;H3K4me1;H3K4me3;EZH	H3K9me3	rs10788824
cg13498757	1	152161927		0.387103	0.223432	0.163671	0.0112893	0.0463454	0.199311	0.115877	0.360238	0.403893	0.262263	0.147753	0.0180998	0.708921	0.0655888	0.999999	NA					NO		Island	H3K9me3	H3K4me2;H3K9ac;H3K27me3;H3K4me1;H3K4me3;EZH	H3K9me3
cg00038675	1	152853543	SMCP	0.508254	0.346905	0.161349	0.00340275	0.0190159	0.124531	0.0562305	0.514668	0.504245	0.361822	0.382159	0.00707845	0.9415	0.0325759	0.999999	NS	257.132	0.162196	422.558	165.426	NO	5'UTR		H3K9me3	H3K9me3	H3K27me3
cg06101324	1	152955543	SPRR1A	0.564911	0.383183	0.181728	0.00422592	0.0223481	0.150311	0.0592401	0.591117	0.548531	0.411587	0.411098	0.00746799	0.656467	0.033899	0.999999	NS	-1704.51	0.149206	7784.66	9489.16	NO	TSS1500		H3K27me3	H3K9me3	H3K27me3
cg24884084	1	153003198	SPRR1B	0.56232	0.375695	0.186625	0.00031466	0.00320605	0.11865	0.0490785	0.565015	0.560636	0.391799	0.400367	0.00079743	0.973325	0.00623024	0.999999	NS	-1.72333	0.992551	517.088	518.811	YES	TSS1500		NONE	NONE	NONE
cg08611411	1	153234037	LOR	0.244697	0.0591464	0.185551	0.00053434	0.00476584	0.134785	0.0800974	0.19466	0.27597	0.0749033	0.0559532	0.00141031	0.45088	0.00963582	0.999999	Higher in fetus	-1355.43	0.0484947	923.279	2278.71	NO	Body		H3K27me3;H3K4me2;H3K4me3;EZH	H3K4me2;H3K9me3;H3K27me3;H3K4me3;EZH	H3K27me3			Simple_repeat
cg24255159	1	153389629	S100A7A	0.72111	0.550394	0.170716	1.879e-09	9.252e-07	0.044376	0.0232182	0.737844	0.710651	0.556287	0.572739	8.88e-09	0.65381	1.98e-06	0.999999	NS	80.2263	0.496864	496.21	415.984	YES	5'UTR		NONE	NONE	H3K27me3
cg03423916	1	153670787		0.612876	0.44435	0.168526	2.841e-08	4.551e-06	0.0556194	0.0342011	0.637269	0.597631	0.457222	0.440915	4.152e-08	0.151457	5.051e-06	0.999999	NA					NO			H3K27ac;H3K4me1;H3K4me2;H3K4me3;H3K9ac	H3K4me2;H3K4me1;EZH	H3K27me3;H3K4me1
cg01602730	1	153671011		0.573236	0.353247	0.21999	1.297e-07	1.206e-05	0.0760661	0.047949	0.587136	0.564549	0.363466	0.360823	4.557e-07	0.644072	2.471e-05	0.999999	NA					NO			H3K27ac;H3K4me1;H3K4me2;H3K4me3;H3K9ac;EZH	H3K4me2;H3K4me1;EZH	H3K27me3;H3K4me1		YES	SINE
cg26008365	1	153958797	RAB13	0.664063	0.497027	0.167036	7.593e-05	0.00110998	0.0580306	0.0864975	0.679806	0.654224	0.445162	0.53039	1.943e-05	0.449496	0.00037021	0.999999	Higher in adult	17611	0.0162676	47837.2	30226.1	YES	1stExon;5'UTR		H3K27ac;H3K4me2;H3K4me3;H3K9ac;EZH	H3K4me2;H3K9ac;H3K27ac;H3K4me3;H3K79me2	H3K36me3;H3K4me3
cg17582777	1	155050100	EFNA3	0.52372	0.81519	-0.29147	1.464e-07	1.313e-05	0.109467	0.0478623	0.55329	0.505239	0.82474	0.810701	1.434e-07	0.38289	1.125e-05	0.999999	Higher in fetus	-3304.16	0.0004434	5952.48	9256.64	NO	TSS1500	N_Shore	H3K27me3;H3K4me1;H3K4me2;H3K4me3;H3K9ac;EZH	H3K4me2;H3K27me3;EZH	H3K27me3;H3K4me1
cg10143807	1	155050924	EFNA3	0.52463	0.737976	-0.213346	4.997e-07	3.005e-05	0.0860292	0.0202594	0.564961	0.499423	0.712699	0.749404	1.315e-06	0.519359	5.19e-05	0.999999	Higher in fetus	-3304.16	0.0004434	5952.48	9256.64	YES	TSS1500	N_Shore	H3K27me3;H3K4me1;H3K4me2;H3K4me3;H3K9ac;EZH	H3K4me2;H3K27me3;H3K4me1;H3K4me3;EZH	H3K27me3;H3K4me3
cg13096820	1	155054597	EFNA3	0.217022	0.0423203	0.174701	1.05e-07	1.052e-05	0.0606899	0.0193952	0.226253	0.211252	0.0454049	0.0598242	1.669e-07	0.93227	1.242e-05	0.999999	Higher in fetus	-3304.16	0.0004434	5952.48	9256.64	NO	Body	Island	H3K27ac;H3K27me3;H3K4me1;H3K4me2;H3K4me3;H3K9ac;EZH	H3K4me2;H3K9me3;H3K27me3;H3K4me1;EZH	H3K27me3;H3K4me1;H3K4me3
cg27045062	1	155054711	EFNA3	0.408994	0.174665	0.234329	7.348e-09	1.982e-06	0.0558224	0.0501347	0.412691	0.406683	0.167566	0.200487	1.029e-08	0.638819	2.14e-06	0.999999	Higher in fetus	-3304.16	0.0004434	5952.48	9256.64	NO	Body	Island	H3K27ac;H3K27me3;H3K4me1;H3K4me2;H3K4me3;H3K9ac;EZH	H3K4me2;H3K27me3;H3K4me1;EZH	H3K27me3;H3K4me1;H3K4me3
cg24457118	1	155167337	THBS3	0.727615	0.574313	0.153302	4.398e-07	2.769e-05	0.0257299	0.0419284	0.738492	0.720817	0.569062	0.58925	7.144e-09	0.964543	1.75e-06	0.999999	Higher in fetus	-2667.14	0.00152	973.615	3640.75	NO	Body	S_Shelf	H3K9me3;H3K27ac;H3K36me3;H3K4me1;H3K4me2;H3K4me3;H3K79me2;H3K9ac	H3K4me2;H3K9ac;H3K36me3;H3K4me1;EZH	H3K36me3;H3K4me1;H3K4me3
cg00090103	1	155920763	ARHGEF2	0.677025	0.852774	-0.175749	8.669e-05	0.00122302	0.0968825	0.0476008	0.703399	0.660541	0.826898	0.846665	0.00026059	0.683338	0.00266159	0.999999	NS	-2136.3	0.30574	22931.2	25067.5	NO	Body	Island	H3K36me3	H3K27ac;H3K36me3;H3K79me2	H3K36me3
cg18216292	1	155920810	ARHGEF2	0.605629	0.783402	-0.177773	7.695e-06	0.00020736	0.0780588	0.0337611	0.626084	0.592845	0.756995	0.769718	2.74e-05	0.666884	0.00048006	0.999999	NS	-2136.3	0.30574	22931.2	25067.5	NO	Body	Island	H3K36me3	H3K27ac;H3K36me3;H3K79me2	H3K36me3
cg14524775	1	155920832	ARHGEF2	0.625861	0.799066	-0.173205	4.13e-05	0.00070884	0.0879379	0.0469639	0.654019	0.608262	0.768291	0.795253	0.00013016	0.69154	0.00156489	0.999999	NS	-2136.3	0.30574	22931.2	25067.5	NO	Body	Island	H3K36me3	H3K27ac;H3K36me3;H3K79me2	H3K36me3
cg11831182	1	156104614	LMNA	0.537009	0.705562	-0.168553	7.259e-07	3.872e-05	0.0655879	0.0198479	0.519863	0.547725	0.686617	0.695652	8.435e-07	0.394302	3.797e-05	0.999999	Higher in adult	1332.14	0.0059273	3890.72	2558.58	NO	Body	N_Shore	H3K27ac;H3K36me3;H3K79me2;H3K9ac	H3K36me3;H3K79me2	H3K36me3
cg22795463	1	156104659	LMNA	0.560328	0.717578	-0.15725	2.991e-06	0.00010476	0.0692716	0.0221806	0.546322	0.569081	0.710729	0.704499	3.617e-06	0.682026	0.00010695	0.999999	Higher in adult	1332.14	0.0059273	3890.72	2558.58	NO	Body	N_Shore	H3K27ac;H3K36me3;H3K79me2;H3K9ac	H3K36me3;H3K79me2	H3K36me3
cg14219900	1	156119542		0.603305	0.445912	0.157394	4.208e-10	4.258e-07	0.0391891	0.0350154	0.629238	0.587097	0.429167	0.463303	1.857e-09	0.60932	8.486e-07	0.999999	NA					YES			H3K27ac;H3K4me1;H3K4me2;H3K4me3;H3K9ac	H3K27me3;H3K4me1;EZH	H3K27me3;H3K4me1
cg14663278	1	156211409	BGLAP	0.205434	0.398999	-0.193565	1.962e-08	3.62e-06	0.0403514	0.0575637	0.203106	0.20689	0.401081	0.400291	3.488e-09	0.930636	1.161e-06	0.999999	NS	-1159.01	0.0523557	2743.03	3902.05	YES	TSS1500	N_Shelf	H3K27ac;H3K36me3;H3K4me1;H3K9ac	H3K4me2;H3K9ac;H3K36me3;H3K4me1;EZH	H3K36me3
cg11580676	1	156211415	BGLAP	0.291922	0.530948	-0.239025	3.56e-10	3.904e-07	0.0593982	0.0497728	0.280215	0.29924	0.524787	0.535859	1.485e-09	0.5086	7.507e-07	0.999999	NS	-1159.01	0.0523557	2743.03	3902.05	YES	TSS1500	N_Shelf	H3K27ac;H3K36me3;H3K4me1;H3K9ac	H3K4me2;H3K9ac;H3K36me3;H3K4me1;EZH	H3K36me3
cg24843609	1	156211434	BGLAP	0.0855802	0.404375	-0.318795	2.156e-08	3.827e-06	0.0605643	0.0902977	0.0668288	0.0972998	0.384351	0.390534	2.134e-09	0.51733	9.102e-07	0.999999	NS	-1159.01	0.0523557	2743.03	3902.05	YES	TSS1500	N_Shelf	H3K27ac;H3K36me3;H3K4me1;H3K9ac	H3K4me2;H3K9ac;H3K36me3;H3K4me1;EZH	H3K36me3
cg26541780	1	156217981	PAQR6	0.181783	0.343225	-0.161442	0.00018648	0.00216218	0.06331	0.0756146	0.199346	0.170807	0.302875	0.368619	8.257e-05	0.668808	0.0011088	0.999999	Higher in adult	622952	0.0010567	666060	43108.5	YES	TSS200	S_Shelf	H3K27ac;H3K36me3;H3K4me1;H3K9ac	H3K4me2;H3K36me3;EZH	H3K36me3;H3K4me1
cg24042452	1	156305664	CCT3	0.449956	0.600112	-0.150156	5.546e-07	3.227e-05	0.0584023	0.0266679	0.467863	0.438764	0.598428	0.579704	1.127e-06	0.232129	4.653e-05	0.999999	Higher in fetus	-28712.2	0.0345436	40211.3	68923.5	NO	TSS1500;Body	N_Shelf	H3K36me3;H3K4me1;H3K4me2;H3K4me3;H3K79me2	H3K4me2;H3K9ac;H3K9me3;H3K36me3;H3K4me1;H3K4me3;H3K79me2	H3K36me3;H3K4me3
cg02626307	1	156305725	CCT3	0.417112	0.579768	-0.162656	1.037e-06	4.978e-05	0.0673936	0.0224757	0.429414	0.409424	0.577559	0.56585	1.765e-06	0.486247	6.385e-05	0.999999	Higher in fetus	-28712.2	0.0345436	40211.3	68923.5	NO	TSS1500;Body	N_Shelf	H3K36me3;H3K4me1;H3K4me2;H3K4me3;H3K79me2	H3K4me2;H3K9ac;H3K9me3;H3K36me3;H3K4me1;H3K4me3;H3K79me2	H3K36me3;H3K4me3
cg00502190	1	156616560	BCAN	0.498992	0.346434	0.152558	1.684e-09	8.769e-07	0.0452343	0.0299132	0.53273	0.477905	0.322875	0.34289	3.706e-09	0.225602	1.207e-06	0.999999	Higher in fetus	-39884.8	0.0180993	27156.8	67041.6	NO	Body	Island	H3K27me3;H3K4me1;H3K4me2	H3K9me3;H3K27me3;EZH	H3K27me3
cg11793699	1	156814901	NTRK1	0.627612	0.411339	0.216273	3.654e-07	2.442e-05	0.089039	0.0400415	0.670457	0.600834	0.390354	0.427211	8.921e-07	0.497825	3.948e-05	0.999999	Higher in fetus	-475.257	0.0492694	632.352	1107.61	NO	Body	Island	H3K27me3;H3K4me1;H3K4me2;H3K4me3;H3K9ac;EZH	H3K4me2;H3K9me3;H3K27me3;EZH	H3K27me3
cg20948486	1	156863129	PEAR1	0.65124	0.416625	0.234615	3.627e-12	6.696e-08	0.03711	0.0473735	0.658193	0.646895	0.403552	0.431396	4.3e-12	0.700885	7.418e-08	0.999999	NA					YES	TSS1500	N_Shore	H3K27me3;H3K4me1;H3K4me2;H3K9ac	H3K4me2;H3K9ac;H3K9me3;H3K27ac;H3K27me3;H3K4me1;H3K4me3;H3K79me2;EZH	H3K27me3;H3K4me1
cg11594940	1	156863360	PEAR1	0.614251	0.411471	0.20278	4.129e-09	1.411e-06	0.0513432	0.0470742	0.606615	0.619024	0.379138	0.426628	4.11e-09	0.198187	1.274e-06	0.999999	NA					YES	TSS200	N_Shore	H3K27me3;H3K4me2;H3K9ac	H3K4me2;H3K9ac;H3K9me3;H3K27ac;H3K27me3;H3K4me1;H3K4me3;H3K79me2;EZH	H3K27me3;H3K4me1
cg00099427	1	159870134	CCDC19	0.628881	0.452328	0.176553	5.363e-06	0.00015992	0.0768519	0.0422326	0.649055	0.616273	0.459302	0.480344	1.663e-05	0.764161	0.00032988	0.999999	NS	5.43774	0.901116	1056.89	1051.45	YES	TSS1500	Island	H3K27ac;H3K27me3;H3K4me1;H3K4me2;H3K4me3;H3K9ac	H3K4me2;H3K9me3;H3K4me1	H3K27me3
cg13562386	1	159895724	TAGLN2	0.561032	0.396319	0.164713	1.456e-07	1.308e-05	0.0407882	0.062923	0.571268	0.554634	0.37593	0.420771	5.381e-08	0.575791	5.933e-06	0.999999	Higher in fetus	-2038.86	0.0080987	8552.99	10591.8	YES	TSS1500	S_Shore	H3K27ac;H3K36me3;H3K4me1;H3K4me2;H3K4me3;H3K9ac	H3K4me2;H3K9ac;H3K9me3;H3K27ac;H3K4me1;H3K4me3;H3K79me2;EZH	H3K27me3;H3K36me3;H3K4me3
cg26230851	1	161231273	PCP4L1	0.609193	0.451153	0.15804	6.238e-07	3.497e-05	0.0611623	0.0474851	0.638126	0.59111	0.457105	0.460532	1.274e-06	0.290843	5.074e-05	0.999999	NA					NO	Body	S_Shelf	H3K27me3;H3K4me1	H3K27me3	H3K27me3
cg10431340	1	161279108	MPZ	0.636998	0.478274	0.158724	0.00081346	0.00653898	0.0564877	0.0990944	0.662062	0.621333	0.43589	0.532074	0.00024251	0.548283	0.00251781	0.999999	NS	59.7333	0.885252	1993.2	1933.47	YES	Body		NONE	H3K27me3	H3K27me3
cg23971170	1	165326269	LMX1A	0.664722	0.410833	0.253889	1.838e-06	7.429e-05	0.0836191	0.0849058	0.704407	0.639919	0.38813	0.430131	1.264e-06	0.66233	5.046e-05	0.999999	NS	40.0707	0.323324	258.508	218.438	YES	TSS1500	Island	H3K27me3;H3K4me1;H3K4me2;H3K4me3;H3K9ac;EZH	H3K4me2;H3K9me3;H3K27me3;EZH	H3K27me3
cg13081288	1	166941571	ILDR2	0.687988	0.524825	0.163164	2.517e-06	9.264e-05	0.0598629	0.0472327	0.712774	0.672498	0.541764	0.542657	3.982e-06	0.366866	0.00011467	0.999999	NS	177.922	0.262749	718.123	540.201	NO	Body	N_Shelf	H3K27me3;EZH	H3K9me3;H3K27me3;EZH	H3K9me3;H3K36me3;H3K4me3
cg05799811	1	167487396	CD247	0.839323	0.680661	0.158663	1.02e-07	1.031e-05	0.0337185	0.0445257	0.848583	0.833536	0.653677	0.693632	8.252e-09	0.587533	1.894e-06	0.999999	Higher in fetus	-1388.06	0.0487868	1115.39	2503.45	YES	Body		H3K9me3;H3K27ac;H3K9ac;EZH	H3K4me2;H3K27me3;EZH	NONE
cg25104133	1	178501588		0.589524	0.397717	0.191807	2.763e-05	0.00052726	0.10012	0.0477192	0.671635	0.538205	0.396736	0.423107	2.138e-05	0.08306	0.00039736	0.999999	NA					NO			H3K4me1;H3K9ac	H3K4me2;H3K4me1;EZH	H3K27me3;H3K4me1
cg05350800	1	178550844		0.723319	0.571906	0.151413	3.708e-05	0.0006553	0.0611672	0.0696455	0.736008	0.715388	0.565728	0.589811	3.643e-05	0.983407	0.00059553	0.999999	NA					NO			H3K27ac;H3K4me1;H3K4me2;H3K9ac;EZH	NONE	NONE
cg24632843	1	179557954		0.705721	0.51899	0.186731	1.703e-06	7.047e-05	0.059298	0.0759775	0.72004	0.696771	0.502322	0.537859	1.268e-06	0.910601	5.053e-05	0.999999	NA					NO		N_Shelf	H3K27me3	NONE	H3K27me3
cg08006512	1	179557960		0.697326	0.522998	0.174328	6.576e-07	3.622e-05	0.0466129	0.0643559	0.717308	0.684836	0.512473	0.545056	2.567e-07	0.8832	1.669e-05	0.999999	NA					NO		N_Shelf	H3K27me3	NONE	H3K27me3
cg07917478	1	179786966		0.741376	0.582947	0.158428	1.086e-08	2.512e-06	0.0331888	0.0424318	0.744992	0.739115	0.556651	0.602831	1.778e-09	0.271142	8.249e-07	0.999999	NA					NO			H3K4me1	H3K4me2;H3K27me3;H3K4me1;EZH	H3K27me3
cg19866866	1	182026044	ZNF648	0.672622	0.465345	0.207278	5.731e-08	7.116e-06	0.032425	0.0497474	0.669018	0.674875	0.447216	0.469306	4.715e-10	0.498279	4.08e-07	0.999999	NA					NO	Body	Island	H3K27ac;H3K27me3;H3K4me2	H3K9me3;H3K27me3	H3K27me3
cg16306900	1	182026435	ZNF648	0.598363	0.44117	0.157194	5.643e-07	3.264e-05	0.0413275	0.0453509	0.595385	0.600225	0.454131	0.410162	7.289e-08	0.413364	7.255e-06	0.999999	NA					NO	Body	Island	H3K27ac;H3K27me3;H3K4me1	H3K9me3;H3K27me3	H3K27me3
cg01417625	1	183187433	LAMC2	0.468553	0.256078	0.212475	0.0357084	0.107879	0.218246	0.0368977	0.447387	0.481781	0.31243	0.274727	0.0507756	0.980556	0.139561	0.999999	NS	375.221	0.0830138	636.581	261.36	NO	Body		H3K27ac;H3K36me3;H3K4me1	H3K9me3	H3K4me1
cg12136256	1	183952796	GLT25D2	0.282291	0.463141	-0.18085	7.918e-07	4.113e-05	0.0524808	0.0711837	0.282092	0.282416	0.444017	0.468284	4.544e-07	0.649316	2.465e-05	0.999999	Higher in adult	19753.6	0.0001412	44421.7	24668.1	NO	Body		H3K27ac	H3K9me3;EZH	H3K4me1
cg08528000	1	198224330	NEK7	0.725347	0.489761	0.235587	7.503e-05	0.00110025	0.0841983	0.101002	0.802715	0.676993	0.531701	0.533739	1.489e-05	0.0669929	0.00030365	0.999999	NS	314.522	0.127971	777.294	462.773	NO	Body		H3K4me1;H3K4me2	H3K9ac;H3K9me3;H3K27ac;H3K36me3;H3K4me1;H3K79me2;EZH	NONE
cg00578673	1	201195213	IGFN1	0.609373	0.449017	0.160356	1.08e-09	6.895e-07	0.0473802	0.033012	0.615254	0.605698	0.426232	0.44025	6.176e-09	0.956511	1.614e-06	0.999999	NA					NO	Body	N_Shore	EZH	H3K9me3;H3K27me3;EZH	H3K27me3
cg21422700	1	201229247		0.411167	0.230562	0.180605	1.22e-08	2.696e-06	0.0578964	0.0360716	0.426364	0.401668	0.22774	0.227236	4.603e-08	0.532855	5.377e-06	0.999999	NA					NO			H3K27me3;H3K4me1;H3K4me2;H3K4me3	H3K4me2;H3K9ac;H3K9me3;H3K27ac;H3K27me3;H3K4me1;EZH	H3K27me3
cg06254274	1	202137086	PTPRV	0.568771	0.416507	0.152264	7.354e-06	0.0002006	0.0507532	0.0535233	0.592922	0.553678	0.413516	0.431929	3.865e-06	0.574472	0.00011226	0.999999	NA					YES	TSS200		H3K27me3;H3K4me1;H3K9ac;EZH	H3K9me3;EZH	H3K27me3	rs4950773	YES
cg10901806	1	203055422	MYOG	0.59631	0.429832	0.166478	3.983e-07	2.588e-05	0.0558084	0.0521843	0.606388	0.590012	0.436007	0.448587	1.126e-06	0.881431	4.65e-05	0.999999	NS	-200.633	0.692573	4091.63	4292.27	YES	TSS200		H3K9me3;H3K27ac;H3K4me1;H3K9ac	H3K9me3;H3K27me3;EZH	H3K27me3	rs111902737
cg17889831	1	205181581	DSTYK	0.427982	0.587933	-0.159952	4.386e-08	5.999e-06	0.0585968	0.0367712	0.438902	0.421156	0.633653	0.586475	1.106e-07	0.179426	9.431e-06	0.999999	Higher in adult	36740.2	0.0002238	73931.6	37191.4	YES	TSS1500	S_Shore	H3K27ac;H3K4me2;H3K4me3;H3K79me2;H3K9ac	H3K4me2;H3K9ac;H3K4me1;H3K4me3;H3K79me2;EZH	H3K27me3;H3K4me3
cg01442843	1	206729040	RASSF5	0.290183	0.449253	-0.15907	0.00039227	0.00377999	0.0689215	0.125576	0.274252	0.30014	0.489764	0.454215	0.00013023	0.96615	0.00156544	0.999999	Higher in adult	3958.5	0.000271	8877.67	4919.17	NO	TSS1500;Body	N_Shore	H3K27ac;H3K27me3;H3K4me1;H3K9ac;EZH	H3K9me3;H3K27me3;EZH	H3K27me3
cg19638572	1	206733139	RASSF5	0.57648	0.777579	-0.201099	4.047e-05	0.0006986	0.115812	0.0458242	0.539224	0.599765	0.77437	0.769241	5.193e-05	0.432586	0.00077705	0.999999	Higher in adult	3958.5	0.000271	8877.67	4919.17	NO	Body	S_Shelf	H3K27ac;H3K27me3;H3K4me1;H3K9ac;EZH	H3K9me3;H3K27me3;EZH	H3K27me3;H3K4me1
cg15888663	1	207992084	LOC148696	0.611586	0.791156	-0.179569	2.317e-06	8.731e-05	0.0623303	0.0710515	0.622591	0.604708	0.733552	0.828072	1.532e-06	0.220996	5.779e-05	0.999999	NA					YES	Body		H3K9ac;EZH	H3K4me2;H3K9me3;H3K27me3;H3K4me1;H3K79me2;EZH	H3K36me3
cg00692367	1	211665511	RD3	0.754646	0.58444	0.170205	2.882e-06	0.00010185	0.052343	0.077239	0.774592	0.742179	0.532202	0.626801	1.001e-06	0.336024	4.285e-05	0.999999	NS	215.6	0.392058	1430.78	1215.18	YES	1stExon;5'UTR		H3K4me1	H3K9me3;H3K27me3;EZH	H3K27me3
cg23621496	1	211667487	RD3	0.858809	0.692408	0.166401	3.274e-06	0.00011179	0.0376905	0.0537799	0.858042	0.859289	0.668121	0.735121	1.812e-07	0.135774	1.31e-05	0.999999	NS	215.6	0.392058	1430.78	1215.18	NO	TSS1500		H3K4me1	H3K9me3;H3K27me3;EZH	H3K27me3
cg12483927	1	211667682	RD3	0.821584	0.637447	0.184136	1.237e-06	5.64e-05	0.0671566	0.0457914	0.829175	0.816839	0.599956	0.672219	2.101e-06	0.367827	7.204e-05	0.999999	NS	215.6	0.392058	1430.78	1215.18	NO	TSS1500		H3K4me1	H3K9me3;H3K27me3;EZH	H3K27me3
cg25742246	1	214153460		0.536247	0.31469	0.221557	2.17e-05	0.00044115	0.107817	0.078762	0.568982	0.515787	0.311457	0.345434	5.625e-05	0.735224	0.00082611	0.999999	NA					NO		Island	H3K27me3;H3K4me1;H3K4me2;H3K4me3;EZH	H3K9me3;H3K27me3;EZH	H3K27me3
cg05129325	1	215255161	KCNK2	0.630792	0.43412	0.196672	1.262e-07	1.186e-05	0.0674734	0.0451616	0.678507	0.60097	0.44853	0.45285	1.2e-07	0.0928936	9.968e-06	0.999999	Higher in fetus	-3483.11	0.0017511	1033.93	4517.04	NO	TSS1500;Body	N_Shore	H3K27me3;H3K4me1;H3K4me2;H3K4me3;EZH	H3K4me2;H3K9ac;H3K9me3;H3K27me3;H3K36me3;H3K4me3;H3K79me2;EZH	H3K27me3;H3K4me3
cg20320200	1	217030433	ESRRG	0.496723	0.330414	0.166308	2.071e-05	0.00042631	0.0744906	0.0542217	0.502814	0.492916	0.352244	0.348994	5.421e-05	0.812516	0.00080355	0.999999	Higher in adult	5618.26	0.0053221	6082.04	463.779	NO	5'UTR		H3K27ac;H3K4me1;H3K4me2	NONE	NONE
cg27520776	1	217311982	ESRRG	0.556855	0.40606	0.150795	0.0351429	0.106618	0.128056	0.144301	0.567005	0.550512	0.459588	0.419062	0.0363407	0.617744	0.10944	0.999999	Higher in adult	5618.26	0.0053221	6082.04	463.779	YES	TSS1500	S_Shore	H3K27me3;H3K4me1;H3K4me2;H3K4me3;H3K9ac;EZH	H3K4me2;H3K9me3;H3K27me3;H3K4me3;EZH	H3K27me3;H3K4me1
cg23663428	1	217313699		0.780967	0.598477	0.18249	3.771e-05	0.00066352	0.0751281	0.0687877	0.760288	0.793891	0.604368	0.629888	5.504e-05	0.352087	0.00081277	0.999999	NA					NO		S_Shore	H3K27me3;H3K4me1;H3K4me2;H3K4me3;H3K9ac;EZH	H3K4me2;H3K9me3;H3K27me3;EZH	H3K27me3;H3K4me3	rs35478056
cg03970900	1	222440048		0.67488	0.510311	0.16457	9.608e-08	9.936e-06	0.0339555	0.0554023	0.682908	0.669864	0.499203	0.525819	1.028e-08	0.78799	2.138e-06	0.999999	NA					NO			H3K9me3;H3K4me1	H3K4me2;H3K9me3;H3K27me3	NONE
cg07015886	1	223317465	TLR5	0.679317	0.528165	0.151152	5.84e-06	0.00016973	0.042033	0.0480901	0.705027	0.663248	0.53493	0.549477	1.351e-06	0.429452	5.294e-05	0.999999	NS	-177.552	0.521103	482.039	659.59	YES	TSS1500	S_Shore	H3K27ac;H3K27me3;H3K9ac;EZH	H3K4me2;H3K9ac;H3K9me3;H3K27me3;H3K4me1	H3K27me3;H3K4me3
cg18947553	1	227747468		0.495432	0.326807	0.168624	1.342e-06	5.967e-05	0.0779824	0.0457082	0.525441	0.476676	0.342528	0.299823	9.704e-07	0.0902648	4.186e-05	0.999999	NA					NO		Island	H3K9me3;H3K27me3	H3K9me3;H3K27me3;H3K79me2	H3K9me3;H3K27me3
cg01941243	1	227971215		0.527188	0.732557	-0.205369	0.0105025	0.0439421	0.263602	0.228662	0.596123	0.484104	0.840536	0.74244	0.0188868	0.296521	0.0676883	0.999999	NA					NO		N_Shelf	H3K9ac;EZH	H3K27me3;H3K36me3;H3K79me2	H3K27me3;H3K36me3	rs4653872	YES	LINE
cg16143889	1	228102416		0.758945	0.576234	0.182711	5.493e-07	3.209e-05	0.0376036	0.0615575	0.770494	0.751728	0.582775	0.594804	4.444e-08	0.807222	5.249e-06	0.999999	NA					NO			H3K27ac;H3K4me1;H3K9ac;EZH	NONE	H3K27me3;H3K4me1
cg22790377	1	228291668	C1orf35	0.716512	0.511347	0.205165	1.215e-08	2.693e-06	0.063544	0.0579403	0.704604	0.723954	0.490278	0.508704	4.242e-08	0.460736	5.103e-06	0.999999	Higher in fetus	-25416.1	0.0025297	28446	53862.1	YES	TSS1500	S_Shore	H3K27ac;H3K36me3;H3K4me1;H3K4me2;H3K4me3;H3K9ac;EZH	H3K4me2;H3K9ac;H3K36me3;H3K4me1;H3K4me3;H3K79me2;EZH	H3K9me3;H3K36me3;H3K4me3
cg15720832	1	228291682	C1orf35	0.734001	0.552766	0.181235	5.863e-08	7.206e-06	0.0526541	0.0686814	0.735363	0.73315	0.524599	0.557489	6.292e-08	0.563089	6.582e-06	0.999999	Higher in fetus	-25416.1	0.0025297	28446	53862.1	YES	TSS1500	S_Shore	H3K27ac;H3K36me3;H3K4me1;H3K4me2;H3K4me3;H3K9ac;EZH	H3K4me2;H3K9ac;H3K36me3;H3K4me1;H3K4me3;H3K79me2;EZH	H3K9me3;H3K36me3;H3K4me3
cg24848599	1	228604800	TRIM17	0.758269	0.595034	0.163234	4.294e-06	0.00013573	0.0403619	0.0704325	0.777752	0.746092	0.582206	0.615493	5.045e-07	0.909021	2.653e-05	0.999999	NS	581.116	0.0850371	1479.66	898.541	YES	TSS1500	S_Shore	H3K27me3;H3K4me1;H3K4me2;H3K9ac;EZH	H3K4me2;H3K27me3;H3K79me2;EZH	H3K9me3;H3K36me3	rs145864986
cg15514896	1	229074115		0.692341	0.540922	0.151419	3.59e-09	1.31e-06	0.0430801	0.0276124	0.710051	0.681273	0.533415	0.554638	1.677e-08	0.703578	2.884e-06	0.999999	NA					NO			H3K27ac;H3K27me3;H3K4me1;H3K4me2;H3K9ac	H3K4me2;H3K9me3;H3K27me3;H3K4me1;EZH	H3K27me3;H3K4me1	rs4654635
cg26163852	1	229569969	ACTA1	0.46862	0.317381	0.151239	0.00106768	0.00801214	0.0893943	0.04683	0.480295	0.461323	0.313989	0.354356	0.00173876	0.838642	0.0112878	0.999999	NS	601.577	0.223394	842.906	241.329	YES	TSS200	Island	H3K27ac;H3K27me3;H3K36me3;H3K4me1;H3K4me2;H3K4me3;EZH	H3K9me3;H3K27me3;H3K36me3;H3K4me1;EZH	H3K27me3;H3K4me1;H3K4me3
cg12486498	1	230975106	C1orf198	0.809313	0.575447	0.233866	3.256e-07	2.264e-05	0.0554652	0.0546695	0.83305	0.794477	0.527296	0.604933	4.318e-08	0.638567	5.165e-06	0.999999	Higher in adult	11407.9	0.0029982	18071	6663.14	NO	3'UTR		H3K36me3	H3K4me2;H3K9me3;H3K36me3;H3K79me2	H3K9me3;H3K36me3	rs76632090
cg24702040	1	233501790	KIAA1804	0.521154	0.756224	-0.23507	0.0455006	0.128459	0.294608	0.0106897	0.487914	0.541929	0.695932	0.717969	0.0664254	0.690024	0.169153	0.999999	Higher in fetus	-750.052	0.0348027	451.95	1202	NO	Body	S_Shelf	H3K27ac;H3K4me1	EZH	H3K27me3		YES	LINE
cg07953201	1	245851802	KIF26B	0.648558	0.431805	0.216753	3.566e-06	0.00011897	0.0712163	0.0798038	0.627455	0.661747	0.386662	0.448752	1.091e-06	0.168793	4.543e-05	0.999999	NA					NO	Body	Island	H3K27me3;H3K4me1;H3K4me2;EZH	H3K4me2;H3K9me3;EZH	H3K36me3
cg00864945	1	247291374		0.499169	0.67738	-0.17821	0.0387363	0.114419	0.108906	0.156329	0.46858	0.518288	0.691664	0.546275	0.0402375	0.481465	0.117992	0.999999	NA					NO		S_Shore	H3K9me3;H3K4me2;H3K79me2	H3K4me2;H3K9me3;H3K79me2	H3K9me3;H3K36me3;H3K4me3
cg18793688	1	247588074	NLRP3	0.765374	0.613955	0.151419	3.864e-05	0.00067528	0.09216	0.0352708	0.789326	0.750404	0.592239	0.625734	9.308e-05	0.843394	0.0012138	0.999999	NS	802.051	0.0580697	1515.13	713.075	NO	Body		H3K9me3	H3K9me3	H3K27me3
cg18208842	2	287395	FAM150B	0.176836	0.361923	-0.185087	1.705e-05	0.00036996	0.0513939	0.0880032	0.199915	0.162411	0.359643	0.394445	1.745e-06	0.866817	6.338e-05	0.999999	NA					YES	Body	Island	H3K27me3;H3K4me1;H3K4me2;H3K4me3;H3K79me2;H3K9ac;EZH	H3K4me2;H3K36me3;H3K4me1;EZH	H3K27me3;H3K36me3;H3K4me1;H3K4me3
cg19988482	2	394572		0.693613	0.39397	0.299643	4.578e-05	0.00076409	0.120014	0.119243	0.693025	0.69398	0.465557	0.413618	5.977e-05	0.658451	0.00086541	0.999999	NA					NO			H3K4me1;EZH	H3K4me2;H3K9ac;H3K27ac;H3K4me1;H3K4me3	H3K9me3;H3K4me1;H3K4me3
cg22490454	2	468934		0.715007	0.503356	0.211652	6.621e-06	0.00018599	0.0798236	0.0596243	0.70289	0.72258	0.560445	0.491994	1.033e-05	0.551499	0.00023111	0.999999	NA					NO		S_Shore	H3K27me3;H3K4me1;H3K4me2;H3K4me3;EZH	H3K4me2;H3K27me3;EZH	NONE
cg23063807	2	506174		0.768558	0.578178	0.19038	8.016e-07	4.145e-05	0.0763679	0.0312797	0.755434	0.776761	0.59944	0.580606	2.974e-06	0.905983	9.279e-05	0.999999	NA					NO		S_Shelf	H3K27me3;H3K4me1;H3K4me2;EZH	H3K9me3	H3K4me1
cg21032567	2	795935		0.575453	0.763941	-0.188487	0.00313578	0.0178969	0.112429	0.0898516	0.606433	0.556091	0.739728	0.696594	0.00542372	0.297386	0.0266898	0.999999	NA					NO			H3K9me3;H3K27me3;H3K4me1;EZH	H3K9me3	H3K27me3	rs12714420	YES	LTR
cg09757250	2	1732454	PXDN	0.699171	0.546746	0.152425	1.812e-07	1.509e-05	0.0377482	0.0490954	0.675773	0.713795	0.530249	0.558444	1.692e-08	0.0578497	2.906e-06	0.999999	NS	46.836	0.893883	583.591	536.755	NO	Body		H3K27ac;H3K36me3;H3K4me1;H3K79me2;H3K9ac;EZH	H3K4me2;H3K27ac;H3K36me3;H3K4me1;H3K4me3;H3K79me2;EZH	H3K4me1		YES	DNA
cg01821226	2	1743009	PXDN	0.602087	0.420684	0.181402	2.386e-08	4.083e-06	0.0432201	0.0525747	0.604984	0.600275	0.410254	0.437762	1.56e-08	0.622891	2.747e-06	0.999999	NS	46.836	0.893883	583.591	536.755	NO	Body	N_Shelf	H3K27ac;H3K36me3;H3K4me1;H3K79me2;H3K9ac;EZH	H3K4me2;H3K27ac;H3K36me3;H3K4me1;H3K4me3;H3K79me2;EZH	H3K27me3;H3K4me1
cg23684855	2	1772075		0.831615	0.648197	0.183419	9.092e-09	2.261e-06	0.0436654	0.0506121	0.844881	0.823324	0.632167	0.663605	8.099e-09	0.91093	1.875e-06	0.999999	NA					NO			H3K36me3;H3K4me1;H3K4me2;H3K9ac	H3K27me3	H3K27me3
cg23994061	2	3633519		0.359627	0.514053	-0.154427	2.511e-05	0.00049155	0.0878011	0.0751234	0.299768	0.397038	0.542428	0.522473	2.76e-05	0.189957	0.00048257	0.999999	NA					NO			H3K4me1;EZH	H3K4me2;H3K9ac;H3K27ac;H3K4me1;H3K79me2	H3K36me3	rs76810554;rs11681278
cg20986935	2	6912382		0.524256	0.348983	0.175273	1.499e-06	6.446e-05	0.0634107	0.0325494	0.555571	0.504684	0.371234	0.361134	1.727e-06	0.194341	6.289e-05	0.999999	NA					NO			H3K9me3;H3K27ac;H3K4me1	H3K4me2;H3K9ac;H3K9me3;H3K27me3;H3K4me1;H3K4me3;EZH	H3K9me3;H3K4me1
cg15776617	2	9324111		0.422821	0.270236	0.152585	0.00028855	0.00300054	0.0919689	0.078323	0.44577	0.408478	0.283533	0.281588	0.00053325	0.543001	0.0045888	0.999999	NA					NO			H3K27ac;H3K4me1;EZH	H3K4me2;H3K27ac;EZH	H3K27me3
cg00471645	2	11270192		0.52755	0.338789	0.188761	3.399e-08	5.055e-06	0.0511492	0.0418687	0.541187	0.519027	0.326385	0.349488	4.272e-08	0.933901	5.123e-06	0.999999	NA					NO			H3K27me3;H3K4me1;H3K4me2;H3K9ac;EZH	H3K4me2;H3K9ac;H3K27me3;H3K4me3	H3K27me3;H3K4me1;H3K4me3
cg16306978	2	21266953	APOB	0.510899	0.310388	0.200511	1.607e-08	3.215e-06	0.0582028	0.0421199	0.526285	0.501282	0.331592	0.315237	4.207e-08	0.353613	5.083e-06	0.999999	NS	122.314	0.712031	620.013	497.699	YES	TSS200	Island	H3K4me1;H3K4me2;H3K4me3;H3K9ac;EZH	H3K27me3;EZH	H3K27me3
cg00746446	2	23879137	KLHL29	0.668936	0.456512	0.212424	2.58e-05	0.00050144	0.0714906	0.115746	0.695215	0.652512	0.451316	0.484732	1.165e-05	0.808299	0.00025303	0.999999	NA					NO	Body		H3K27ac;H3K4me1;H3K9ac;EZH	H3K27me3;EZH	H3K36me3
cg04348872	2	25141696	ADCY3	0.512792	0.688021	-0.175229	4.33e-09	1.454e-06	0.0513455	0.0461375	0.524379	0.50555	0.679011	0.697751	2.316e-08	0.920978	3.51e-06	0.999999	NS	-1036.1	0.540928	35505.4	36541.5	YES	1stExon	N_Shore	H3K27ac;H3K4me1;H3K4me2;H3K9ac	H3K4me2;H3K9ac;H3K79me2;EZH	H3K36me3;H3K4me3
cg08471319	2	25141735	ADCY3	0.43099	0.625217	-0.194227	9.442e-08	9.807e-06	0.0679732	0.0550715	0.428498	0.432547	0.608163	0.645229	2.712e-07	0.479244	1.731e-05	0.999999	NS	-1036.1	0.540928	35505.4	36541.5	YES	1stExon	N_Shore	H3K27ac;H3K4me1;H3K4me2;H3K9ac	H3K4me2;H3K9ac;H3K4me1;H3K79me2;EZH	H3K36me3;H3K4me3
cg22647546	2	26394518	FAM59B	0.756669	0.601362	0.155307	5.794e-07	3.323e-05	0.0418375	0.0508525	0.769087	0.748907	0.587857	0.626053	2.771e-07	0.76445	1.756e-05	0.999999	NA					NO	TSS1500	N_Shore	H3K27ac;H3K27me3;H3K9ac	H3K27me3;EZH	H3K27me3;H3K36me3
cg23005057	2	27170308	DPYSL5	0.602452	0.43469	0.167763	5.037e-08	6.557e-06	0.0560881	0.0375	0.612182	0.596371	0.431709	0.453235	2.318e-07	0.965101	1.552e-05	0.999999	NS	-1345.87	0.247859	13362.1	14708	NO	3'UTR		H3K36me3;H3K4me1;EZH	H3K27me3;H3K4me1;EZH	H3K36me3
cg22047282	2	27301649	EMILIN1	0.717585	0.529623	0.187962	9.025e-06	0.00023287	0.0518064	0.0526188	0.749408	0.697695	0.54	0.563489	2.183e-06	0.490304	7.406e-05	0.999999	Higher in adult	1611.59	0.0050792	2747.45	1135.86	YES	1stExon;5'UTR	N_Shelf	H3K27ac;H3K4me1;EZH	H3K4me2;H3K9ac;H3K27ac;H3K36me3;H3K4me1;H3K4me3;H3K79me2;EZH	H3K27me3;H3K4me1
cg20516209	2	27301943	EMILIN1	0.663359	0.459515	0.203844	1.629e-08	3.235e-06	0.061439	0.0381331	0.67991	0.653015	0.461034	0.483639	7.645e-08	0.842027	7.459e-06	0.999999	Higher in adult	1611.59	0.0050792	2747.45	1135.86	YES	1stExon	N_Shelf	H3K27ac;H3K4me1;EZH	H3K4me2;H3K9ac;H3K27ac;H3K4me1;H3K4me3;H3K79me2;EZH	H3K27me3;H3K4me1
cg15741935	2	27397701		0.856598	0.673599	0.182999	1.977e-09	9.509e-07	0.0229526	0.0360587	0.869348	0.84863	0.654814	0.686865	7.776e-12	0.825875	8.716e-08	0.999999	NA					NO			H3K27me3;EZH	H3K27me3;EZH	H3K27me3		YES	LINE
cg24594459	2	27478146	SLC30A3	0.525358	0.359107	0.166251	8.156e-08	8.846e-06	0.0580412	0.0296524	0.554429	0.507189	0.353536	0.381242	2.151e-07	0.518505	1.478e-05	0.999999	NS	-807.633	0.213173	2325.85	3133.48	NO	3'UTR		H3K4me1;EZH	H3K4me1;EZH	H3K27me3;H3K4me1
cg08789022	2	27484942	SLC30A3	0.287736	0.13231	0.155426	1.306e-06	5.854e-05	0.063582	0.0395862	0.307335	0.275487	0.146756	0.138657	2.929e-06	0.367205	9.176e-05	0.999999	NS	-807.633	0.213173	2325.85	3133.48	NO	Body	Island	H3K27me3;H3K4me1;H3K4me2;H3K4me3;H3K79me2;H3K9ac;EZH	H3K4me2;H3K9me3;H3K27me3;EZH	H3K27me3
cg03253556	2	27505196	TRIM54	0.661377	0.509659	0.151718	4.472e-09	1.486e-06	0.0405748	0.0439478	0.676146	0.652147	0.520936	0.505293	6.685e-09	0.213174	1.686e-06	0.999999	NS	-316.344	0.434958	563.964	880.309	YES	TSS1500		H3K4me1;H3K4me2;H3K4me3;EZH	H3K4me1;EZH	H3K27me3
cg12926357	2	27505396	TRIM54	0.694895	0.486151	0.208745	7.152e-10	5.628e-07	0.0506063	0.0520072	0.709353	0.68586	0.49451	0.491282	2.286e-09	0.479108	9.398e-07	0.999999	NS	-316.344	0.434958	563.964	880.309	YES	TSS1500		H3K4me1;H3K4me2;H3K4me3;H3K9ac;EZH	H3K4me1;EZH	H3K27me3
cg05374129	2	27505530	TRIM54	0.674311	0.470102	0.204209	2.937e-09	1.182e-06	0.056774	0.0475912	0.695224	0.661241	0.472878	0.47379	9.609e-09	0.408259	2.067e-06	0.999999	NS	-316.344	0.434958	563.964	880.309	YES	TSS200		H3K27ac;H3K4me1;H3K4me2;H3K4me3;H3K9ac;EZH	H3K4me1;EZH	H3K27me3
cg17611932	2	27505586	TRIM54	0.533015	0.366738	0.166277	2.431e-07	1.848e-05	0.0618652	0.0263628	0.562427	0.514633	0.388588	0.364936	1.337e-07	0.0827831	1.075e-05	0.999999	NS	-316.344	0.434958	563.964	880.309	YES	TSS200		H3K27ac;H3K4me1;H3K4me2;H3K4me3;H3K9ac;EZH	H3K4me1;EZH	H3K27me3
cg05901357	2	27529325	TRIM54	0.734829	0.557543	0.177286	7.05e-05	0.00105017	0.0556949	0.0832326	0.769809	0.712967	0.583529	0.578393	1.296e-05	0.235104	0.00027351	0.999999	NS	-316.344	0.434958	563.964	880.309	NO	Body	Island	H3K27me3;H3K4me1;H3K4me2;H3K4me3;EZH	H3K9me3;H3K27me3;EZH	H3K27me3;H3K36me3
cg23401251	2	27683905	IFT172	0.461781	0.64245	-0.180669	1.812e-06	7.355e-05	0.0813452	0.0414987	0.478275	0.451472	0.635206	0.643205	4.901e-06	0.698476	0.00013326	0.999999	Higher in fetus	-1501.82	0.0005257	2398.64	3900.46	NO	Body		H3K36me3;H3K4me1	H3K36me3	H3K36me3
cg05977376	2	28561585	BRE	0.630278	0.479495	0.150783	7.72e-09	2.043e-06	0.0399632	0.0364656	0.641739	0.623115	0.47503	0.498532	2.536e-08	0.987394	3.688e-06	0.999999	Higher in adult	28269.4	0.0201807	78255.9	49986.5	NO	3'UTR		H3K27ac;H3K4me1;H3K9ac	H3K4me2;H3K9ac;H3K9me3;H3K27ac;H3K4me1;EZH	H3K36me3;H3K4me1
cg23239344	2	28569574		0.806571	0.647215	0.159356	5.945e-09	1.759e-06	0.0361888	0.0440729	0.825447	0.794773	0.626736	0.664198	3.943e-09	0.993703	1.252e-06	0.999999	NA					NO			H3K27ac;H3K9ac	H3K9me3;H3K4me1;EZH	NONE
cg00561854	2	30253548		0.576362	0.418109	0.158254	2.456e-06	9.106e-05	0.0402725	0.0619512	0.599875	0.561667	0.424899	0.438395	4.353e-07	0.460456	2.392e-05	0.999999	NA					NO			H3K4me1;H3K4me2	H3K27me3;EZH	H3K27me3
cg11957382	2	31458372	EHD3	0.223074	0.428359	-0.205285	5.567e-08	6.985e-06	0.0508089	0.0598561	0.218582	0.225881	0.420714	0.400662	5.989e-08	0.826969	6.365e-06	0.999999	Higher in adult	220827	0.0027169	250647	29820.4	NO	Body	S_Shore	H3K27me3;H3K4me1;H3K4me2;H3K4me3;H3K9ac	H3K4me2;H3K9ac;H3K27me3;H3K36me3;H3K4me1;H3K4me3;H3K79me2;EZH	H3K27me3;H3K4me3		YES	SINE
cg07185119	2	31459843	EHD3	0.39061	0.638736	-0.248126	1.257e-06	5.7e-05	0.105225	0.0251535	0.411494	0.377557	0.630128	0.636801	1.267e-06	0.661298	5.052e-05	0.999999	Higher in adult	220827	0.0027169	250647	29820.4	NO	Body	S_Shelf	H3K4me1;H3K4me3;H3K9ac	H3K4me2;H3K27me3;H3K36me3;H3K4me1;H3K79me2;EZH	H3K27me3;H3K36me3
cg09239591	2	31638511	XDH	0.72473	0.571856	0.152874	6.063e-10	5.133e-07	0.038066	0.0311413	0.740207	0.715056	0.576986	0.565912	1.118e-09	0.212279	6.51e-07	0.999999	NS	2130.8	0.404802	2638.79	507.995	YES	TSS1500		H3K9me3	NONE	H3K27me3
cg05370101	2	43188839		0.487802	0.336606	0.151196	2.902e-09	1.173e-06	0.0349931	0.0410422	0.483419	0.490541	0.327943	0.351113	3.48e-09	0.343217	1.16e-06	0.999999	NA					NO			H3K27me3;H3K4me1;H3K9ac;EZH	H3K9ac;H3K9me3;H3K27me3;H3K4me1;EZH	H3K27me3;H3K4me1
cg15850851	2	43446987		0.537483	0.375721	0.161762	4.733e-09	1.534e-06	0.0434079	0.0276414	0.530093	0.542102	0.383176	0.391255	2.276e-08	0.548862	3.472e-06	0.999999	NA					NO			H3K27ac;H3K4me1;H3K4me2;H3K4me3;H3K79me2;H3K9ac;EZH	H3K4me2;H3K9ac;H3K27ac;H3K36me3;H3K4me1;H3K4me3;H3K79me2;EZH	H3K36me3;H3K4me3
cg22194948	2	43447139		0.427131	0.21969	0.207442	2.129e-07	1.689e-05	0.0723798	0.0312694	0.429095	0.425904	0.245619	0.238487	7.433e-07	0.852147	3.476e-05	0.999999	NA					NO			H3K27ac;H3K4me1;H3K4me2;H3K4me3;H3K79me2;H3K9ac;EZH	H3K4me2;H3K9ac;H3K27ac;H3K36me3;H3K4me1;H3K4me3;H3K79me2;EZH	H3K36me3;H3K4me1;H3K4me3
cg19756790	2	45176863		0.676144	0.52493	0.151214	4.285e-06	0.0001355	0.0571045	0.0507274	0.706685	0.657055	0.481292	0.535065	3.036e-06	0.902089	9.414e-05	0.999999	NA					NO		Island	H3K9me3;H3K27ac;H3K27me3;H3K4me1;H3K4me2;H3K4me3;H3K9ac;EZH	H3K4me2;H3K9ac;H3K9me3;H3K27me3;H3K4me1;H3K4me3;EZH	H3K9me3;H3K27me3;H3K4me1;H3K4me3
cg26855801	2	45176983		0.360156	0.144786	0.215369	4.99e-07	3.004e-05	0.0855589	0.0371572	0.390669	0.341085	0.152757	0.146413	1.154e-06	0.344787	4.731e-05	0.999999	NA					NO		Island	H3K9me3;H3K27ac;H3K27me3;H3K4me1;H3K4me2;H3K4me3;H3K9ac;EZH	H3K4me2;H3K9ac;H3K9me3;H3K27me3;H3K4me1;H3K4me3;EZH	H3K9me3;H3K27me3;H3K4me1;H3K4me3
cg13704086	2	45177125		0.490047	0.293204	0.196843	9.281e-06	0.00023761	0.0782548	0.0616546	0.517799	0.472702	0.305593	0.299241	9.886e-06	0.404668	0.0002237	0.999999	NA					NO		Island	H3K9me3;H3K27ac;H3K27me3;H3K4me1;H3K4me2;H3K4me3;H3K9ac;EZH	H3K4me2;H3K9ac;H3K9me3;H3K27me3;H3K4me1;H3K4me3;EZH	H3K9me3;H3K27me3;H3K4me1;H3K4me3
cg24887265	2	45233528	SIX2	0.424894	0.25584	0.169054	0.00198178	0.0127024	0.117292	0.0827101	0.455631	0.405683	0.307682	0.248431	0.00206622	0.225484	0.012879	0.999999	NS	44.7537	0.554029	287.711	242.958	NO	Body	N_Shore	H3K9me3;H3K27me3;H3K4me1;H3K4me2;H3K9ac;EZH	H3K9me3;H3K27me3;EZH	H3K9me3;H3K27me3
cg03071146	2	54010103	LOC100302652	0.359681	0.533232	-0.17355	4.128e-06	0.00013206	0.0811886	0.0647196	0.405397	0.331109	0.55913	0.514675	5.857e-06	0.0411929	0.0001522	0.999999	NA					NO	Body;5'UTR	N_Shelf	H3K36me3;H3K4me1;H3K79me2	H3K36me3;H3K79me2	H3K36me3		YES	SINE
cg05528339	2	64064409		0.727491	0.571085	0.156406	2.742e-06	9.848e-05	0.0545325	0.0457787	0.742832	0.717902	0.555502	0.592113	3.202e-06	0.913127	9.8e-05	0.999999	NA					NO		N_Shelf	H3K27ac;H3K36me3;H3K4me1;H3K4me2;H3K79me2;H3K9ac;EZH	EZH	NONE
cg24914884	2	64588128		0.619192	0.46765	0.151542	1.238e-11	9.623e-08	0.0335639	0.0164058	0.634781	0.609448	0.461652	0.46748	4.173e-11	0.36119	1.35e-07	0.999999	NA					NO			H3K9me3;H3K27ac;H3K4me2;H3K9ac;EZH	H3K4me2;H3K9me3;H3K27me3;H3K4me1;EZH	H3K27me3
cg04749740	2	65935124		0.442937	0.607996	-0.165059	0.00068102	0.00572625	0.114229	0.117859	0.447969	0.439792	0.617032	0.615086	0.00126041	0.907984	0.00884193	0.999999	NA					NO			EZH	H3K4me2;H3K27me3;H3K4me1;EZH	H3K27me3
cg20874031	2	69206176	GKN1	0.493546	0.31423	0.179316	0.00036743	0.00360007	0.116035	0.0962368	0.483665	0.499722	0.31363	0.320377	0.00086269	0.793393	0.00661455	0.999999	NS	291.298	0.539825	1000.59	709.287	NO	Body		NONE	H3K9me3;H3K27me3;EZH	H3K27me3
cg10934870	2	70488000	PCYOX1	0.508566	0.664273	-0.155706	4.966e-05	0.00081192	0.0879949	0.0359503	0.550534	0.482336	0.652259	0.655702	9.794e-05	0.23005	0.00126339	0.999999	NS	-898.21	0.259675	7797.29	8695.5	NO	Body	S_Shelf	H3K36me3;EZH	H3K27me3;H3K36me3	H3K36me3
cg21346154	2	70699808	TGFA	0.896246	0.69213	0.204116	3.41e-05	0.00061598	0.0372899	0.100854	0.919902	0.881461	0.713958	0.706075	6.256e-07	0.360325	3.093e-05	0.999999	Higher in adult	3825.51	0.0045262	9506.99	5681.48	NO	Body		H3K27me3;H3K4me1;EZH	H3K27me3;EZH	H3K27me3
cg27641317	2	71018044	FIGLA	0.681087	0.522507	0.158581	0.00010664	0.00142486	0.0663848	0.0728738	0.718904	0.657452	0.532305	0.531915	4.781e-05	0.263843	0.00073017	0.999999	NA					YES	TSS1500	S_Shore	H3K27me3;H3K4me2;EZH	H3K4me2;H3K27me3;EZH	H3K27me3		YES	DNA
cg10540626	2	71124470		0.756976	0.593176	0.163801	0.0005351	0.00477099	0.0449335	0.0894655	0.786022	0.738823	0.644519	0.608062	3.937e-05	0.116804	0.00063091	0.999999	NA					NO		N_Shelf	H3K9me3;H3K27me3;H3K4me1;H3K4me2;EZH	H3K9ac;H3K9me3;H3K27me3;H3K4me3;EZH	H3K27me3
cg12070646	2	71149811	VAX2	0.540298	0.693761	-0.153464	0.0279025	0.0901354	0.0915341	0.125045	0.52827	0.547815	0.599814	0.703151	0.0143593	0.208377	0.0552142	0.999999	NS	854.035	0.189766	1801.18	947.142	NO	Body		H3K27me3;H3K4me1;H3K4me2;EZH	H3K27me3;EZH	H3K36me3;H3K4me1			Low_complexity
cg15160709	2	72357937	CYP26B1	0.691649	0.461427	0.230222	0.00022884	0.00252086	0.130845	0.0868557	0.748745	0.655964	0.478813	0.495911	0.00036271	0.383685	0.00342617	0.999999	Higher in adult	3048.52	0.0007396	8230.14	5181.62	NO	3'UTR		H3K27me3;H3K4me1;H3K4me2;EZH	H3K4me2;H3K27me3;EZH	H3K27me3
cg10066188	2	73927710	NAT8B	0.332694	0.53974	-0.207046	7.551e-06	0.00020453	0.0924101	0.0531599	0.341988	0.326886	0.50175	0.547046	2.173e-05	0.736347	0.00040209	0.999999	NS	94.9897	0.726096	439.355	344.365	YES	1stExon;3'UTR		H3K9me3;H3K27me3	H3K27me3	H3K27me3		YES	LTR
cg17176609	2	74135217	ACTG2	0.729593	0.575611	0.153982	1.232e-06	5.624e-05	0.0450554	0.0452521	0.726372	0.731606	0.511792	0.575041	1.067e-07	0.183798	9.211e-06	0.999999	Higher in adult	11482.9	2.51e-06	17292.3	5809.32	NO	Body		H3K4me1;EZH	H3K4me2;H3K9ac;H3K27me3;H3K36me3;H3K4me1;EZH	H3K27me3		YES	LTR
cg20706438	2	74783005	DOK1	0.436642	0.277946	0.158696	5.364e-07	3.153e-05	0.062239	0.0380907	0.462892	0.420236	0.285479	0.285913	1.124e-06	0.309045	4.645e-05	0.999999	NS	-53.92	0.81961	1659.32	1713.24	NO	Body	S_Shore	H3K27me3;H3K4me1;H3K4me2;H3K4me3;H3K9ac;EZH	H3K4me2;H3K9ac;H3K27ac;H3K36me3;H3K4me1;H3K4me3;H3K79me2;EZH	H3K27me3;H3K36me3;H3K4me3
cg12913879	2	85362480	TCF7L1	0.372702	0.217323	0.155379	3.682e-05	0.00065199	0.0666039	0.0454858	0.389081	0.362464	0.226276	0.255335	8.083e-05	0.951249	0.00109072	0.999999	Higher in fetus	-1154.01	0.0319323	2883.84	4037.85	NO	Body	Island	H3K27ac;H3K36me3;H3K4me1;H3K4me2;H3K4me3;H3K79me2;H3K9ac;EZH	H3K4me2;H3K9ac;H3K27me3;H3K4me1;H3K4me3;H3K79me2;EZH	H3K36me3;H3K4me3
cg03255379	2	85531470	TCF7L1	0.276591	0.461315	-0.184724	0.00010515	0.00141047	0.0616753	0.0663129	0.298998	0.262587	0.440978	0.443553	4.449e-05	0.554555	0.00069201	0.999999	Higher in fetus	-1154.01	0.0319323	2883.84	4037.85	NO	Body		H3K27ac;H3K36me3;H3K4me1;H3K79me2;EZH	H3K36me3;EZH	H3K36me3
cg17168093	2	85531486	TCF7L1	0.140536	0.311088	-0.170552	0.00095587	0.00737265	0.0498057	0.0885159	0.136663	0.142956	0.289686	0.294741	0.00018367	0.864906	0.00203459	0.999999	Higher in fetus	-1154.01	0.0319323	2883.84	4037.85	NO	Body		H3K27ac;H3K36me3;H3K4me1;H3K79me2;EZH	H3K36me3;EZH	H3K36me3
cg16437908	2	85640810		0.75209	0.593049	0.159041	1.25e-08	2.73e-06	0.0384419	0.0514099	0.768755	0.741674	0.576612	0.618313	1.397e-08	0.82619	2.554e-06	0.999999	NA					YES		N_Shore	H3K27ac;H3K4me1;H3K4me2;H3K4me3;H3K9ac;EZH	H3K4me2;H3K9ac;H3K27ac;H3K4me1;H3K4me3;H3K79me2	H3K27me3
cg02242344	2	85640943		0.554319	0.33422	0.220099	4.157e-07	2.66e-05	0.0550479	0.0808655	0.555304	0.553704	0.339849	0.364064	1.875e-07	0.704751	1.34e-05	0.999999	NA					YES		N_Shore	H3K27ac;H3K4me1;H3K4me2;H3K4me3;H3K9ac;EZH	H3K4me2;H3K9ac;H3K27ac;H3K4me1;H3K4me3;H3K79me2	H3K27me3
cg21654383	2	85641076		0.266206	0.106484	0.159722	2.606e-07	1.942e-05	0.0602978	0.0321575	0.251853	0.275177	0.111702	0.112026	1.101e-06	0.564516	4.574e-05	0.999999	NA					YES		Island	H3K27ac;H3K4me1;H3K4me2;H3K4me3;H3K9ac;EZH	H3K4me2;H3K9ac;H3K27ac;H3K4me1;H3K4me3;H3K79me2	H3K27me3
cg00350932	2	86335912	PTCD3	0.421197	0.571555	-0.150359	0.00031819	0.00323235	0.0776238	0.0880988	0.431366	0.414841	0.588947	0.527747	0.00046827	0.264629	0.00416016	0.999999	Higher in adult	11022.4	0.0011423	19915.9	8893.59	NO	Body	S_Shelf	H3K27ac;H3K36me3;H3K4me2;H3K79me2;H3K9ac	H3K4me2;H3K9ac;H3K36me3;H3K4me3;H3K79me2	H3K36me3
cg22068400	2	90016264		0.712705	0.558754	0.153951	0.0209651	0.0731391	0.125258	0.230364	0.718056	0.709361	0.472388	0.589083	0.0169823	0.491357	0.0625473	0.999999	NA					NO			H3K9me3	NONE	NONE	rs436839
cg22058452	2	95662214		0.442031	0.29045	0.151581	8.844e-05	0.00124092	0.0903141	0.0573239	0.435049	0.446395	0.276219	0.305292	0.00025969	0.573076	0.00265496	0.999999	NA					NO		N_Shore	H3K9me3	H3K27me3;EZH	H3K27me3;H3K4me1
cg05617873	2	95971856	KCNIP3	0.491801	0.311041	0.18076	2.652e-06	9.633e-05	0.0649503	0.0618472	0.51377	0.478071	0.314655	0.335852	4.56e-06	0.709723	0.00012665	0.999999	Higher in adult	1423.06	0.0020428	3301.21	1878.15	NO	Body		H3K9me3	H3K9me3;H3K27me3;EZH	H3K9me3;H3K27me3		YES	LINE
cg17526890	2	96868790	STARD7	0.38021	0.553445	-0.173234	8.113e-05	0.00116596	0.086248	0.0637241	0.419811	0.35546	0.537934	0.530236	0.00018509	0.247123	0.00204653	0.999999	Higher in fetus	-9389.47	0.0233106	33053.8	42443.3	NO	Body		H3K4me1;H3K79me2	H3K4me2;H3K4me1;H3K79me2	H3K36me3
cg14837825	2	96917567	TMEM127	0.638031	0.825344	-0.187313	3.833e-06	0.00012539	0.0890264	0.036239	0.649035	0.631153	0.829066	0.817591	5.941e-06	0.623906	0.0001537	0.999999	Higher in adult	8207.43	0.0027082	23893.7	15686.3	NO	3'UTR		H3K36me3;H3K4me1	H3K4me2;H3K9ac;H3K4me1;H3K79me2	H3K36me3;H3K4me1
cg09611490	2	97193080		0.749153	0.593048	0.156105	2.373e-07	1.819e-05	0.0348063	0.0530019	0.755533	0.745166	0.579608	0.624546	4.186e-08	0.406893	5.068e-06	0.999999	NA					NO		Island	H3K27ac;H3K27me3;H3K4me2;H3K4me3;H3K9ac;EZH	H3K4me2;H3K9ac;H3K27ac;H3K4me1;H3K4me3;EZH	H3K27me3
cg08834989	2	98993614	CNGA3	0.396913	0.23089	0.166023	7.297e-05	0.00107733	0.0848582	0.0571413	0.437184	0.371744	0.274549	0.224928	4.381e-05	0.0628294	0.00068403	0.999999	Higher in fetus	-1086.16	0.0157755	1436.27	2522.43	NO	Body		H3K27ac;H3K4me1;H3K9ac;EZH	H3K9me3;H3K27me3;EZH	H3K9me3;H3K27me3;H3K4me1
cg10123293	2	99228465	UNC50	0.294467	0.457418	-0.162951	0.0180194	0.0654648	0.184697	0.186334	0.193826	0.357368	0.393961	0.546607	0.00649448	0.0220178	0.0305397	0.999999	NS	2200.33	0.0502364	21616.1	19415.8	NO	Body	S_Shelf	H3K27ac;H3K36me3;H3K9ac	H3K4me2;H3K9ac;H3K36me3;H3K79me2	H3K36me3
cg02218776	2	100814213		0.393222	0.224877	0.168345	2.122e-05	0.00043392	0.0813933	0.0463099	0.402234	0.387589	0.201212	0.253358	5.548e-05	0.640257	0.00081776	0.999999	NA					NO			H3K27me3;H3K4me1;H3K4me2	H3K4me2;H3K9ac;H3K9me3;H3K4me1;EZH	H3K27me3;H3K4me1
cg16781264	2	101087575	NMS	0.401504	0.211073	0.190431	2.948e-06	0.0001036	0.0936301	0.0524343	0.38254	0.413357	0.196902	0.212144	8.665e-06	0.476078	0.0002029	0.999999	NA					YES	Body		H3K9me3	H3K9me3;H3K27me3	H3K27me3
cg04623297	2	102051587	RFX8	0.554223	0.38323	0.170992	6.232e-07	3.494e-05	0.0697941	0.0416681	0.546791	0.558867	0.374236	0.400624	2.353e-06	0.472533	7.816e-05	0.999999	NA					NO	Body		H3K4me1;H3K4me2;H3K9ac;EZH	H3K4me2;H3K9ac;H3K27ac;H3K4me1;H3K4me3;EZH	H3K27me3;H3K4me1;H3K4me3
cg24419520	2	106959257		0.451968	0.685399	-0.233431	0.00590404	0.0286865	0.143154	0.145584	0.406876	0.48015	0.660095	0.636428	0.00544513	0.646848	0.0267736	0.999999	NA					NO		Island	NONE	H3K9me3	NONE	rs58170570
cg13656404	2	106959384		0.437405	0.659557	-0.222151	0.00599074	0.0289917	0.12696	0.144069	0.409075	0.455111	0.626342	0.611965	0.00530518	0.75059	0.0262442	0.999999	NA					NO		Island	NONE	H3K9me3	NONE
cg11394820	2	107104579		0.622596	0.414419	0.208176	1.929e-07	1.575e-05	0.0754042	0.0520243	0.637338	0.613382	0.403242	0.437562	8.284e-07	0.940706	3.755e-05	0.999999	NA					NO		S_Shore	H3K27me3	NONE	H3K27me3
cg16528895	2	108994311	SULT1C4	0.534883	0.381974	0.152909	0.00147782	0.0102042	0.100565	0.099503	0.522063	0.542895	0.363873	0.427063	0.00270763	0.324375	0.0158044	0.999999	Higher in fetus	-929.386	0.0195991	849.544	1778.93	YES	TSS200		H3K4me1;H3K4me2;H3K4me3	H3K4me2;H3K9ac;H3K4me1;H3K4me3	H3K36me3;H3K4me3	rs6739225	YES
cg18950952	2	110872655	MALL	0.502543	0.349323	0.153219	2.802e-06	9.984e-05	0.0670124	0.0315749	0.523405	0.489504	0.354737	0.362548	7.423e-06	0.53897	0.00018092	0.999999	NS	-175.957	0.636404	590.806	766.763	NO	Body	N_Shore	H3K27me3;H3K4me2;H3K4me3;EZH	H3K4me2;H3K9ac;H3K27ac;H3K4me1;H3K4me3;H3K79me2;EZH	H3K9me3;H3K27me3;H3K4me1
cg09636163	2	111829360	ACOXL	0.470806	0.315974	0.154832	0.00030526	0.0031339	0.0939842	0.0447727	0.497913	0.453865	0.349639	0.326465	0.00044985	0.300376	0.00403416	0.999999	NA					NO	Body		H3K9me3;H3K36me3;H3K4me1;EZH	H3K4me2;H3K9ac;H3K9me3;H3K27ac;H3K27me3;H3K4me1;H3K4me3;EZH	H3K4me1
cg07547695	2	111881075	BCL2L11	0.82307	0.654429	0.16864	7.325e-06	0.00020011	0.0586032	0.058744	0.8641	0.797426	0.675583	0.673569	3.149e-06	0.131147	9.676e-05	0.999999	NS	-514.586	0.284	2430.82	2945.4	NO	5'UTR	S_Shore	H3K36me3;H3K4me1;H3K4me2;H3K4me3;H3K79me2;H3K9ac;EZH	H3K4me2;H3K9ac;H3K9me3;H3K27me3;H3K4me1;H3K4me3;H3K79me2;EZH	H3K27me3;H3K36me3;H3K4me1;H3K4me3
cg13758331	2	111893676	BCL2L11	0.542783	0.372869	0.169914	8.267e-06	0.00021834	0.0745277	0.0515454	0.591432	0.512377	0.396794	0.382681	5.684e-06	0.0689989	0.00014897	0.999999	NS	-514.586	0.284	2430.82	2945.4	NO	Body		H3K36me3;H3K4me1;H3K79me2;EZH	H3K4me2;H3K9me3;H3K27me3;H3K4me1;H3K79me2;EZH	H3K9me3;H3K36me3		YES	LINE
cg27591920	2	111918681	BCL2L11	0.794143	0.620385	0.173758	8.705e-05	0.00122627	0.0720507	0.0783001	0.827238	0.773458	0.647435	0.640974	6.251e-05	0.298129	0.00089508	0.999999	NS	-514.586	0.284	2430.82	2945.4	NO	Body		H3K27ac;H3K36me3;H3K4me1;H3K79me2;H3K9ac;EZH	H3K4me2;H3K9ac;H3K9me3;H3K27ac;H3K27me3;H3K4me1;H3K4me3;H3K79me2;EZH	H3K9me3;H3K36me3		YES	LTR
cg24441810	2	120436039	TMEM177	0.273304	0.499172	-0.225867	0.00043694	0.0040946	0.111913	0.086841	0.281316	0.268297	0.419469	0.480603	0.00069562	0.655932	0.00561916	0.999999	NS	-834.967	0.507511	23278.7	24113.7	YES	TSS1500	N_Shore	H3K27ac;H3K4me1;H3K4me2;H3K9ac;EZH	H3K4me2;H3K27me3	H3K27me3;H3K36me3;H3K4me3
cg23456409	2	120436430	TMEM177	0.136655	0.314235	-0.177581	0.00022256	0.00246757	0.0470476	0.0881283	0.109758	0.153465	0.29793	0.282623	2.818e-05	0.556766	0.00049018	0.999999	NS	-834.967	0.507511	23278.7	24113.7	YES	TSS1500	N_Shore	H3K27ac;H3K4me1;H3K4me2;H3K4me3;H3K79me2;H3K9ac;EZH	H3K4me2;H3K27me3;H3K4me3;H3K79me2	H3K27me3;H3K36me3;H3K4me3		YES	SINE
cg25334934	2	121269348		0.411395	0.199112	0.212283	1.024e-06	4.935e-05	0.0672902	0.0726418	0.416607	0.408137	0.19526	0.227151	1.337e-06	0.746256	5.255e-05	0.999999	NA					NO			H3K27ac;H3K4me1	H3K4me2;H3K9me3;H3K27me3;H3K4me1;EZH	H3K27me3;H3K4me1
cg17851725	2	121269372		0.535939	0.344884	0.191055	9.948e-06	0.00025046	0.0663449	0.0817035	0.5396	0.533651	0.35241	0.362511	8.809e-06	0.96746	0.00020545	0.999999	NA					NO			H3K27ac;H3K4me1	H3K4me2;H3K9me3;H3K27me3;H3K4me1;EZH	H3K27me3;H3K4me1
cg20219891	2	121496875		0.619701	0.78553	-0.165829	1.999e-06	7.871e-05	0.0711795	0.0215136	0.600983	0.631399	0.786277	0.764686	2.782e-06	0.773171	8.833e-05	0.999999	NA					NO		S_Shore	H3K9me3;H3K27ac;H3K36me3;H3K4me1;H3K4me2;H3K4me3;H3K79me2;H3K9ac	H3K4me2;H3K9ac;H3K9me3;H3K27ac;H3K4me1;H3K4me3;H3K79me2;EZH	H3K36me3;H3K4me1;H3K4me3
cg20012888	2	121499710		0.384221	0.221843	0.162378	2.982e-07	2.126e-05	0.0460607	0.0320702	0.394066	0.378067	0.242807	0.240475	4.065e-07	0.618335	2.283e-05	0.999999	NA					NO		S_Shore	H3K9me3;H3K27ac;H3K36me3;H3K4me1;H3K4me2;H3K4me3;H3K79me2;H3K9ac	H3K4me2;H3K9ac;H3K9me3;H3K27ac;H3K36me3;H3K4me1;H3K4me3;H3K79me2;EZH	H3K36me3;H3K4me1;H3K4me3
cg26546687	2	121684676	GLI2	0.679952	0.526855	0.153098	4.511e-08	6.11e-06	0.033765	0.0451701	0.680858	0.679386	0.527938	0.548223	1.854e-08	0.603313	3.082e-06	0.999999	Higher in fetus	-1010.94	0.0131313	1444.28	2455.22	NO	Body		H3K27ac;H3K27me3;H3K36me3;H3K4me1;H3K79me2;H3K9ac	H3K4me2;H3K9ac;H3K9me3;H3K27ac;H3K36me3;H3K4me1;H3K79me2;EZH	H3K36me3
cg18610302	2	121992797	TFCP2L1	0.701372	0.483701	0.217671	2.337e-11	1.211e-07	0.0442126	0.0374067	0.714187	0.693363	0.463232	0.490425	8.401e-11	0.969686	1.899e-07	0.999999	NS	-2088.43	0.0652165	3855.11	5943.54	NO	Body		H3K27me3;H3K4me1	H3K9me3	H3K27me3
cg23898827	2	122096183	CLASP1	0.536968	0.70053	-0.163562	0.00047555	0.00436846	0.136275	0.0534166	0.545389	0.531704	0.736605	0.72057	0.0012182	0.77317	0.0086164	0.999999	NS	458.03	0.295707	3224.46	2766.43	NO	3'UTR		H3K27ac;H3K27me3;H3K36me3;H3K4me1;H3K9ac	H3K36me3;H3K79me2	H3K36me3
cg05143735	2	127978490		0.514085	0.362804	0.151282	9.78e-05	0.00133786	0.0920838	0.0656923	0.506876	0.518592	0.356963	0.356502	0.00025918	0.861389	0.00265077	0.999999	NA					NO		S_Shore	H3K27ac;H3K4me1;H3K4me2;H3K4me3;H3K9ac;EZH	H3K4me2;H3K9ac;H3K27ac;H3K4me1;H3K4me3;EZH	H3K4me1;H3K4me3
cg07163991	2	128381835	MYO7B	0.665819	0.515539	0.15028	5.61e-07	3.251e-05	0.0547723	0.0597863	0.660912	0.668886	0.533902	0.491169	9.727e-07	0.516258	4.195e-05	0.999999	NA					NO	Body	Island	H3K4me1;EZH	H3K27ac;H3K4me1;EZH	H3K27me3
cg19724910	2	128403084	LIMS2	0.652284	0.486772	0.165512	1.039e-06	4.982e-05	0.0685947	0.0455219	0.666437	0.643438	0.489549	0.495169	3.415e-06	0.692962	0.00010266	0.999999	Higher in fetus	-2815.3	0.0029651	11314.3	14129.6	YES	TSS1500;Body		H3K4me1;H3K9ac;EZH	H3K4me1;EZH	H3K27me3;H3K4me3
cg16362481	2	128413009	LIMS2	0.742271	0.573456	0.168815	3.352e-08	5.011e-06	0.0450473	0.0527799	0.744734	0.740731	0.571715	0.59573	6.514e-08	0.656846	6.743e-06	0.999999	Higher in fetus	-2815.3	0.0029651	11314.3	14129.6	NO	Body	S_Shelf	H3K4me1;EZH	EZH	H3K27me3;H3K4me1
cg04879104	2	129050602	HS6ST1	0.722832	0.527086	0.195746	0.0185397	0.0668424	0.123047	0.149988	0.760919	0.699028	0.58894	0.534557	0.0109342	0.339692	0.0451229	0.999999	NS	-889.845	0.128404	852.931	1742.78	NO	Body		H3K27ac;H3K36me3;H3K4me1;H3K79me2;EZH	H3K79me2	H3K36me3
cg01887374	2	129077404	HS6ST1	0.575191	0.41511	0.160081	2.003e-07	1.613e-05	0.0612714	0.0460532	0.610092	0.553377	0.407763	0.420178	4.093e-07	0.262204	2.293e-05	0.999999	NS	-889.845	0.128404	852.931	1742.78	NO	TSS1500	Island	H3K27ac;H3K27me3;H3K36me3;H3K4me1;H3K4me2;H3K79me2;H3K9ac;EZH	H3K4me2;H3K79me2;EZH	H3K36me3;H3K4me3
cg07128973	2	130901432	CCDC74B	0.779382	0.62468	0.154702	1.801e-06	7.324e-05	0.0545622	0.0383117	0.79395	0.770277	0.597137	0.64552	2.175e-06	0.722459	7.387e-05	0.999999	NA					NO	Body	N_Shore	NONE	NONE	H3K27me3;H3K4me3	rs190850496
cg03731473	2	130901674	CCDC74B	0.497577	0.335774	0.161803	1.096e-06	5.176e-05	0.0590694	0.0414607	0.522217	0.482176	0.328994	0.355114	2.308e-06	0.669987	7.717e-05	0.999999	NA					NO	Body	N_Shore	H3K4me2	H3K4me2	H3K27me3;H3K4me3
cg03206401	2	130956119	TUBA3E	0.306485	0.560926	-0.254441	0.00441357	0.0230959	0.251341	0.0455609	0.274683	0.326361	0.555975	0.545713	0.00747261	0.776355	0.0339126	0.999999	NS	-39.6407	0.325937	551.148	590.789	YES	TSS200	Island	NONE	NONE	H3K27me3;H3K36me3
cg26170569	2	130986931		0.558012	0.387174	0.170838	1.339e-05	0.00030986	0.0868148	0.0634581	0.532599	0.573896	0.406598	0.324878	2.412e-05	0.700653	0.00043524	0.999999	NA					NO		Island	NONE	NONE	H3K27me3
cg14821382	2	131443311	C2orf14	0.686482	0.527281	0.159201	3.771e-05	0.00066352	0.039153	0.0505852	0.701973	0.6768	0.540693	0.577391	8.172e-06	0.905841	0.00019431	0.999999	NS	-81.3233	0.550522	306.436	387.76	NO	Body		NONE	NONE	H3K27me3	rs145046440		SINE
cg17321385	2	132429793		0.603132	0.438679	0.164453	3.46e-08	5.109e-06	0.0343283	0.0421273	0.614596	0.595968	0.43151	0.460263	7.995e-09	0.876498	1.86e-06	0.999999	NA					NO		N_Shore	H3K4me2;H3K4me3;EZH	H3K4me2;H3K4me1	H3K27me3;H3K4me1
cg05062023	2	133343274	GPR39	0.661128	0.494183	0.166946	8.539e-05	0.00120945	0.0817601	0.0679727	0.664318	0.659135	0.487306	0.512965	0.00014767	0.803446	0.00172279	0.999999	NS	-401.653	0.214718	447.592	849.245	NO	Body	Island	NONE	H3K79me2;EZH	H3K9me3;H3K27me3
cg02552292	2	133343308	GPR39	0.787816	0.618075	0.169741	9.728e-05	0.0013323	0.0709996	0.0755051	0.791097	0.785766	0.621218	0.632517	8.551e-05	0.948961	0.00113927	0.999999	NS	-401.653	0.214718	447.592	849.245	NO	Body	Island	NONE	H3K79me2;EZH	H3K9me3;H3K27me3
cg25977313	2	134844510		0.673749	0.520922	0.152827	5.742e-07	3.3e-05	0.0507351	0.039483	0.69573	0.66001	0.519568	0.54231	1.085e-06	0.653797	4.528e-05	0.999999	NA					NO			H3K27ac;H3K4me1;H3K4me2;H3K9ac	H3K27me3;H3K79me2	H3K4me1
cg20723436	2	139428554	NXPH2	0.503165	0.321202	0.181963	1.435e-06	6.25e-05	0.0761023	0.032178	0.521752	0.491549	0.333588	0.333116	2.014e-06	0.524502	7.002e-05	0.999999	NS	-1407.58	0.155695	1562.81	2970.39	NO	Body		H3K4me1;H3K4me2	NONE	NONE
cg07483086	2	150444834	MMADHC	0.437738	0.598866	-0.161128	8.613e-07	4.351e-05	0.0467026	0.0354387	0.447834	0.431427	0.590347	0.562879	1.003e-06	0.29094	4.288e-05	0.999999	NS	-4533.94	0.31093	30407.2	34941.1	YES	TSS1500		H3K36me3;H3K4me2;H3K4me3;H3K79me2;H3K9ac	H3K4me2;H3K9ac;H3K27ac;H3K36me3;H3K4me1;H3K4me3;H3K79me2	H3K36me3;H3K4me3		YES	LINE
cg27408541	2	159948615	TANC1	0.459334	0.647607	-0.188273	0.00013967	0.00174461	0.0834407	0.0893504	0.472629	0.451025	0.581588	0.676647	0.00010952	0.405579	0.00137297	0.999999	NS	564.305	0.258759	1658.81	1094.51	NO	Body		H3K27ac;H3K9ac	H3K4me2;H3K9ac;H3K9me3;H3K27ac;H3K36me3;H3K4me1;H3K4me3;H3K79me2;EZH	H3K36me3
cg15007548	2	159950276	TANC1	0.369591	0.535249	-0.165658	0.00038661	0.003741	0.0852335	0.0895185	0.391443	0.355934	0.483388	0.555544	0.00047775	0.729222	0.00422454	0.999999	NS	564.305	0.258759	1658.81	1094.51	NO	Body		H3K27ac;H3K9ac	H3K4me2;H3K9ac;H3K9me3;H3K27ac;H3K36me3;H3K4me1;H3K79me2;EZH	H3K36me3
cg08347373	2	160653686	CD302	0.413929	0.606668	-0.192739	0.00933218	0.0402499	0.143958	0.13152	0.460303	0.384945	0.521812	0.659565	0.00988699	0.75146	0.0418591	0.999999	Higher in adult	1685.47	0.007429	2075.23	389.754	NO	Body	N_Shore	H3K27me3;H3K4me1;H3K4me2;H3K4me3;EZH	H3K4me2;H3K9ac;H3K27me3;H3K4me1;H3K4me3;H3K79me2;EZH	H3K27me3;H3K4me1
cg09643312	2	160655081	CD302	0.403616	0.557777	-0.154161	0.0121919	0.0490384	0.123378	0.0731846	0.483624	0.353612	0.501922	0.562278	0.0195858	0.368912	0.069546	0.999999	Higher in adult	1685.47	0.007429	2075.23	389.754	YES	TSS1500	S_Shore	H3K27me3;H3K4me1;H3K4me2;H3K4me3;EZH	H3K4me2;H3K9ac;H3K9me3;H3K27me3;H3K4me3;H3K79me2;EZH	H3K27me3		YES	LINE
cg23483563	2	163625290	KCNH7	0.655545	0.493114	0.16243	1.772e-08	3.402e-06	0.0348513	0.0403495	0.67295	0.644667	0.505007	0.490691	2.084e-09	0.174273	8.97e-07	0.999999	Higher in adult	519.41	0.0299394	1215.79	696.38	NO	Body		H3K27ac	NONE	H3K4me1;H3K4me3	rs34211790
cg04319873	2	164205343		0.654615	0.467779	0.186836	5.204e-05	0.00084027	0.0750658	0.0790346	0.685523	0.635297	0.466515	0.504507	5.201e-05	0.751458	0.00077797	0.999999	NA					NO		S_Shore	H3K27ac;H3K4me2;H3K4me3;H3K9ac;EZH	H3K4me2;H3K9ac;H3K27ac;H3K4me1;H3K4me3	H3K4me1;H3K4me3
cg10356410	2	166554344		0.286252	0.446504	-0.160252	0.00462522	0.0239108	0.0917788	0.112383	0.281717	0.289087	0.409371	0.443256	0.00363413	0.660628	0.0197448	0.999999	NA					NO			H3K27ac;H3K36me3;H3K4me1	H3K27me3	H3K4me1
cg26056277	2	166982925		0.580183	0.772581	-0.192399	0.0145837	0.0559535	0.166183	0.0419469	0.518717	0.618599	0.682178	0.77263	0.0115066	0.108218	0.0468662	0.999999	NA					NO			NONE	H3K27me3	NONE	rs11295810
cg06621431	2	168675141	B3GALT1	0.33437	0.496656	-0.162286	0.0222827	0.0764613	0.121874	0.0838077	0.334432	0.334331	0.408145	0.488851	0.0237243	0.463478	0.0800697	0.999999	NS	993.282	0.343271	1639.92	646.638	YES	TSS200		H3K9me3;H3K36me3	NONE	NONE
cg16792302	2	172945058	MAP1D	0.575242	0.756942	-0.181701	3.521e-07	2.387e-05	0.070599	0.0354752	0.563808	0.582388	0.743049	0.754638	7.841e-07	0.541977	3.612e-05	0.999999	NS	289.061	0.634748	1325.77	1036.71	NO	Body	Island	H3K27me3;H3K4me1;H3K4me2;EZH	H3K9me3;H3K27me3;H3K4me1;EZH	H3K27me3
cg08402365	2	172945274	MAP1D	0.295036	0.54688	-0.251844	6.918e-09	1.924e-06	0.0461535	0.0520647	0.271485	0.309755	0.508971	0.552318	1.852e-10	0.060478	2.684e-07	0.999999	NS	289.061	0.634748	1325.77	1036.71	NO	3'UTR	Island	H3K27me3;H3K4me1;H3K4me2;H3K4me3;EZH	H3K9me3;H3K27me3;H3K4me1;EZH	H3K27me3
cg14996143	2	172945328	MAP1D	0.419173	0.575118	-0.155945	7.631e-10	5.739e-07	0.0254414	0.0292121	0.415489	0.421475	0.561334	0.566843	1.172e-10	0.636601	2.241e-07	0.999999	NS	289.061	0.634748	1325.77	1036.71	NO	3'UTR	Island	H3K27me3;H3K4me1;H3K4me2;H3K4me3;EZH	H3K9me3;H3K27me3;H3K4me1;EZH	H3K27me3
cg15443020	2	173743268	RAPGEF4	0.352207	0.562955	-0.210747	3.091e-07	2.18e-05	0.070361	0.0325198	0.336289	0.362156	0.524464	0.560991	5.34e-07	0.266874	2.767e-05	0.999999	Higher in adult	20698.1	0.0004269	23541.4	2843.29	NO	Body		H3K9ac	H3K4me2;H3K9me3;H3K27me3;H3K4me1;H3K4me3;EZH	H3K27me3
cg27305009	2	175471320	WIPF1	0.647466	0.490352	0.157114	8.623e-10	6.167e-07	0.0375646	0.0297947	0.659877	0.639709	0.479236	0.513933	3.551e-09	0.77302	1.176e-06	0.999999	Higher in adult	1712.91	0.0013947	3007.47	1294.57	NO	5'UTR		EZH	H3K4me2;H3K9ac;H3K9me3;H3K79me2;EZH	H3K36me3
cg21552300	2	175629224	CHRNA1	0.736443	0.561952	0.17449	2.389e-08	4.083e-06	0.0535494	0.0482394	0.770957	0.714871	0.553913	0.573973	4.886e-08	0.301482	5.582e-06	0.999999	NS	273.322	0.0662473	612.241	338.92	YES	TSS200		H3K27ac;H3K4me1;H3K9ac;EZH	H3K4me2;H3K9ac;H3K9me3;H3K27me3;H3K4me1;EZH	NONE	rs35274388
cg26585590	2	175681227	CHN1	0.606884	0.783325	-0.176442	1.723e-06	7.104e-05	0.0730427	0.05529	0.59933	0.611604	0.762828	0.80847	2.985e-06	0.348822	9.302e-05	0.999999	Higher in adult	1289286	0.0001822	1413333	124047	NO	Body		H3K27ac;H3K36me3;H3K4me1;H3K79me2;EZH	H3K9ac;H3K9me3;H3K36me3;EZH	H3K36me3		YES	LINE
cg03478739	2	175712381	CHN1	0.239853	0.445579	-0.205726	0.00376066	0.0204667	0.142915	0.137337	0.185394	0.273889	0.426033	0.463417	0.00260973	0.301333	0.0153702	0.999999	Higher in adult	1289286	0.0001822	1413333	124047	YES	Body		H3K27ac;H3K36me3;H3K4me1;H3K4me2;H3K4me3;H3K79me2;H3K9ac;EZH	H3K4me2;H3K9ac;H3K27ac;H3K4me1;H3K4me3;H3K79me2;EZH	H3K36me3;H3K4me1;H3K4me3
cg04928692	2	176042976	ATP5G3	0.432447	0.59576	-0.163314	4.004e-06	0.00012936	0.0583295	0.0426201	0.442879	0.425927	0.551276	0.596931	7.324e-06	0.646188	0.00017912	0.999999	NS	-5573.69	0.304102	66375.6	71949.3	NO	3'UTR	N_Shelf	H3K36me3;H3K79me2	H3K36me3;H3K79me2	H3K36me3;H3K4me1
cg08474164	2	177503596		0.702505	0.460223	0.242282	9.37e-05	0.00129646	0.092162	0.131808	0.712661	0.696158	0.464661	0.506107	7.251e-05	0.82943	0.00100307	0.999999	NA					NO		S_Shore	H3K27me3;H3K4me1;H3K4me2;EZH	H3K4me2;H3K9ac;H3K27me3;H3K4me1;EZH	H3K27me3
cg26120787	2	178516770	PDE11A	0.825107	0.615407	0.2097	1.244e-08	2.726e-06	0.043519	0.0616189	0.82127	0.827505	0.618708	0.639873	5.017e-09	0.52488	1.44e-06	0.999999	NS	775.623	0.155502	1079.44	303.813	NO	Body		H3K27me3;H3K4me1;H3K4me2;EZH	H3K27me3;EZH	H3K4me1;H3K4me3	rs73977692
cg25339052	2	196399403		0.530594	0.701007	-0.170413	0.00471458	0.0242551	0.143512	0.0882088	0.521189	0.536473	0.668746	0.687348	0.00856052	0.746862	0.0375471	0.999999	NA					NO			NONE	H3K4me2;H3K9ac;H3K27ac;H3K4me1;H3K4me3;EZH	NONE
cg15714846	2	208631684	FZD5	0.428675	0.26205	0.166625	3.302e-05	0.00060159	0.0741966	0.0734105	0.417685	0.435544	0.278943	0.274313	7.059e-05	0.800047	0.00098275	0.999999	NS	47.329	0.496071	362.96	315.631	NO	3'UTR	Island	H3K27ac;H3K36me3;H3K4me1;H3K4me2;H3K4me3;H3K79me2;H3K9ac;EZH	H3K4me2;H3K9ac;H3K27me3;H3K4me1;H3K4me3;H3K79me2;EZH	H3K36me3;H3K4me1;H3K4me3
cg22036003	2	210290621	MAP2	0.253398	0.404776	-0.151378	0.00193458	0.0124814	0.103749	0.0916122	0.279894	0.236838	0.381779	0.398802	0.00364116	0.6984	0.0197736	0.999999	Higher in adult	13696.5	0.0110281	45826.4	32129.9	NO	5'UTR	S_Shore	H3K4me1;H3K4me2;H3K4me3;H3K79me2;EZH	H3K4me2;H3K9ac;H3K4me1;H3K4me3;H3K79me2	H3K36me3;H3K4me1;H3K4me3
cg06320380	2	218770208	TNS1	0.655396	0.463518	0.191878	9.91e-07	4.819e-05	0.0833761	0.0564442	0.645619	0.661508	0.46244	0.453573	3.944e-06	0.880053	0.00011386	0.999999	Higher in adult	1518.04	0.0287904	3021.59	1503.55	NO	5'UTR		H3K27ac;H3K4me1;H3K9ac	H3K4me2;H3K9ac;H3K9me3;H3K36me3;H3K4me1;H3K79me2;EZH	H3K27me3
cg09548780	2	218770270	TNS1	0.6811	0.464736	0.216364	8.567e-08	9.136e-06	0.0731368	0.0546408	0.67213	0.686707	0.469355	0.46997	3.699e-07	0.772535	2.131e-05	0.999999	Higher in adult	1518.04	0.0287904	3021.59	1503.55	NO	5'UTR		H3K27ac;H3K4me1;H3K9ac	H3K4me2;H3K9ac;H3K9me3;H3K36me3;H3K4me1;H3K79me2;EZH	H3K27me3
cg18853435	2	219263149	CTDSP1	0.278956	0.119201	0.159755	0.00010868	0.00144523	0.070809	0.0632533	0.323417	0.251168	0.132961	0.129926	5.385e-05	0.182099	0.00079937	0.999999	Higher in adult	28958.7	0.0071108	61575.7	32617	YES	TSS1500	Island	H3K27me3;H3K4me1;H3K4me2;H3K4me3;EZH	H3K4me2;H3K9ac;H3K27ac;H3K4me3;H3K79me2	H3K27me3;H3K36me3;H3K4me3
cg02488871	2	219288203	VIL1	0.682957	0.527855	0.155102	9.683e-09	2.336e-06	0.0440768	0.0280798	0.698693	0.673121	0.512969	0.550156	3.9e-08	0.885832	4.854e-06	0.999999	NS	491.055	0.101018	979.609	488.554	NO	5'UTR		EZH	NONE	H3K27me3
cg26302230	2	219733839	WNT6	0.782334	0.621189	0.161145	4.243e-07	2.699e-05	0.029873	0.0498164	0.790243	0.777391	0.625447	0.629096	1.331e-08	0.75132	2.49e-06	0.999999	Higher in adult	2275.08	0.0065928	3512.45	1237.37	NO	Body	N_Shelf	H3K27me3;H3K4me1;EZH	H3K9me3;H3K27me3;EZH	H3K27me3
cg19868691	2	219744597	WNT10A	0.569655	0.41097	0.158685	4.804e-06	0.00014741	0.0313826	0.0663752	0.589115	0.557492	0.38458	0.441017	1.486e-07	0.695935	1.151e-05	0.999999	NS	48.4787	0.775545	442.232	393.754	YES	TSS1500	N_Shore	H3K27me3;H3K4me1;H3K4me2;H3K4me3;EZH	H3K9me3;H3K27me3;EZH	H3K27me3;H3K4me1	rs79447856
cg12001120	2	219751342	WNT10A	0.669131	0.514885	0.154246	2.018e-11	1.176e-07	0.0331709	0.0242875	0.688358	0.657115	0.518971	0.517706	4.456e-11	0.15227	1.4e-07	0.999999	NS	48.4787	0.775545	442.232	393.754	NO	Body	S_Shelf	H3K27me3;H3K4me1;EZH	H3K27me3;EZH	H3K27me3
cg20174730	2	219840962	LOC151300	0.669661	0.504757	0.164904	1.257e-10	2.266e-07	0.0270288	0.037039	0.682467	0.661657	0.492071	0.518307	3.022e-11	0.982494	1.217e-07	0.999999	NA					YES	TSS200		H3K27me3;H3K4me1;H3K4me2;EZH	H3K9me3;H3K27me3;EZH	H3K27me3
cg00260634	2	219847233	FEV	0.28546	0.133755	0.151705	1.045e-06	5.007e-05	0.05922	0.0371141	0.298383	0.277384	0.129022	0.152657	3.683e-06	0.965967	0.00010839	0.999999	NS	381.262	0.11166	737.922	356.66	NO	Body	N_Shore	H3K27me3;H3K4me1;H3K4me2;H3K4me3;EZH	H3K9me3;H3K27me3;EZH	H3K27me3;H3K4me1;H3K4me3
cg00422120	2	219848333	FEV	0.633348	0.462891	0.170458	5.38e-05	0.00086106	0.041585	0.0844442	0.647368	0.624587	0.442347	0.493278	4.548e-06	0.702148	0.00012641	0.999999	NS	381.262	0.11166	737.922	356.66	NO	Body	N_Shore	H3K27me3;H3K4me1;H3K4me2;EZH	H3K9me3;H3K27me3;EZH	H3K27me3;H3K4me1
cg00021256	2	219848373	FEV	0.627718	0.442741	0.184978	0.00026238	0.00279402	0.0669713	0.112548	0.652614	0.612159	0.404827	0.489831	9.094e-05	0.670908	0.00119266	0.999999	NS	381.262	0.11166	737.922	356.66	NO	Body	N_Shore	H3K27me3;H3K4me1;H3K4me2;EZH	H3K9me3;H3K27me3;EZH	H3K27me3;H3K4me1
cg16303918	2	219848528	FEV	0.518901	0.28182	0.237081	1.439e-05	0.0003267	0.0544457	0.101506	0.535512	0.50852	0.263269	0.330509	1.194e-06	0.640843	4.852e-05	0.999999	NS	381.262	0.11166	737.922	356.66	NO	Body	N_Shore	H3K27me3;H3K4me1;H3K4me2;EZH	H3K9me3;H3K27me3;EZH	H3K27me3;H3K4me1
cg00215432	2	219866437	MIR375	0.719256	0.456196	0.26306	4.75e-06	0.00014626	0.0600731	0.0848031	0.754205	0.697413	0.417022	0.495041	3.095e-07	0.918263	1.894e-05	0.999999	NA					YES	TSS200	Island	H3K27me3;H3K4me1;H3K4me2;H3K4me3;H3K9ac;EZH	H3K9me3;H3K27me3;EZH	H3K27me3;H3K4me1
cg00218620	2	219866460	MIR375	0.470603	0.312749	0.157854	1.2e-07	1.149e-05	0.0446037	0.036753	0.489234	0.458959	0.303684	0.331371	1.409e-07	0.827462	1.112e-05	0.999999	NA					YES	TSS200	Island	H3K27me3;H3K4me1;H3K4me2;H3K4me3;H3K9ac;EZH	H3K9me3;H3K27me3;EZH	H3K27me3;H3K4me1
cg00705280	2	219866493	MIR375	0.240262	0.0608263	0.179435	5.962e-08	7.275e-06	0.0617945	0.0181892	0.270086	0.221622	0.0681251	0.0692009	7.739e-08	0.231148	7.502e-06	0.999999	NA					YES	TSS200	Island	H3K27me3;H3K4me1;H3K4me2;H3K4me3;H3K9ac;EZH	H3K9me3;H3K27me3;EZH	H3K27me3;H3K4me1
cg21615583	2	219866512	MIR375	0.199024	0.0337564	0.165267	1.232e-06	5.623e-05	0.0701195	0.00944494	0.226547	0.181822	0.0400128	0.0379859	8.392e-07	0.284091	3.783e-05	0.999999	NA					YES	TSS200	Island	H3K27me3;H3K4me1;H3K4me2;H3K4me3;H3K9ac;EZH	H3K9me3;H3K27me3;EZH	H3K27me3;H3K4me1
cg13227481	2	220282946	DES	0.645623	0.491155	0.154468	7.405e-10	5.691e-07	0.0390379	0.0341375	0.655471	0.639468	0.469231	0.501656	2.788e-09	0.722353	1.038e-06	0.999999	NS	-5446.9	0.0567726	13979.7	19426.6	YES	TSS200	N_Shore	H3K27ac;H3K27me3;H3K4me1;H3K4me2;EZH	H3K4me2;H3K9ac;H3K4me1;EZH	H3K27me3	rs2070927
cg15015639	2	220282977	DES	0.753676	0.52413	0.229547	1.6e-08	3.209e-06	0.0505582	0.0491888	0.775061	0.740311	0.480516	0.544802	3.666e-09	0.694439	1.199e-06	0.999999	NS	-5446.9	0.0567726	13979.7	19426.6	YES	TSS200	N_Shore	H3K27ac;H3K27me3;H3K4me1;H3K4me2;EZH	H3K4me2;H3K9ac;H3K4me1;EZH	H3K27me3
cg18131810	2	220348515	SPEG	0.732315	0.55499	0.177325	3.649e-08	5.288e-06	0.039659	0.0539914	0.74837	0.722281	0.575328	0.549837	4.624e-09	0.159399	1.368e-06	0.999999	Higher in fetus	-2781.85	0.0066104	642.97	3424.82	NO	Body	N_Shore	H3K27ac;H3K27me3;H3K4me1;H3K4me2;EZH	H3K27me3;H3K36me3;EZH	H3K27me3;H3K4me1
cg16918905	2	220361609		0.740912	0.486306	0.254606	2.109e-08	3.784e-06	0.0525664	0.0728226	0.740742	0.741018	0.501978	0.485244	4.314e-09	0.774244	1.305e-06	0.999999	NA					NO		Island	H3K27ac;H3K27me3;H3K4me1;H3K4me2;H3K4me3;H3K9ac;EZH	H3K4me2;H3K9ac;H3K27me3;H3K36me3;H3K4me1;H3K4me3;EZH	H3K27me3;H3K4me1
cg08801795	2	220361916		0.387622	0.22315	0.164472	4.256e-08	5.885e-06	0.0569531	0.0330053	0.388347	0.387169	0.231184	0.218365	1.66e-07	0.762998	1.238e-05	0.999999	NA					NO		Island	H3K27ac;H3K27me3;H3K4me1;H3K4me2;H3K4me3;H3K9ac;EZH	H3K4me2;H3K9ac;H3K27me3;H3K36me3;H3K4me1;H3K4me3;EZH	H3K27me3;H3K4me1;H3K4me3
cg16075266	2	222481493		0.540019	0.371999	0.16802	2.338e-05	0.00046635	0.0906976	0.0457596	0.51581	0.555149	0.380507	0.371191	7.62e-05	0.598103	0.00104235	0.999999	NA					NO			NONE	NONE	H3K4me1
cg04572258	2	224402829		0.465196	0.313172	0.152024	5.003e-06	0.00015198	0.0712917	0.0381019	0.503839	0.441044	0.302928	0.339713	9.921e-06	0.474744	0.00022429	0.999999	NA					NO			H3K27ac;H3K4me1;H3K4me2	H3K4me2;H3K9ac;H3K27me3;H3K4me1;H3K4me3;EZH	H3K4me1
cg10114725	2	225266733	FAM124B	0.618821	0.452461	0.16636	0.0186927	0.0672347	0.0374737	0.173056	0.633999	0.609335	0.570428	0.411572	0.0014093	0.0335696	0.00963132	0.999999	NS	-328.08	0.383727	892.607	1220.69	YES	TSS200		H3K27ac	H3K4me2;H3K27me3	H3K27me3	rs3845838
cg09860047	2	227734267	RHBDD1	0.652594	0.486683	0.165911	1.236e-08	2.715e-06	0.0504641	0.0233738	0.669496	0.642031	0.488427	0.504807	4.825e-08	0.677954	5.532e-06	0.999999	NA					NO	Body		H3K27ac;H3K4me1;H3K4me2;EZH	H3K4me2;H3K36me3;H3K79me2;EZH	H3K9me3;H3K36me3;H3K4me1
cg02542817	2	229291442		0.616059	0.460799	0.15526	2.479e-05	0.00048687	0.0383285	0.0761284	0.627008	0.609215	0.43459	0.490532	2.065e-06	0.515586	7.121e-05	0.999999	NA					NO			NONE	NONE	NONE
cg13874040	2	231751449		0.642051	0.481473	0.160578	3.562e-09	1.305e-06	0.0391116	0.0328544	0.653609	0.634827	0.48208	0.503627	1.076e-08	0.965497	2.196e-06	0.999999	NA					YES			H3K4me1;H3K4me2;EZH	H3K27me3;EZH	NONE
cg21124375	2	232765392		0.337102	0.184265	0.152837	1.845e-06	7.448e-05	0.0652094	0.0383465	0.339322	0.335714	0.206942	0.179981	4.936e-06	0.55626	0.00013395	0.999999	NA					NO		Island	H3K27me3;H3K4me1;H3K4me2;EZH	H3K27me3;EZH	H3K27me3
cg25571880	2	233384489		0.751422	0.531899	0.219524	2.825e-11	1.257e-07	0.0424223	0.039836	0.772483	0.738259	0.52044	0.532178	4.158e-11	0.449933	1.35e-07	0.999999	NA					YES		N_Shelf	H3K27me3;H3K4me1;EZH	H3K27me3;EZH	H3K27me3
cg03956823	2	233390035	CHRND	0.747766	0.567875	0.179891	5.308e-07	3.129e-05	0.0311466	0.060332	0.764228	0.737477	0.558298	0.573147	6.6e-09	0.676289	1.678e-06	0.999999	NS	-119.985	0.614416	608.638	728.623	YES	TSS1500	S_Shore	H3K27me3;H3K4me1;H3K4me2;EZH	H3K27me3;EZH	H3K27me3
cg05875017	2	233390771	CHRND	0.381099	0.195959	0.185141	1.412e-07	1.28e-05	0.0617604	0.0431098	0.42346	0.354624	0.200342	0.201498	1.313e-07	0.122684	1.063e-05	0.999999	NS	-119.985	0.614416	608.638	728.623	YES	TSS200	S_Shore	H3K27me3;H3K4me1;EZH	H3K27me3;EZH	H3K27me3
cg20371266	2	233390781	CHRND	0.454808	0.234897	0.219911	1.145e-07	1.115e-05	0.0758188	0.0455139	0.500198	0.426439	0.25015	0.227977	9.261e-08	0.0783383	8.383e-06	0.999999	NS	-119.985	0.614416	608.638	728.623	YES	TSS200	S_Shore	H3K27me3;H3K4me1;EZH	H3K27me3;EZH	H3K27me3
cg22276371	2	233390859	CHRND	0.632503	0.359435	0.273067	9.87e-08	1.011e-05	0.0768724	0.073217	0.680036	0.602795	0.367345	0.36865	5.271e-08	0.203919	5.849e-06	0.999999	NS	-119.985	0.614416	608.638	728.623	YES	TSS200	S_Shore	H3K27me3;H3K4me1;EZH	H3K27me3;EZH	H3K27me3
cg09988676	2	233390969	CHRND	0.7729	0.534036	0.238864	8.099e-07	4.175e-05	0.0531442	0.0794711	0.801902	0.754773	0.53478	0.538076	4.382e-08	0.393163	5.211e-06	0.999999	NS	-119.985	0.614416	608.638	728.623	YES	1stExon	S_Shore	H3K27me3;H3K4me1;EZH	H3K27me3;EZH	H3K27me3
cg06735243	2	233766658	NGEF	0.614692	0.411433	0.203259	7.151e-10	5.628e-07	0.0555046	0.0376702	0.601803	0.622748	0.390401	0.421185	2.9e-09	0.23028	1.062e-06	0.999999	Higher in adult	292317	3.6e-05	569821	277505	NO	Body	S_Shore	H3K4me1;EZH	H3K4me2;H3K9ac;H3K27ac;H3K4me1;H3K4me3;EZH	H3K27me3;H3K4me1
cg14342532	2	233916534		0.736335	0.573429	0.162906	3.933e-09	1.371e-06	0.0484616	0.0418244	0.719224	0.747029	0.547988	0.577119	9.196e-09	0.133941	2.017e-06	0.999999	NA					NO			H3K27ac;H3K27me3;H3K4me1;H3K4me2;H3K4me3;H3K9ac;EZH	H3K4me2;H3K27me3;EZH	H3K27me3
cg10012722	2	237085763		0.677836	0.441014	0.236821	2.398e-07	1.832e-05	0.0579508	0.0858555	0.672381	0.681245	0.442357	0.469301	9.646e-08	0.539364	8.638e-06	0.999999	NA					NO		N_Shore	H3K27me3;H3K4me1;H3K4me2;H3K4me3;EZH	H3K4me2;H3K9me3;H3K27me3	H3K9me3;H3K36me3
cg19743545	2	237085808		0.802716	0.650166	0.15255	4.658e-06	0.00014413	0.039038	0.0680226	0.804951	0.801319	0.625982	0.675291	5.381e-07	0.343536	2.782e-05	0.999999	NA					NO		N_Shore	H3K27me3;H3K4me1;H3K4me2;H3K4me3;EZH	H3K4me2;H3K9me3;H3K27me3	H3K9me3;H3K36me3
cg19615711	2	238360201		0.851228	0.690852	0.160376	0.0004985	0.00452534	0.0232838	0.114801	0.844832	0.855225	0.713476	0.64947	1.157e-05	0.449884	0.00025199	0.999999	NA					NO			H3K27me3;H3K4me1;EZH	H3K9me3;H3K27ac;EZH	H3K27me3
cg22245096	2	238681052	LRRFIP1	0.673552	0.521939	0.151613	3.162e-09	1.221e-06	0.0292588	0.0390055	0.693464	0.661107	0.512	0.530134	4.856e-10	0.488131	4.128e-07	0.999999	NS	-1085.6	0.0724383	3853.79	4939.39	NO	Body		H3K4me1;EZH	H3K36me3;H3K79me2	H3K36me3;H3K4me1
cg16439798	2	240039766	HDAC4	0.576167	0.784674	-0.208508	8.255e-08	8.913e-06	0.0608284	0.0461994	0.569591	0.580277	0.770247	0.748897	2.94e-07	0.881308	1.829e-05	0.999999	Higher in fetus	-30167.1	0.0351817	53262.3	83429.4	NO	Body		H3K27ac;H3K36me3;H3K9ac	NONE	H3K36me3
cg08042027	2	240040089	HDAC4	0.589708	0.756081	-0.166374	2.194e-07	1.723e-05	0.0551208	0.0453171	0.589127	0.590071	0.747814	0.734722	8.562e-07	0.806615	3.837e-05	0.999999	Higher in fetus	-30167.1	0.0351817	53262.3	83429.4	NO	Body		H3K27ac;H3K36me3;H3K9ac	NONE	H3K36me3
cg07215298	2	240040219	HDAC4	0.567211	0.718496	-0.151286	6.882e-07	3.734e-05	0.0554686	0.0392954	0.560065	0.571676	0.723244	0.687974	2.693e-06	0.663058	8.633e-05	0.999999	Higher in fetus	-30167.1	0.0351817	53262.3	83429.4	NO	Body		H3K27ac;H3K36me3;H3K9ac	NONE	H3K36me3	rs10175200
cg25921544	2	240040290	HDAC4	0.49361	0.675268	-0.181658	3.305e-08	4.97e-06	0.053095	0.051181	0.489165	0.496388	0.680176	0.653984	1.085e-07	0.721715	9.306e-06	0.999999	Higher in fetus	-30167.1	0.0351817	53262.3	83429.4	NO	Body		H3K27ac;H3K36me3;H3K9ac	NONE	H3K36me3
cg05019221	2	241184105		0.564261	0.402538	0.161723	0.00077783	0.00632193	0.0763315	0.0393243	0.60709	0.537493	0.434233	0.444097	0.00061541	0.298039	0.00511179	0.999999	NA					NO		N_Shore	EZH	EZH	H3K27me3			LTR
cg06356454	2	241631498	AQP12A	0.538498	0.368754	0.169744	6.006e-07	3.404e-05	0.0699485	0.0446778	0.548424	0.532294	0.343199	0.384745	2.437e-06	0.719142	8.004e-05	0.999999	NS	-42.1901	0.524779	1097.3	1139.49	YES	Body		NONE	NONE	H3K27me3
cg07782479	2	241667731	KIF1A	0.288232	0.439838	-0.151605	1.281e-06	5.775e-05	0.0408834	0.066394	0.31135	0.273784	0.439878	0.429417	3.09e-07	0.198758	1.892e-05	0.999999	Higher in adult	58687.4	0.0001222	378348	319660	NO	Body		H3K27ac;H3K36me3;H3K4me1;H3K9ac	EZH	H3K36me3
cg12511356	2	241753204	KIF1A	0.256802	0.412783	-0.15598	3.376e-05	0.00061188	0.0694513	0.0698234	0.262598	0.25318	0.416687	0.375876	7.54e-05	0.404386	0.00103401	0.999999	Higher in adult	58687.4	0.0001222	378348	319660	NO	5'UTR		H3K27ac;H3K36me3;H3K4me1;H3K79me2;EZH	H3K27me3;EZH	H3K36me3
cg06546066	2	241856000		0.762645	0.573516	0.189129	2.621e-05	0.00050726	0.0493602	0.049309	0.779016	0.752412	0.568346	0.607283	4.008e-06	0.921505	0.00011515	0.999999	NA					NO		Island	H3K4me1;H3K4me2;H3K4me3;EZH	H3K4me2;H3K27me3;H3K4me1;EZH	H3K27me3	rs116639627;rs141991586	YES
cg04694619	2	242127759	ANO7	0.488981	0.311512	0.177469	7.077e-08	8.103e-06	0.0579882	0.0337913	0.487567	0.489865	0.316728	0.315065	2.754e-07	0.981989	1.748e-05	0.999999	NS	-20.7529	0.745565	463.471	484.224	YES	TSS200		H3K4me1;H3K4me2	NONE	H3K27me3;H3K36me3
cg13886799	2	242127948	ANO7	0.579207	0.369275	0.209932	8.7e-08	9.228e-06	0.0654318	0.0427081	0.607222	0.561698	0.378666	0.389583	2.081e-07	0.439321	1.444e-05	0.999999	NS	-20.7529	0.745565	463.471	484.224	YES	1stExon;5'UTR		H3K4me1;H3K4me2	NONE	H3K27me3;H3K36me3
cg04488487	2	242709673		0.689398	0.509335	0.180063	2.916e-08	4.616e-06	0.0496915	0.0467812	0.704204	0.680145	0.538509	0.513694	3.97e-08	0.222685	4.914e-06	0.999999	NA					NO		N_Shore	H3K27ac;H3K4me1;H3K9ac	H3K27me3;EZH	H3K9me3;H3K4me1
cg20502417	2	242710250		0.865142	0.706474	0.158668	1.463e-06	6.33e-05	0.0430483	0.0573727	0.880213	0.855723	0.718396	0.704099	2.695e-07	0.345683	1.725e-05	0.999999	NA					NO		N_Shore	H3K27ac;H3K4me1;H3K9ac	H3K27me3;EZH	H3K9me3;H3K4me1
cg02639108	2	242711009		0.557122	0.272678	0.284444	0.00261614	0.0156322	0.172137	0.153027	0.612807	0.522319	0.29631	0.336048	0.00303918	0.662925	0.0172454	0.999999	NA					NO		Island	H3K27ac;H3K4me1;H3K9ac	H3K27me3;EZH	H3K9me3;H3K27me3;H3K4me1
cg20489909	2	242711046		0.500073	0.326619	0.173454	0.00017199	0.002034	0.0745537	0.07886	0.528179	0.482507	0.345031	0.355698	0.00015261	0.539052	0.00176789	0.999999	NA					NO		Island	H3K27ac;H3K4me1;H3K9ac	H3K27me3;EZH	H3K9me3;H3K27me3;H3K4me1
cg05872387	2	242716801	GAL3ST2	0.86018	0.668473	0.191707	2.616e-11	1.22e-07	0.045428	0.0324268	0.873326	0.851963	0.66237	0.655214	1.001e-10	0.378165	2.1e-07	0.999999	NS	266.011	0.178393	760.527	494.516	YES	Body		H3K9me3;H3K4me1;H3K4me2	H3K27me3;EZH	H3K9me3;H3K27me3
cg06082596	3	9089102	SRGAP3	0.361034	0.523858	-0.162824	6.118e-08	7.39e-06	0.0594595	0.0213522	0.38685	0.344899	0.511799	0.545911	2.875e-07	0.726458	1.802e-05	0.999999	NS	64.7676	0.703903	740.65	675.883	NO	Body		H3K27me3;H3K36me3	H3K27me3;EZH	H3K36me3
cg01374735	3	9623992		0.229362	0.436891	-0.207528	5.558e-08	6.982e-06	0.0618539	0.0406207	0.247474	0.218043	0.411736	0.416173	2.344e-07	0.558356	1.564e-05	0.999999	NA					NO			H3K27ac;H3K4me1	EZH	H3K27me3		YES	LTR
cg25717917	3	9989555	PRRT3	0.392329	0.240091	0.152237	5.837e-10	5.078e-07	0.0330525	0.0350596	0.388336	0.394824	0.250691	0.235871	1.065e-09	0.829113	6.333e-07	0.999999	NS	689.31	0.295471	2688.61	1999.3	YES	Body	Island	H3K27me3;H3K4me1;H3K4me2;H3K4me3;EZH	H3K4me2;H3K9ac;H3K4me1;H3K4me3	H3K36me3
cg24092914	3	10184877	VHL	0.332817	0.508708	-0.175891	6.169e-07	3.47e-05	0.0491258	0.0500839	0.364286	0.313149	0.49459	0.481627	3.637e-07	0.110814	2.109e-05	0.999999	Higher in fetus	-26867.2	0.002422	25848.3	52715.5	NO	Body	S_Shore	H3K27ac;H3K4me2;H3K4me3;H3K79me2	H3K4me2;H3K9ac;H3K36me3;H3K4me3;H3K79me2;EZH	H3K36me3;H3K4me1;H3K4me3		YES	SINE
cg22843684	3	10806114	LOC285370	0.794872	0.610544	0.184328	0.00147476	0.0101866	0.0338659	0.0835461	0.809957	0.785444	0.642043	0.628149	0.00011209	0.566022	0.00139824	0.999999	NA					YES	TSS1500		H3K4me1;H3K4me2	H3K9me3;H3K27me3;EZH	H3K27me3
cg21140931	3	10991078		0.374359	0.223837	0.150521	5.185e-07	3.082e-05	0.0569061	0.031613	0.378347	0.371866	0.234676	0.224381	1.722e-06	0.711889	6.277e-05	0.999999	NA					NO			H3K27ac;H3K9ac	H3K9me3;H3K27me3;EZH	H3K27me3
cg24847846	3	12595473		0.267677	0.112366	0.155311	0.0045594	0.0236564	0.121924	0.0936878	0.309201	0.241725	0.176728	0.0711395	0.00249607	0.0714098	0.0148586	0.999999	NA					NO		N_Shelf	H3K4me1;H3K4me2;H3K4me3;H3K9ac	H3K4me2;H3K9ac;H3K27ac;H3K4me1;H3K4me3;H3K79me2;EZH	NONE
cg19876987	3	14258049		0.465638	0.294684	0.170954	1.912e-05	0.00040252	0.0766311	0.0646109	0.474588	0.460044	0.290039	0.331828	5.367e-05	0.725259	0.0007972	0.999999	NA					NO			H3K27ac;H3K27me3;H3K36me3;H3K4me2;H3K4me3;H3K9ac;EZH	H3K4me2;H3K9ac;H3K9me3;H3K4me3;EZH	NONE
cg18473544	3	14409599		0.552026	0.374544	0.177482	7.185e-08	8.182e-06	0.0371489	0.0508968	0.575087	0.537613	0.382751	0.38832	7.629e-09	0.318577	1.807e-06	0.999999	NA					NO			H3K27ac;H3K36me3;H3K4me1;H3K9ac;EZH	H3K9me3;H3K27me3;EZH	H3K27me3		YES	SINE
cg24239808	3	15641908	BTD	0.555652	0.746608	-0.190956	8.262e-07	4.233e-05	0.0774425	0.0334546	0.572899	0.544872	0.72422	0.752411	3.249e-06	0.922366	9.913e-05	0.999999	NS	659.77	0.275051	3363.39	2703.62	NO	TSS1500;Body	N_Shore	H3K27ac;H3K36me3;H3K4me1;H3K4me2;H3K4me3;H3K79me2;H3K9ac	H3K4me2;H3K9ac;H3K27ac;H3K36me3;H3K4me1;H3K4me3;H3K79me2	H3K36me3;H3K4me1;H3K4me3
cg21821982	3	31547255		0.591867	0.421671	0.170196	3.267e-07	2.268e-05	0.0640604	0.0363116	0.598803	0.587533	0.421793	0.443189	1.258e-06	0.886439	5.03e-05	0.999999	NA					NO			H3K27ac;H3K36me3;H3K4me1;H3K4me2;H3K4me3;H3K9ac	H3K9me3;H3K27me3;EZH	H3K4me1		YES	LTR
cg21852346	3	35726493	ARPP-21	0.356105	0.5479	-0.191794	5.443e-06	0.00016146	0.090178	0.0470485	0.386167	0.337317	0.552492	0.521188	1.231e-05	0.194872	0.00026337	0.999999	NS	-228.673	0.398842	2578.64	2807.31	NO	Body;3'UTR		NONE	H3K27me3;EZH	NONE
cg25493589	3	42307193	CCK	0.498601	0.3408	0.157802	1.021e-05	0.00025528	0.0601411	0.0579947	0.504037	0.495204	0.379079	0.317729	5.722e-06	0.213624	0.00014973	0.999999	Higher in adult	139285	0.0011715	185305	46020	YES	TSS1500	Island	H3K9me3;H3K27me3	H3K4me2;H3K9me3;H3K27me3;H3K4me1;EZH	H3K27me3
cg25516803	3	42307519	CCK	0.704573	0.462183	0.242391	3.043e-09	1.202e-06	0.0577838	0.0515875	0.710665	0.700766	0.482995	0.452743	3.827e-09	0.440342	1.228e-06	0.999999	Higher in adult	139285	0.0011715	185305	46020	YES	TSS1500	Island	H3K9me3;H3K27me3	H3K4me2;H3K9me3;H3K27me3;EZH	H3K27me3
cg18771737	3	43448041	ANO10	0.558378	0.719886	-0.161508	0.00287842	0.0167837	0.113591	0.0648816	0.56026	0.557201	0.672819	0.713015	0.00483435	0.708497	0.0244802	0.999999	NA					NO	Body		H3K27ac;H3K36me3;H3K9ac	H3K4me2;H3K9ac;H3K27ac;H3K4me1;H3K4me3	H3K36me3	rs58467532;rs183337309	YES
cg23180636	3	44140250		0.525039	0.340599	0.18444	1.007e-05	0.00025274	0.0660129	0.0897139	0.527892	0.523257	0.311066	0.372424	7.273e-06	0.416651	0.00017825	0.999999	NA					NO			H3K4me1	H3K27me3;EZH	H3K27me3;H3K4me1
cg03918530	3	44155650	MIR138-1	0.600571	0.437186	0.163385	2.257e-07	1.757e-05	0.0522356	0.0402359	0.602602	0.599302	0.43669	0.453736	5.757e-07	0.789366	2.915e-05	0.999999	NA					YES	TSS200		H3K27me3;EZH	EZH	H3K27me3
cg25799059	3	45134300	CDCP1	0.599983	0.400071	0.199911	1.046e-09	6.814e-07	0.0530401	0.0379314	0.618863	0.588182	0.379147	0.39517	3.271e-09	0.65432	1.124e-06	0.999999	NS	-711.719	0.0724106	572.394	1284.11	NO	Body		H3K27ac;H3K27me3;H3K36me3;H3K9ac	H3K4me2;H3K9ac;H3K9me3;H3K27ac;H3K36me3;H3K4me1;H3K4me3;EZH	NONE
cg04110105	3	46395356	CCR2	0.699167	0.543311	0.155856	2.394e-06	8.931e-05	0.0713252	0.0500652	0.723202	0.684145	0.535867	0.543858	6.303e-06	0.507354	0.00016057	0.999999	NS	-79.5505	0.661952	438.031	517.582	YES	1stExon;5'UTR		H3K9me3	H3K9me3;H3K27me3;EZH	H3K27me3
cg07225641	3	46618325	LRRC2	0.724015	0.561764	0.16225	9.616e-09	2.325e-06	0.0493888	0.0360664	0.723264	0.724484	0.540528	0.561804	3.398e-08	0.612448	4.429e-06	0.999999	Higher in adult	2980.62	0.0344936	5260.76	2280.14	YES	TSS1500;5'UTR	Island	H3K27ac;H3K27me3;H3K36me3;H3K4me1;H3K4me2;H3K4me3;H3K79me2;H3K9ac;EZH	H3K27me3;EZH	H3K27me3
cg20941258	3	46618668	LRRC2	0.659472	0.454214	0.205258	7.48e-10	5.714e-07	0.0454287	0.0456187	0.659382	0.659528	0.428817	0.473218	8.367e-10	0.307024	5.582e-07	0.999999	Higher in adult	2980.62	0.0344936	5260.76	2280.14	YES	TSS1500;5'UTR	Island	H3K27ac;H3K27me3;H3K36me3;H3K4me1;H3K4me2;H3K4me3;H3K79me2;H3K9ac;EZH	H3K4me2;H3K27me3;EZH	H3K27me3
cg10806820	3	48699090	CELSR3	0.324652	0.168751	0.155901	3.481e-07	2.371e-05	0.0505431	0.0537546	0.331412	0.320427	0.162094	0.186453	7.302e-07	0.820737	3.437e-05	0.999999	Higher in fetus	-38193.3	0.0023671	12967.8	51161.1	NO	1stExon	Island	H3K36me3;H3K4me1;H3K4me2;H3K4me3;H3K9ac;EZH	H3K4me2;H3K9me3;H3K4me1;H3K4me3;EZH	H3K36me3;H3K4me3
cg22993195	3	49756301	AMIGO3	0.26301	0.109909	0.153101	1.988e-05	0.0004135	0.0705803	0.0305352	0.289655	0.246357	0.152433	0.105315	1.517e-05	0.082128	0.0003081	0.999999	NS	-373.742	0.24148	564.824	938.567	YES	1stExon;Body	Island	H3K27ac;H3K27me3;H3K36me3;H3K4me1;H3K4me2;H3K4me3;H3K9ac;EZH	H3K4me2;H3K36me3;H3K4me1;H3K4me3;H3K79me2;EZH	H3K36me3
cg01181817	3	49941376	MST1R	0.463375	0.237919	0.225456	2.228e-10	3.038e-07	0.0560579	0.0485427	0.494867	0.443692	0.243313	0.22854	3.099e-10	0.100083	3.292e-07	0.999999	NS	-215.422	0.280973	606.01	821.432	YES	TSS200	Island	H3K27ac;H3K27me3;H3K36me3;H3K4me1;H3K4me2;H3K4me3;H3K9ac;EZH	H3K4me2;EZH	H3K36me3
cg00166372	3	50232459	GNAT1	0.717737	0.543772	0.173965	8.261e-10	5.99e-07	0.0499834	0.0281872	0.725417	0.712937	0.511033	0.549179	4.759e-09	0.5988	1.394e-06	0.999999	NS	-205.528	0.0518573	393.365	598.893	NO	3'UTR	S_Shore	H3K27ac;H3K27me3;H3K36me3;H3K4me1;H3K4me2;H3K9ac	H3K27me3;EZH	H3K27me3
cg24784036	3	50306878	SEMA3B	0.703647	0.549929	0.153718	2.808e-08	4.518e-06	0.0315256	0.0446754	0.716096	0.695866	0.52912	0.580651	4.89e-09	0.439232	1.416e-06	0.999999	Higher in adult	28183.2	2.12e-05	32315	4131.88	NO	Body	N_Shelf	H3K27ac;H3K27me3;H3K36me3;H3K4me1;H3K4me2;H3K4me3;H3K9ac;EZH	H3K4me2;H3K27ac;H3K4me1;EZH	H3K27me3;H3K4me1
cg14651518	3	50313693	SEMA3B	0.47391	0.309297	0.164612	4.532e-07	2.822e-05	0.0630277	0.0386534	0.481869	0.468935	0.329784	0.301262	1.163e-06	0.405486	4.758e-05	0.999999	Higher in adult	28183.2	2.12e-05	32315	4131.88	NO	Body	Island	H3K27me3;H3K36me3;H3K4me1;H3K4me2;H3K4me3;H3K9ac;EZH	H3K27me3;EZH	H3K27me3
cg24159214	3	50402751	CACNA2D2	0.477898	0.647228	-0.16933	1.979e-06	7.819e-05	0.068131	0.0377474	0.478839	0.47731	0.650434	0.622043	7.142e-06	0.608823	0.00017583	0.999999	NS	-334.15	0.151874	295.626	629.776	NO	Body	Island	H3K27ac;H3K27me3;H3K36me3;H3K4me1;H3K4me2;H3K4me3;H3K9ac;EZH	H3K4me2;H3K27me3;H3K4me3;EZH	H3K27me3
cg15144016	3	51749782	GRM2	0.67881	0.519797	0.159013	2.682e-06	9.701e-05	0.0494017	0.0554044	0.709369	0.65971	0.502357	0.521577	6.658e-07	0.437817	3.222e-05	0.999999	Higher in fetus	-756.297	0.0479975	911.443	1667.74	NO	Body	Island	H3K27ac;H3K36me3;H3K9ac	NONE	H3K36me3;H3K4me1
cg00587834	3	51749959	GRM2	0.844991	0.678057	0.166934	3.778e-06	0.00012406	0.044887	0.0653528	0.873276	0.827313	0.657024	0.678423	3.478e-07	0.519683	2.044e-05	0.999999	Higher in fetus	-756.297	0.0479975	911.443	1667.74	NO	Body	Island	H3K27ac;H3K36me3;H3K9ac	NONE	H3K36me3;H3K4me1
cg09860486	3	51836419		0.574257	0.385607	0.18865	3.849e-08	5.482e-06	0.0592147	0.0448672	0.596958	0.560069	0.390898	0.394763	1.058e-07	0.423822	9.157e-06	0.999999	NA					NO			H3K27ac;H3K4me1;H3K4me2;EZH	H3K27me3	H3K27me3;H3K4me1		YES	LTR
cg01456368	3	52351859	DNAH1	0.578556	0.400161	0.178394	5.255e-05	0.00084582	0.0848266	0.0705191	0.609627	0.559136	0.423346	0.416566	7.73e-05	0.356988	0.00105366	0.999999	NS	322.733	0.253713	1231.57	908.839	NO	5'UTR		H3K27me3;H3K36me3;H3K4me1;H3K4me2;H3K4me3;H3K9ac;EZH	H3K4me2;H3K4me1;H3K4me3;EZH	H3K36me3
cg06637517	3	52407344	DNAH1	0.72386	0.451188	0.272671	1.491e-08	3.062e-06	0.0651337	0.071278	0.745914	0.710075	0.430322	0.46787	9.78e-09	0.921413	2.086e-06	0.999999	NS	322.733	0.253713	1231.57	908.839	NO	Body		H3K27me3;H3K36me3;H3K4me1;H3K4me2;H3K4me3;H3K9ac;EZH	H3K4me2;H3K27me3;EZH	H3K36me3	rs142472916	YES	Simple_repeat
cg16423337	3	52828818	ITIH3	0.75828	0.608051	0.150229	1.529e-09	8.365e-07	0.0213912	0.0303943	0.768842	0.751678	0.588438	0.63026	2.353e-11	0.415945	1.105e-07	0.999999	Higher in adult	937.405	0.0231719	1742.66	805.252	YES	1stExon;5'UTR		H3K27me3;H3K36me3;EZH	H3K27me3;EZH	H3K27me3
cg01262337	3	53290205	TKT	0.384533	0.157385	0.227148	5.897e-08	7.225e-06	0.0707665	0.0433172	0.381321	0.386541	0.173686	0.188667	2.81e-07	0.72389	1.775e-05	0.999999	NS	2702.66	0.655439	118848	116145	YES	TSS200	Island	H3K27ac;H3K36me3;H3K4me2;H3K4me3;H3K79me2;H3K9ac;EZH	H3K4me2;H3K9ac;H3K27ac;H3K36me3;H3K4me1;H3K4me3;H3K79me2	H3K36me3;H3K4me3	rs147254549
cg08832220	3	55516184	WNT5A	0.479038	0.228577	0.250461	1.117e-08	2.556e-06	0.0703769	0.0530252	0.48099	0.477818	0.205925	0.282992	3.57e-08	0.234502	4.585e-06	0.999999	NS	5.78467	0.987276	891.406	885.622	YES	Body	Island	H3K9me3;H3K27ac;H3K27me3;H3K4me1;H3K4me2;H3K4me3;H3K79me2;H3K9ac;EZH	H3K4me2;H3K9ac;H3K27ac;H3K36me3;H3K4me1;H3K4me3;H3K79me2;EZH	H3K36me3;H3K4me1
cg05048976	3	55516243	WNT5A	0.358189	0.127975	0.230213	2.536e-08	4.24e-06	0.0725786	0.0323225	0.353341	0.361219	0.121788	0.167033	9.31e-08	0.354589	8.423e-06	0.999999	NS	5.78467	0.987276	891.406	885.622	YES	Body	Island	H3K9me3;H3K27ac;H3K27me3;H3K4me1;H3K4me2;H3K4me3;H3K79me2;H3K9ac;EZH	H3K4me2;H3K9ac;H3K27ac;H3K36me3;H3K4me1;H3K4me3;H3K79me2;EZH	H3K36me3;H3K4me1
cg08217388	3	55516366	WNT5A	0.561453	0.271103	0.29035	8.487e-09	2.158e-06	0.0660285	0.0658087	0.55933	0.56278	0.231693	0.337212	3.124e-09	0.0845696	1.101e-06	0.999999	NS	5.78467	0.987276	891.406	885.622	YES	Body	Island	H3K9me3;H3K27ac;H3K27me3;H3K4me1;H3K4me2;H3K4me3;H3K79me2;H3K9ac;EZH	H3K4me2;H3K9ac;H3K27ac;H3K36me3;H3K4me1;H3K4me3;H3K79me2;EZH	H3K36me3;H3K4me1
cg26554505	3	55516711	WNT5A	0.728305	0.395938	0.332368	1.199e-06	5.515e-05	0.0653462	0.113324	0.724271	0.730827	0.352245	0.500392	2.26e-08	0.0472021	3.464e-06	0.999999	NS	5.78467	0.987276	891.406	885.622	NO	Body	N_Shore	H3K9me3;H3K27ac;H3K27me3;H3K4me1;H3K4me2;H3K4me3;H3K79me2;H3K9ac;EZH	H3K4me2;H3K9ac;H3K27ac;H3K36me3;H3K4me1;H3K4me3;H3K79me2;EZH	H3K36me3;H3K4me1
cg00071984	3	60617504	FHIT	0.876047	0.717224	0.158823	0.00043836	0.00410496	0.070778	0.0815829	0.866273	0.882156	0.709364	0.765	0.00040491	0.302773	0.00372578	0.999999	Higher in adult	1821.59	0.0166663	3846.81	2025.22	NO	5'UTR		H3K9me3;H3K27ac	EZH	H3K4me1
cg08223225	3	60994171	FHIT	0.675717	0.520094	0.155623	6.833e-06	0.00019023	0.0761157	0.0371022	0.67925	0.673509	0.49458	0.546677	2.387e-05	0.478592	0.00043191	0.999999	Higher in adult	1821.59	0.0166663	3846.81	2025.22	NO	5'UTR		H3K9me3	NONE	H3K4me1
cg21148362	3	62353708		0.521606	0.344972	0.176634	0.0020824	0.0131781	0.10218	0.095838	0.573699	0.489047	0.382556	0.335919	0.00090146	0.137513	0.00683959	0.999999	NA					NO		N_Shore	H3K27me3;H3K36me3;H3K4me1;H3K4me2;H3K4me3;H3K9ac;EZH	H3K4me2;H3K9me3;H3K27me3;EZH	H3K27me3
cg15135047	3	72149514		0.822626	0.576717	0.245909	8.922e-07	4.464e-05	0.0794854	0.0832129	0.834107	0.81545	0.560331	0.581567	7.891e-07	0.982949	3.629e-05	0.999999	NA					NO			H3K27me3;H3K36me3;H3K4me1;H3K4me2;H3K4me3	H3K4me2;H3K9me3;H3K27me3;H3K4me1;H3K4me3;EZH	H3K27me3;H3K4me1;H3K4me3		YES	DNA
cg19996971	3	72149921		0.457806	0.303133	0.154673	5.724e-06	0.00016742	0.0696105	0.0490827	0.473523	0.447983	0.29141	0.31929	1.699e-05	0.953844	0.00033538	0.999999	NA					NO			H3K27me3;H3K36me3;H3K4me2;H3K4me3;EZH	H3K4me2;H3K9ac;H3K9me3;H3K27me3;H3K4me1;H3K4me3;EZH	H3K27me3;H3K4me1;H3K4me3
cg07867325	3	73159953		0.755039	0.575368	0.179671	5.77e-09	1.723e-06	0.048571	0.0250289	0.770581	0.745326	0.589087	0.601072	2.528e-08	0.644256	3.683e-06	0.999999	NA					NO		Island	H3K27ac;H3K36me3;H3K4me1;H3K4me2;H3K4me3;H3K9ac;EZH	H3K4me2;H3K9ac;H3K9me3;H3K27ac;H3K27me3;H3K4me1;H3K4me3;H3K79me2;EZH	H3K27me3;H3K4me1;H3K4me3
cg08450091	3	82857215		0.832045	0.662477	0.169568	3.042e-08	4.733e-06	0.035652	0.0429167	0.842674	0.825402	0.666989	0.694944	1.436e-08	0.857569	2.592e-06	0.999999	NA					NO		Island	NONE	NONE	NONE
cg15247245	3	96168838		0.629719	0.466363	0.163356	4.115e-06	0.00013185	0.0553643	0.0643282	0.628425	0.630527	0.447668	0.500711	3.657e-06	0.314611	0.00010788	0.999999	NA					NO			H3K4me1;H3K4me2;H3K9ac;EZH	NONE	H3K4me1
cg01788444	3	119308390	ADPRH	0.695514	0.488922	0.206592	6.101e-09	1.788e-06	0.0637915	0.0381742	0.693912	0.696516	0.48607	0.49505	2.142e-08	0.814255	3.36e-06	0.999999	Higher in fetus	-458.277	0.0289501	348.849	807.126	NO	3'UTR		H3K4me2;EZH	EZH	H3K27me3
cg26130383	3	121287348	ARGFX	0.666588	0.481565	0.185023	0.012964	0.0513002	0.133174	0.147223	0.695188	0.648713	0.507385	0.52407	0.0143351	0.753452	0.0551471	0.999999	NA					YES	5'UTR		NONE	H3K27me3	NONE
cg04908625	3	123166882	ADCY5	0.573657	0.381781	0.191875	4.225e-06	0.00013416	0.0786814	0.0621558	0.587404	0.565065	0.419605	0.376687	7.113e-06	0.302407	0.00017538	0.999999	NA					YES	1stExon	Island	H3K27me3;H3K36me3;H3K4me2;H3K4me3;EZH	H3K4me2;H3K9me3;H3K27me3;H3K36me3;EZH	H3K27me3;H3K4me3
cg23473863	3	123302507	PTPLB	0.299837	0.481646	-0.181809	4.796e-06	0.00014727	0.0788234	0.0785403	0.326119	0.28341	0.487087	0.470559	1.259e-05	0.322123	0.0002678	0.999999	NS	2095.13	0.0723335	17471.1	15376	NO	Body	N_Shore	H3K27ac;H3K36me3;H3K4me1;H3K4me2;H3K4me3;H3K79me2;H3K9ac	H3K4me2;H3K9ac;H3K9me3;H3K36me3;H3K4me1;H3K4me3;H3K79me2;EZH	H3K36me3;H3K4me1;H3K4me3
cg03387092	3	123493248	MYLK	0.757357	0.596959	0.160397	0.00010475	0.00140685	0.0687999	0.0884923	0.749834	0.762058	0.580919	0.636444	0.00010602	0.306391	0.00134161	0.999999	Higher in adult	53903.3	0.0001463	59772.8	5869.51	NO	Body		H3K36me3	H3K9me3;H3K36me3;H3K4me1;H3K79me2;EZH	NONE
cg17573586	3	125990056		0.804799	0.653121	0.151678	3.624e-09	1.314e-06	0.045271	0.00873429	0.809024	0.802159	0.648391	0.659873	1.038e-08	0.933821	2.15e-06	0.999999	NA					NO		S_Shelf	EZH	H3K9me3;H3K27me3;H3K4me1;EZH	H3K27me3
cg19628148	3	126113918	CCDC37	0.29656	0.1437	0.15286	4.783e-07	2.922e-05	0.0595317	0.0344565	0.318438	0.282886	0.150812	0.142261	1.003e-06	0.300334	4.288e-05	0.999999	Higher in fetus	-312.007	0.0081483	323.852	635.859	YES	5'UTR	Island	H3K27me3;H3K4me1;H3K4me2;H3K4me3;H3K9ac;EZH	H3K4me2;H3K9me3;H3K27me3;EZH	H3K27me3;H3K4me3
cg05956462	3	127175400		0.722275	0.509358	0.212917	1.034e-07	1.041e-05	0.0552163	0.0500931	0.733029	0.715554	0.473101	0.555996	5.495e-08	0.272108	6.008e-06	0.999999	NA					NO		S_Shore	H3K27ac;H3K27me3;H3K4me1;H3K4me2;H3K4me3;H3K9ac;EZH	H3K4me2;H3K9ac;H3K27me3;H3K4me1;H3K4me3;EZH	H3K27me3;H3K4me1	rs116300505	YES
cg12678686	3	127327369	MCM2	0.673762	0.488015	0.185746	7.219e-08	8.207e-06	0.0630042	0.0593288	0.705644	0.653835	0.473378	0.502117	2.16e-07	0.527943	1.483e-05	0.999999	NS	-3297.8	0.0547731	33967.5	37265.3	NO	Body	S_Shelf	H3K27ac;H3K36me3;H3K79me2;H3K9ac	H3K36me3;EZH	H3K36me3
cg24377070	3	128182041	DNAJB8	0.704546	0.505928	0.198618	1.711e-09	8.856e-07	0.045985	0.0438382	0.706854	0.703103	0.484245	0.528792	2.381e-09	0.363981	9.605e-07	0.999999	NS	676.993	0.383111	2863.55	2186.56	YES	Body		H3K36me3	H3K27me3;EZH	H3K27me3
cg01571001	3	128215433		0.457792	0.266351	0.191442	6.798e-06	0.0001895	0.0977868	0.072317	0.462771	0.45468	0.238521	0.266484	2.307e-05	0.830858	0.00042076	0.999999	NA					NO		Island	H3K27me3;H3K36me3;H3K4me1;H3K4me2;H3K4me3;H3K9ac;EZH	H3K4me2;H3K9me3;H3K27me3;H3K4me1;H3K4me3;EZH	H3K27me3;H3K4me1;H3K4me3
cg11118413	3	128292699	C3orf27	0.696343	0.532906	0.163437	1.417e-06	6.195e-05	0.0421999	0.0557262	0.700292	0.693876	0.539353	0.54486	3.939e-07	0.959643	2.234e-05	0.999999	NS	-44.4157	0.11425	210.409	254.825	NO	5'UTR		H3K36me3;H3K4me1	H3K27me3;EZH	H3K27me3
cg14571813	3	129062831		0.496089	0.307795	0.188294	6.161e-06	0.00017629	0.0738981	0.0541775	0.525396	0.477773	0.322063	0.341921	1.318e-05	0.555733	0.00027697	0.999999	NA					NO		Island	H3K27me3;H3K4me1;H3K4me2;H3K4me3;H3K9ac;EZH	H3K4me2;H3K27me3;H3K4me1;EZH	H3K27me3
cg17463447	3	129249423	RHO	0.782865	0.630718	0.152147	8.732e-09	2.198e-06	0.048315	0.0284153	0.773957	0.788433	0.63156	0.630658	3.15e-08	0.666877	4.236e-06	0.999999	NS	184.974	0.565698	716.877	531.904	NO	Body		H3K27ac;H3K4me1;H3K9ac;EZH	H3K4me2;H3K27me3;H3K4me1;EZH	H3K27me3
cg27353085	3	129316808	PLXND1	0.628076	0.463354	0.164722	4.562e-06	0.00014193	0.0512522	0.054526	0.671074	0.601203	0.457296	0.493763	1.776e-06	0.352334	6.415e-05	0.999999	Higher in fetus	-4950.53	0.0071791	11361.5	16312.1	NO	Body		H3K27ac;H3K27me3;H3K4me1;H3K4me2;H3K4me3;H3K79me2;H3K9ac;EZH	H3K4me2;H3K9ac;H3K27ac;H3K4me1;H3K79me2;EZH	H3K4me1
cg04506190	3	129323941	PLXND1	0.592096	0.395851	0.196245	4.995e-10	4.649e-07	0.0472732	0.041879	0.585951	0.595936	0.407355	0.40179	2.763e-09	0.872666	1.033e-06	0.999999	Higher in fetus	-4950.53	0.0071791	11361.5	16312.1	NO	Body	Island	H3K27ac;H3K27me3;H3K4me1;H3K4me2;H3K4me3;H3K79me2;H3K9ac;EZH	H3K4me2;H3K9ac;H3K4me1;H3K4me3;H3K79me2;EZH	H3K27me3;H3K4me1;H3K4me3
cg27226125	3	129804842	ALG1L2	0.724063	0.562621	0.161442	0.00032325	0.00326997	0.0652862	0.0839498	0.719135	0.727143	0.582519	0.515972	7.479e-05	0.486138	0.00102764	0.999999	NA					NO	Body		NONE	NONE	H3K27me3
cg02815374	3	131760658		0.69015	0.52661	0.163541	7.82e-09	2.061e-06	0.0452866	0.04662	0.705191	0.68075	0.523511	0.542871	2.924e-08	0.792595	4.036e-06	0.999999	NA					NO			NONE	H3K27me3	H3K27me3		YES	LINE
cg08048268	3	133502702		0.659041	0.50591	0.153131	0.024675	0.0823728	0.164614	0.154534	0.603421	0.693803	0.462585	0.563416	0.0385678	0.134766	0.114338	0.999999	NA					YES		Island	H3K9me3	H3K9me3;H3K27me3;EZH	H3K27me3
cg16275903	3	133524006	SRPRB	0.39847	0.609166	-0.210696	0.00528764	0.0264153	0.144007	0.140955	0.456943	0.361924	0.615428	0.532698	0.00762194	0.123744	0.0344204	0.999999	Higher in adult	4206.8	0.0191077	16941	12734.2	NO	TSS1500	N_Shore	H3K4me2;H3K4me3	H3K4me2;H3K9ac;H3K9me3;H3K36me3;H3K4me3;H3K79me2;EZH	H3K27me3;H3K36me3;H3K4me3		YES	DNA
cg17631972	3	134032303		0.332186	0.139429	0.192757	0.00022711	0.00250579	0.110376	0.0836947	0.328499	0.33449	0.145446	0.154354	0.00049547	0.869095	0.00434032	0.999999	NA					NO		Island	H3K27me3;H3K4me1;H3K4me2;H3K4me3;H3K9ac;EZH	H3K4me2;H3K9ac;H3K9me3;H3K27ac;H3K4me1;H3K4me3;EZH	H3K27me3;H3K4me1
cg11885357	3	138152902	ESYT3	0.61874	0.463013	0.155727	0.0220191	0.0758195	0.1039	0.140784	0.639592	0.605707	0.512253	0.47546	0.0162575	0.482209	0.0605461	0.999999	NS	-33.6603	0.693603	638.407	672.067	YES	TSS1500	N_Shore	H3K9me3;H3K27me3;H3K4me1;H3K4me2;H3K79me2;H3K9ac	H3K4me2;H3K9me3;H3K27me3;H3K4me1;H3K4me3;EZH	H3K27me3;H3K4me3
cg14325153	3	138763899	PRR23C	0.726537	0.55546	0.171078	4.318e-05	0.00073232	0.096701	0.0614553	0.754364	0.709145	0.583635	0.527849	4.924e-05	0.160947	0.00074659	0.999999	NA					YES	TSS200	Island	H3K9me3	H3K9me3	NONE
cg08522426	3	147073989		0.557223	0.324387	0.232836	0.00013692	0.00171868	0.149394	0.114243	0.582717	0.541289	0.354008	0.288852	0.00022766	0.34594	0.00239861	0.999999	NA					NO		N_Shelf	H3K27me3;H3K4me1;H3K4me2;H3K4me3;EZH	H3K9me3;H3K27me3;EZH	H3K27me3;H3K4me1
cg25637894	3	147074130		0.67007	0.499692	0.170377	0.000112	0.00147808	0.0948426	0.11283	0.702422	0.649849	0.51939	0.460351	7.315e-05	0.1549	0.00100949	0.999999	NA					NO		N_Shelf	H3K27me3;H3K4me1;H3K4me2;H3K4me3;EZH	H3K9me3;H3K27me3;EZH	H3K27me3;H3K4me1
cg27507919	3	147074582		0.787383	0.617037	0.170346	1.315e-05	0.0003059	0.0787477	0.083686	0.803201	0.777497	0.575605	0.580828	9.831e-06	0.745099	0.00022267	0.999999	NA					NO		N_Shelf	H3K27me3;H3K4me1;H3K4me2;H3K4me3;EZH	H3K9me3;H3K27me3;EZH	H3K27me3;H3K4me1
cg00025647	3	147077127		0.714727	0.549307	0.16542	1.765e-06	7.226e-05	0.0699396	0.064749	0.738139	0.700095	0.525035	0.533652	2.667e-06	0.56138	8.568e-05	0.999999	NA					NO		Island	H3K27me3;H3K4me1;H3K4me2;H3K4me3;EZH	H3K9me3;H3K27me3;EZH	H3K27me3;H3K4me1
cg11272515	3	147077468		0.742893	0.517957	0.224936	7.043e-07	3.789e-05	0.0791207	0.0893754	0.774016	0.723442	0.518506	0.516047	8.302e-07	0.384618	3.761e-05	0.999999	NA					NO		Island	H3K27me3;H3K4me1;H3K4me2;H3K4me3;EZH	H3K9me3;H3K27me3;EZH	H3K27me3;H3K4me1
cg02253760	3	147077616		0.839257	0.604175	0.235083	9.751e-06	0.00024664	0.082222	0.119294	0.866697	0.822108	0.624852	0.587808	3.311e-06	0.28325	0.00010046	0.999999	NA					NO		Island	H3K27me3;H3K4me1;H3K4me2;H3K4me3;EZH	H3K9me3;H3K27me3;EZH	H3K27me3;H3K4me1
cg04931256	3	147077636		0.746078	0.568164	0.177914	1.137e-05	0.00027609	0.0754404	0.083097	0.77813	0.726046	0.568519	0.566002	1.088e-05	0.352024	0.00024052	0.999999	NA					NO		Island	H3K27me3;H3K4me1;H3K4me2;H3K4me3;EZH	H3K9me3;H3K27me3;EZH	H3K27me3;H3K4me1
cg22894301	3	147077665		0.652378	0.491222	0.161157	7.416e-05	0.00109063	0.0795577	0.103898	0.683452	0.632957	0.514993	0.450885	2.591e-05	0.0961934	0.00045977	0.999999	NA					NO		Island	H3K27me3;H3K4me1;H3K4me2;H3K4me3;EZH	H3K9me3;H3K27me3;EZH	H3K27me3;H3K4me1
cg11346837	3	147077671		0.62153	0.45397	0.16756	9.01e-05	0.00125872	0.0903307	0.10063	0.652117	0.602414	0.471595	0.424316	6.865e-05	0.18998	0.0009611	0.999999	NA					NO		Island	H3K27me3;H3K4me1;H3K4me2;H3K4me3;EZH	H3K9me3;H3K27me3;EZH	H3K27me3;H3K4me1
cg09638944	3	149424680		0.496931	0.327749	0.169181	1.55e-09	8.418e-07	0.0418268	0.0445689	0.493669	0.498969	0.32671	0.330916	4.853e-09	0.782518	1.411e-06	0.999999	NA					NO			H3K4me1	NONE	H3K4me1
cg20498563	3	155446146		0.729966	0.576851	0.153115	5.88e-07	3.358e-05	0.0585478	0.0480272	0.736371	0.725963	0.563593	0.60804	2.379e-06	0.524136	7.869e-05	0.999999	NA					NO			H3K36me3;H3K79me2	NONE	H3K36me3		YES	SINE
cg08877322	3	156825813		0.676585	0.460455	0.21613	2.406e-06	8.96e-05	0.0830855	0.0792443	0.692119	0.666877	0.461962	0.489639	6.595e-06	0.964014	0.00016607	0.999999	NA					NO			H3K27ac;H3K4me1;H3K9ac	H3K9me3;H3K27me3;EZH	H3K27me3
cg25195210	3	157217842	VEPH1	0.349503	0.528689	-0.179186	3.955e-05	0.00068689	0.087444	0.0911245	0.369661	0.336904	0.513979	0.555019	6.528e-05	0.99306	0.00092526	0.999999	Higher in fetus	-1691.39	0.0164275	440.162	2131.56	YES	TSS1500;5'UTR		H3K27ac;H3K36me3;H3K4me1;H3K4me2;H3K4me3;H3K9ac;EZH	H3K4me2;H3K9ac;H3K27ac;H3K36me3;H3K4me1;H3K79me2;EZH	H3K36me3	rs80147436	YES
cg22796958	3	157221260	VEPH1	0.760881	0.6093	0.151581	3.942e-07	2.572e-05	0.0358063	0.057588	0.766745	0.757216	0.570098	0.600768	2.166e-08	0.669572	3.381e-06	0.999999	Higher in fetus	-1691.39	0.0164275	440.162	2131.56	YES	TSS200;1stExon;5'UTR		H3K27ac;H3K4me1;H3K4me2;EZH	H3K4me2;H3K27ac;H3K36me3;H3K4me1;H3K79me2;EZH	H3K36me3;H3K4me3	rs148838820
cg01882260	3	164909748	SLITRK3	0.221236	0.41827	-0.197034	0.0034541	0.0192281	0.0980885	0.14523	0.231564	0.214781	0.342142	0.432285	0.00207748	0.523446	0.0129323	0.999999	Higher in adult	1759.99	0.0486317	5935.18	4175.19	NO	5'UTR		H3K4me1;H3K4me2;H3K4me3;EZH	H3K4me2;H3K27me3	H3K27me3;H3K4me1;H3K4me3
cg23982279	3	178790077	ZMAT3	0.182815	0.387627	-0.204812	6.215e-07	3.486e-05	0.0622189	0.0646224	0.159572	0.197342	0.378823	0.349768	9.926e-07	0.76958	4.258e-05	0.999999	Higher in adult	9582.39	0.0022143	16355	6772.64	YES	TSS1500	S_Shore	H3K27ac;H3K4me2;H3K4me3;H3K9ac	H3K4me2;H3K9ac;H3K27ac;H3K4me1;H3K4me3;H3K79me2;EZH	H3K27me3;H3K36me3;H3K4me1;H3K4me3
cg19116023	3	184038421	EIF4G1	0.359835	0.536344	-0.176508	2.541e-06	9.331e-05	0.0648509	0.0637728	0.372385	0.351992	0.521046	0.516871	6.712e-06	0.620819	0.00016812	0.999999	NS	-7114.8	0.0558273	42155.8	49270.6	YES	1stExon;Body;5'UTR		H3K27ac;H3K36me3;H3K79me2	H3K4me2;H3K9ac;H3K27ac;H3K36me3;H3K4me1;H3K4me3;H3K79me2;EZH	H3K36me3
cg03396324	3	184060570	FAM131A	0.596654	0.747709	-0.151056	5.986e-07	3.395e-05	0.0655815	0.0171084	0.603662	0.592273	0.762376	0.750426	6.152e-07	0.604416	3.056e-05	0.999999	Higher in fetus	-970.454	0.0128447	4051.51	5021.97	NO	Body	S_Shelf	H3K27ac;H3K36me3;H3K79me2;H3K9ac	H3K27ac;H3K36me3;H3K4me1;H3K79me2;EZH	H3K36me3
cg18482112	3	184209105		0.724898	0.476902	0.247996	9.544e-10	6.478e-07	0.0596743	0.046624	0.743235	0.713438	0.492547	0.492491	3.208e-09	0.490641	1.114e-06	0.999999	NA					NO		Island	H3K27me3;H3K4me1;H3K4me2;H3K4me3;EZH	H3K9me3;H3K27me3;EZH	H3K27me3	rs9844042
cg00786761	3	184209224		0.766847	0.594598	0.172249	8.526e-09	2.162e-06	0.0416911	0.0443356	0.786884	0.754325	0.598929	0.60453	7.827e-09	0.390954	1.842e-06	0.999999	NA					NO		Island	H3K27me3;H3K4me1;H3K4me2;H3K4me3;EZH	H3K9me3;H3K27me3;EZH	H3K27me3
cg22462726	3	184209261		0.640106	0.448364	0.191743	8.164e-07	4.197e-05	0.0806816	0.0360448	0.656937	0.629587	0.457829	0.448842	1.573e-06	0.505	5.893e-05	0.999999	NA					NO		Island	H3K27me3;H3K4me1;H3K4me2;H3K4me3;EZH	H3K9me3;H3K27me3;EZH	H3K27me3
cg06827015	3	184209412		0.736171	0.55139	0.184781	2.124e-07	1.687e-05	0.0444274	0.0576182	0.750347	0.727311	0.553424	0.558352	4.821e-08	0.62965	5.532e-06	0.999999	NA					NO		S_Shore	H3K27me3;H3K4me1;H3K4me2;H3K4me3;EZH	H3K9me3;H3K27me3;EZH	H3K27me3
cg19161330	3	184290643	EPHB3	0.312339	0.511599	-0.19926	7.512e-07	3.965e-05	0.0764323	0.0394695	0.312692	0.312119	0.497311	0.485713	2.765e-06	0.844218	8.798e-05	0.999999	NS	-638.987	0.334034	1946.55	2585.53	NO	Body	Island	H3K27me3;H3K4me1;H3K9ac;EZH	H3K9me3;H3K27me3;EZH	H3K36me3;H3K4me1
cg00626312	3	184409746		0.692463	0.50167	0.190792	1.234e-06	5.629e-05	0.0542291	0.0557321	0.707139	0.683289	0.506129	0.535107	9.48e-07	0.994625	4.12e-05	0.999999	NA					NO			H3K27ac;H3K27me3;H3K9ac	H3K27me3;EZH	H3K4me1
cg22293458	3	184483865		0.6968	0.544608	0.152192	3.524e-09	1.299e-06	0.0445873	0.0330527	0.698514	0.695729	0.512359	0.559809	1.172e-08	0.263293	2.303e-06	0.999999	NA					NO			H3K27ac;H3K27me3;H3K36me3;H3K4me1	H3K27me3;EZH	H3K27me3
cg24960291	3	185538892	IGF2BP2	0.337926	0.55754	-0.219615	6.815e-08	7.91e-06	0.041967	0.0662009	0.343443	0.334477	0.530118	0.545953	8.105e-09	0.920176	1.875e-06	0.999999	NS	-374.628	0.289802	633.179	1007.81	NO	Body	N_Shelf	H3K27ac;H3K4me1;H3K4me2;H3K4me3;H3K79me2;H3K9ac	H3K4me2;H3K9ac;H3K27ac;H3K4me1;H3K4me3;H3K79me2;EZH	H3K36me3;H3K4me1;H3K4me3
cg05576949	3	185540331	IGF2BP2	0.55952	0.749693	-0.190173	4.856e-07	2.951e-05	0.0741932	0.0589305	0.585535	0.543261	0.74131	0.744226	1.908e-06	0.429507	6.74e-05	0.999999	NS	-374.628	0.289802	633.179	1007.81	NO	Body	N_Shore	H3K27ac;H3K4me2;H3K4me3;H3K79me2;H3K9ac	H3K4me2;H3K9ac;H3K27ac;H3K4me1;H3K4me3;H3K79me2;EZH	H3K36me3;H3K4me1;H3K4me3
cg02749735	3	185912253	DGKG	0.544556	0.391665	0.152891	1.937e-06	7.705e-05	0.0462998	0.0652913	0.557836	0.536256	0.357994	0.406211	6.604e-07	0.672542	3.206e-05	0.999999	Higher in adult	21513.2	0.0006546	25430.2	3916.96	NO	Body	S_Shore	H3K27me3;H3K36me3;H3K4me2;H3K4me3;H3K9ac;EZH	H3K4me2;H3K9me3;H3K27me3;EZH	H3K27me3;H3K4me1		YES	LINE
cg04117566	3	191781581		0.199748	0.381949	-0.182202	0.00287017	0.0167482	0.138292	0.169087	0.233195	0.178843	0.482804	0.33195	0.00291327	0.107586	0.0167053	0.999999	NA					NO			H3K9me3;H3K4me1;H3K4me2	H3K4me2;H3K9ac;H3K27ac;H3K4me1;H3K4me3	NONE	rs6770630;rs13068989	YES	LTR
cg02093692	3	193798490		0.428711	0.266118	0.162593	3.753e-06	0.0001235	0.0718433	0.041741	0.432248	0.426501	0.272414	0.284463	1.301e-05	0.932898	0.00027435	0.999999	NA					NO			H3K9me3;H3K27ac;H3K27me3;H3K4me1;EZH	H3K9me3;H3K27me3;H3K4me1;EZH	H3K27me3;H3K4me1		YES	LINE
cg14643001	3	193848133		0.516293	0.356328	0.159966	2.219e-05	0.00044832	0.0750504	0.0819211	0.535164	0.504499	0.345268	0.373939	4.695e-05	0.895004	0.00072115	0.999999	NA					NO		N_Shelf	H3K27ac;H3K27me3;H3K4me1;H3K4me2;H3K9ac;EZH	H3K4me2;H3K9ac;H3K9me3;H3K27me3;H3K4me1;H3K4me3;EZH	H3K27me3;H3K4me1
cg02523270	3	193987651		0.587143	0.434561	0.152582	0.00466016	0.0240463	0.0790815	0.0990469	0.610916	0.572284	0.453704	0.484101	0.0041943	0.836965	0.0219958	0.999999	NA					NO		Island	H3K27ac;H3K27me3;H3K4me1;H3K9ac	H3K4me2;H3K9ac;H3K9me3;H3K27me3;H3K4me1;EZH	H3K27me3;H3K4me1	rs114716387
cg10604373	3	194004692		0.698081	0.504444	0.193637	2.285e-05	0.00045805	0.107281	0.0708349	0.686535	0.705297	0.493254	0.511296	7.548e-05	0.641931	0.00103486	0.999999	NA					NO			H3K27ac;H3K27me3;H3K4me1;H3K4me2;H3K4me3;H3K9ac;EZH	H3K4me2;H3K9me3;H3K27me3;H3K4me1;EZH	H3K27me3;H3K4me3
cg21916479	3	194024145	LOC100131551	0.618568	0.415988	0.20258	1.121e-07	1.098e-05	0.0738612	0.0406188	0.635715	0.607852	0.42603	0.41164	3.174e-07	0.428471	1.927e-05	0.999999	NA					NO	Body		H3K27ac;H3K27me3;H3K4me1;H3K9ac;EZH	H3K9me3;H3K27me3;EZH	H3K27me3;H3K4me1
cg22230662	3	194490219		0.42661	0.260239	0.166372	3.625e-05	0.00064469	0.0937666	0.0624584	0.438373	0.419259	0.253062	0.263162	0.00010234	0.865396	0.00130692	0.999999	NA					NO			H3K27ac;H3K27me3;H3K36me3;H3K4me2;H3K4me3;EZH	H3K4me2;H3K9me3;H3K27me3;H3K4me1;H3K4me3;EZH	H3K27me3;H3K4me1;H3K4me3	rs9841777
cg24374950	3	195491863	MUC4	0.873175	0.695078	0.178096	3.483e-07	2.372e-05	0.0296953	0.06333	0.881961	0.867683	0.693748	0.706295	5.356e-09	0.901081	1.486e-06	0.999999	NS	-228.542	0.353323	314.475	543.017	NO	Body	S_Shore	H3K27me3	H3K27me3	H3K27me3
cg12300288	3	195491882	MUC4	0.731036	0.571948	0.159088	4.046e-09	1.393e-06	0.0444244	0.0419486	0.732341	0.73022	0.562449	0.567644	1.365e-08	0.949666	2.525e-06	0.999999	NS	-228.542	0.353323	314.475	543.017	NO	Body	S_Shore	H3K27me3	H3K27me3	H3K27me3
cg19983801	3	195538730	MUC4	0.446503	0.269035	0.177468	4.067e-07	2.621e-05	0.0697758	0.0407408	0.444738	0.447606	0.277302	0.275359	1.381e-06	0.97769	5.381e-05	0.999999	NS	-228.542	0.353323	314.475	543.017	YES	1stExon;5'UTR		H3K27me3;H3K4me1;H3K4me2	H3K27me3	H3K27me3
cg08048178	3	195601155	TNK2	0.309485	0.469353	-0.159868	8.544e-05	0.00120995	0.0706129	0.0601821	0.322476	0.301365	0.466294	0.476684	7.671e-05	0.832157	0.00104765	0.999999	NS	616.82	0.189848	4850.34	4233.52	NO	Body	Island	H3K27ac;H3K36me3	H3K79me2	H3K36me3
cg27088176	3	196050645	TM4SF19	0.518859	0.333187	0.185672	2.765e-08	4.473e-06	0.0561905	0.034841	0.526875	0.513849	0.354748	0.346542	1.075e-07	0.611779	9.256e-06	0.999999	NS	-72.7694	0.383871	300.512	373.282	NO	3'UTR		NONE	NONE	NONE
cg19155699	3	196050902	TM4SF19	0.513519	0.340151	0.173368	4.5e-07	2.809e-05	0.0649075	0.0337834	0.513342	0.51363	0.354794	0.358128	1.492e-06	0.944103	5.682e-05	0.999999	NS	-72.7694	0.383871	300.512	373.282	NO	Body		EZH	NONE	NONE
cg21429725	3	196693809	PIGZ	0.567257	0.38692	0.180337	9.767e-06	0.00024698	0.0955569	0.0722809	0.634619	0.525156	0.36993	0.374191	8.467e-06	0.101417	0.00019937	0.999999	Higher in adult	5321.07	0.000576	17025.3	11704.3	NO	5'UTR	Island	H3K27me3;H3K4me1;H3K4me2;H3K4me3;H3K9ac;EZH	H3K4me2;H3K9me3;H3K27me3;EZH	H3K27me3;H3K36me3;H3K4me1
cg19463199	3	197401858	MIR922	0.405538	0.630736	-0.225198	1.064e-05	0.00026337	0.118413	0.0433801	0.394945	0.412158	0.6402	0.624814	1.464e-05	0.948811	0.00029971	0.999999	NA					YES	TSS1500;3'UTR		NONE	H3K36me3	H3K9me3;H3K36me3
cg12023911	3	197401931	MIR922	0.470842	0.681938	-0.211096	1.914e-05	0.00040277	0.115616	0.0591315	0.482341	0.463655	0.685492	0.672683	4.527e-05	0.691205	0.00070104	0.999999	NA					YES	TSS1500;Body		NONE	H3K36me3	H3K9me3;H3K36me3
cg27013765	3	197402007	MIR922	0.48327	0.703241	-0.219972	9.11e-06	0.00023451	0.111932	0.0533701	0.478283	0.486386	0.697522	0.698582	2.008e-05	0.900012	0.00037925	0.999999	NA					YES	TSS1500;Body		NONE	H3K36me3	H3K9me3;H3K36me3
cg09559242	3	197402153	MIR922	0.386258	0.610885	-0.224628	3.367e-06	0.00011401	0.101465	0.0728099	0.38494	0.387081	0.603174	0.597651	1.166e-05	0.972429	0.00025314	0.999999	NA					YES	TSS1500;Body		NONE	H3K36me3	H3K9me3;H3K36me3
cg19975560	3	197402207	MIR922	0.388119	0.615362	-0.227244	4.163e-06	0.00013276	0.0993359	0.0717964	0.386535	0.389108	0.617251	0.58114	1.54e-05	0.693982	0.00031163	0.999999	NA					YES	TSS1500;Body		NONE	H3K36me3	H3K9me3;H3K36me3
cg21510549	4	642885	PDE6B	0.731753	0.516669	0.215083	5.152e-11	1.596e-07	0.03729	0.0485027	0.736422	0.728834	0.493407	0.533767	2.508e-11	0.406997	1.146e-07	0.999999	Higher in adult	1005.31	0.014096	1485.81	480.497	NO	Body	N_Shelf	H3K27me3	H3K9me3;EZH	H3K9me3;H3K27me3
cg00723338	4	674590	MYL5	0.764414	0.612741	0.151672	0.00119996	0.00873877	0.0944565	0.0772	0.801251	0.74139	0.596967	0.660083	0.00194429	0.902835	0.0122937	0.999999	Higher in fetus	-1805.97	0.0363837	4729.94	6535.91	NO	Body	N_Shore	H3K27ac;H3K4me1;H3K4me2;H3K4me3;H3K9ac;EZH	H3K4me2;H3K9ac;H3K4me3;EZH	H3K9me3;H3K27me3;H3K4me1;H3K4me3
cg15201545	4	675137	MYL5	0.294218	0.101317	0.192901	0.0258919	0.0853139	0.195682	0.0429161	0.42081	0.215098	0.0907041	0.194109	0.0304042	0.338607	0.0960754	0.999999	Higher in fetus	-1805.97	0.0363837	4729.94	6535.91	NO	Body	Island	H3K27ac;H3K4me1;H3K4me2;H3K4me3;H3K9ac	H3K4me2;H3K9ac;EZH	H3K9me3;H3K27me3;H3K4me3
cg17035899	4	675264	MYL5	0.257056	0.09482	0.162236	0.0212838	0.0739785	0.162063	0.0504064	0.350725	0.198513	0.0807817	0.170134	0.027747	0.454444	0.0898973	0.999999	Higher in fetus	-1805.97	0.0363837	4729.94	6535.91	NO	Body	Island	H3K27ac;H3K4me1;H3K4me2;H3K4me3;H3K9ac	H3K4me2;H3K9ac;EZH	H3K9me3;H3K27me3;H3K4me3	rs138857123
cg07224469	4	716282	PCGF3	0.539978	0.696804	-0.156826	0.0009023	0.0070594	0.091051	0.086756	0.514434	0.555943	0.740492	0.63301	0.00132504	0.519754	0.00918855	0.999999	Higher in fetus	-27662	0.0048328	13440.2	41102.2	NO	5'UTR	Island	H3K27ac;H3K36me3;H3K79me2	H3K36me3;H3K79me2;EZH	H3K9me3;H3K36me3
cg14024328	4	719362	PCGF3	0.370326	0.528797	-0.158471	0.00435848	0.0228722	0.104781	0.12162	0.397263	0.353491	0.52518	0.506945	0.00554193	0.487434	0.0271238	0.999999	Higher in fetus	-27662	0.0048328	13440.2	41102.2	NO	5'UTR	S_Shelf	H3K27ac;H3K36me3;H3K79me2	H3K36me3;H3K79me2;EZH	H3K9me3;H3K36me3
cg27349909	4	746564	PCGF3	0.878863	0.703836	0.175027	1.038e-05	0.00025862	0.0549058	0.0601075	0.900461	0.865364	0.67678	0.746273	4.663e-06	0.664321	0.00012878	0.999999	Higher in fetus	-27662	0.0048328	13440.2	41102.2	NO	Body		H3K36me3	H3K4me2;H3K9ac;H3K36me3;H3K4me1;H3K79me2;EZH	H3K9me3;H3K36me3	rs17721913
cg21650295	4	870161	GAK	0.580772	0.805827	-0.225054	1.849e-06	7.457e-05	0.0959082	0.0337031	0.635694	0.546446	0.780896	0.801624	5.33e-06	0.247415	0.00014185	0.999999	NS	-10063.5	0.512077	106022	116085	NO	Body	N_Shore	H3K27ac;H3K36me3	H3K36me3;H3K79me2;EZH	H3K36me3
cg01931028	4	1287888	MAEA	0.594695	0.773106	-0.17841	1.219e-05	0.00028978	0.096926	0.0208527	0.60795	0.586411	0.78183	0.770674	2.787e-05	0.617525	0.00048613	0.999999	Higher in fetus	-7404.53	0.0191526	26376.2	33780.7	NO	Body	S_Shelf	H3K27ac;H3K36me3;H3K4me1;H3K4me2;H3K79me2;H3K9ac	H3K4me2;H3K9ac;H3K36me3;H3K4me1;H3K79me2;EZH	H3K36me3;H3K4me1
cg24597363	4	1294996	MAEA	0.334938	0.541164	-0.206226	5.138e-07	3.064e-05	0.0822928	0.0740271	0.351174	0.324791	0.587321	0.5192	1.157e-06	0.162332	4.742e-05	0.999999	Higher in fetus	-7404.53	0.0191526	26376.2	33780.7	NO	Body		H3K27ac;H3K36me3;H3K4me1;H3K79me2	H3K9ac;H3K27ac;H3K36me3;H3K4me1;H3K79me2;EZH	H3K36me3		YES	DNA
cg23447233	4	1295047	MAEA	0.202188	0.387956	-0.185768	1.149e-06	5.353e-05	0.0646394	0.0800412	0.214267	0.194638	0.428294	0.359117	8.852e-07	0.133119	3.929e-05	0.999999	Higher in fetus	-7404.53	0.0191526	26376.2	33780.7	NO	Body		H3K27ac;H3K36me3;H3K4me1;H3K79me2	H3K9ac;H3K27ac;H3K36me3;H3K4me1;H3K79me2;EZH	H3K36me3		YES	DNA
cg17071409	4	1343336	KIAA1530	0.479059	0.637837	-0.158778	3.587e-05	0.00063962	0.0774439	0.0409009	0.50704	0.461572	0.632382	0.631799	8.383e-05	0.416477	0.00112152	0.999999	Higher in fetus	-1118.82	0.0065783	454.81	1573.63	NO	Body	S_Shore	H3K27ac;H3K36me3;H3K4me1;H3K4me2;H3K79me2;H3K9ac	H3K4me2;H3K36me3;H3K4me1;H3K79me2;EZH	H3K36me3
cg23123621	4	1343375	KIAA1530	0.339816	0.551676	-0.21186	3.292e-06	0.00011222	0.0818956	0.0366179	0.361009	0.326571	0.547057	0.541798	7.026e-06	0.532364	0.00017392	0.999999	Higher in fetus	-1118.82	0.0065783	454.81	1573.63	NO	Body	S_Shore	H3K27ac;H3K36me3;H3K4me1;H3K4me2;H3K79me2;H3K9ac	H3K36me3;H3K4me1;H3K79me2;EZH	H3K36me3
cg04844267	4	1394941		0.707866	0.515945	0.191921	1.613e-07	1.4e-05	0.0329077	0.0600513	0.707608	0.708027	0.483851	0.525498	1.575e-09	0.338866	7.744e-07	0.999999	NA					NO		N_Shore	H3K27me3;H3K4me1;H3K4me3;EZH	H3K9me3;H3K27me3;EZH	H3K36me3
cg27311590	4	1521984		0.804078	0.631068	0.17301	0.0017626	0.011657	0.101367	0.132424	0.791095	0.812193	0.72527	0.561011	0.00087932	0.165328	0.0067115	0.999999	NA					NO		Island	H3K27me3;EZH	H3K27me3;EZH	H3K27me3
cg20987369	4	1579572		0.652444	0.492192	0.160252	0.00145999	0.0101082	0.0756134	0.0932087	0.718	0.611472	0.489021	0.544212	0.00076797	0.346092	0.00605301	0.999999	NA					NO		N_Shore	H3K27ac;H3K27me3;H3K4me1;H3K4me2;H3K9ac;EZH	H3K27me3;EZH	H3K27me3
cg25007799	4	1579657		0.705973	0.52361	0.182363	0.00019477	0.00223429	0.0619669	0.0931488	0.752147	0.677115	0.511387	0.571869	6.025e-05	0.668077	0.0008705	0.999999	NA					NO		N_Shore	H3K27ac;H3K27me3;H3K4me1;H3K4me2;H3K9ac;EZH	H3K27me3;EZH	H3K27me3	rs80094014	YES
cg03393996	4	1580377		0.466487	0.232223	0.234264	0.00021941	0.00244197	0.114569	0.130744	0.514902	0.436228	0.275647	0.197376	7.809e-05	0.120102	0.00106194	0.999999	NA					NO		Island	H3K27ac;H3K27me3;H3K4me1;H3K4me2;H3K9ac;EZH	H3K27me3;EZH	H3K27me3;H3K4me1
cg14532755	4	1762460		0.546536	0.346196	0.20034	3.581e-09	1.308e-06	0.0592613	0.0281594	0.505283	0.57232	0.34121	0.345645	7.566e-09	0.0773119	1.803e-06	0.999999	NA					NO		N_Shelf	H3K27me3;H3K4me1	EZH	H3K27me3;H3K4me1
cg07698591	4	1840877	LETM1	0.392668	0.547862	-0.155194	0.00108056	0.00808702	0.0944818	0.068564	0.436674	0.365164	0.510566	0.532077	0.00234706	0.416791	0.0141886	0.999999	NS	165.033	0.771043	1713.14	1548.1	NO	Body	N_Shelf	H3K27ac;H3K36me3;H3K9ac	H3K36me3;H3K79me2;EZH	H3K36me3
cg20740967	4	2252862	MXD4	0.44114	0.276572	0.164568	4.018e-05	0.00069486	0.0905761	0.035167	0.473852	0.420695	0.289405	0.287518	5.369e-05	0.335476	0.00079732	0.999999	Higher in fetus	-4027.12	0.0008961	6126.9	10154	YES	Body		H3K27ac;H3K36me3;H3K4me2;EZH	H3K36me3;EZH	H3K36me3
cg11208915	4	2401758	ZFYVE28	0.372219	0.199224	0.172995	0.0109607	0.0453398	0.133532	0.107665	0.336748	0.394388	0.205927	0.24456	0.0165724	0.374136	0.0614171	0.999999	Higher in adult	5325.16	0.0018366	14941	9615.84	NO	Body	Island	H3K27me3;H3K4me1;H3K9ac;EZH	H3K27me3;EZH	H3K27me3
cg02997922	4	3310100		0.74165	0.583874	0.157776	0.00050165	0.00454654	0.0964665	0.11767	0.774044	0.721404	0.558229	0.582049	0.000522	0.667098	0.00451605	0.999999	NA					NO		Island	H3K27ac;H3K4me1;H3K79me2;H3K9ac;EZH	H3K4me1;H3K79me2;EZH	H3K36me3
cg03187487	4	3726701		0.533703	0.376788	0.156915	0.00131058	0.00932859	0.0728108	0.0907546	0.576915	0.506695	0.409896	0.406657	0.000655	0.22732	0.00536598	0.999999	NA					NO			H3K27ac;H3K27me3;H3K4me1;H3K4me2;H3K4me3;H3K9ac;EZH	H3K27me3;EZH	H3K27me3
cg12000932	4	4379651		0.745993	0.543043	0.20295	7.935e-09	2.078e-06	0.0498321	0.0562146	0.738696	0.750553	0.515193	0.571529	5.234e-09	0.136652	1.471e-06	0.999999	NA					NO			NONE	H3K27me3;EZH	H3K27me3
cg17036690	4	4379687		0.690369	0.46017	0.2302	1.046e-08	2.454e-06	0.0578686	0.0612382	0.687565	0.692122	0.440467	0.501815	1.381e-08	0.217716	2.538e-06	0.999999	NA					NO			NONE	H3K27me3;EZH	H3K27me3		YES	Unknown
cg05474943	4	6732464		0.677991	0.521589	0.156403	6.859e-05	0.00102948	0.0363895	0.0827042	0.699351	0.664642	0.502632	0.555423	5.107e-06	0.853272	0.00013739	0.999999	NA					NO		S_Shelf	H3K27ac;H3K9ac;EZH	H3K4me1	H3K27me3
cg14900909	4	7735312	SORCS2	0.892507	0.695231	0.197276	0.00965648	0.0412764	0.0905399	0.17215	0.918996	0.875951	0.686264	0.714871	0.0040908	0.856412	0.0215879	0.999999	NS	389.273	0.528137	10710.3	10321	NO	Body		EZH	H3K9me3;H3K27me3	H3K27me3	rs2285774	YES
cg26022526	4	8271319	HTRA3	0.693453	0.536216	0.157237	1.295e-07	1.205e-05	0.0428326	0.0399485	0.694907	0.692544	0.533911	0.547364	1.22e-07	0.806954	1.009e-05	0.999999	Higher in fetus	-2602.94	0.0036086	2329.87	4932.82	YES	TSS200	Island	H3K27me3;H3K4me1;H3K4me2;H3K4me3;H3K9ac;EZH	H3K4me2;H3K9ac;H3K9me3;H3K27me3;H3K4me1	H3K27me3
cg21737039	4	8271391	HTRA3	0.681605	0.520542	0.161062	3.281e-07	2.272e-05	0.0430032	0.0379763	0.690397	0.676109	0.519512	0.528606	1.537e-07	0.851763	1.178e-05	0.999999	Higher in fetus	-2602.94	0.0036086	2329.87	4932.82	YES	TSS200	Island	H3K27me3;H3K4me1;H3K4me2;H3K4me3;H3K9ac;EZH	H3K4me2;H3K9ac;H3K9me3;H3K27me3;H3K4me1	H3K27me3
cg10712173	4	8271414	HTRA3	0.330145	0.150562	0.179583	1.104e-05	0.0002704	0.0693934	0.0349155	0.330339	0.330023	0.173436	0.153511	1.516e-05	0.761531	0.00030794	0.999999	Higher in fetus	-2602.94	0.0036086	2329.87	4932.82	YES	TSS200	Island	H3K27me3;H3K4me1;H3K4me2;H3K4me3;H3K9ac;EZH	H3K4me2;H3K9ac;H3K9me3;H3K27me3;H3K4me1	H3K27me3
cg14366742	4	8546989		0.693933	0.474656	0.219277	1.494e-08	3.067e-06	0.0690565	0.063145	0.696766	0.692163	0.482069	0.453735	5.053e-08	0.578576	5.694e-06	0.999999	NA					NO			H3K27ac;H3K27me3;H3K4me1;H3K9ac;EZH	H3K4me2;H3K9me3;H3K27me3;H3K4me1	H3K27me3
cg25147684	4	8588802	GPR78	0.736971	0.567873	0.169099	5.565e-07	3.233e-05	0.0633823	0.0588081	0.731803	0.740202	0.54531	0.562712	1.141e-06	0.643314	4.695e-05	0.999999	NS	-343.008	0.268843	1092.58	1435.58	NO	Body	Island	H3K27ac;H3K27me3;H3K4me1;H3K9ac	H3K9me3;H3K27me3	H3K27me3
cg18432471	4	8588870	GPR78	0.752185	0.561413	0.190772	1.608e-07	1.397e-05	0.0755136	0.0369801	0.739288	0.760246	0.540613	0.546947	6.754e-07	0.625421	3.254e-05	0.999999	NS	-343.008	0.268843	1092.58	1435.58	NO	Body	Island	H3K27ac;H3K27me3;H3K4me1;H3K9ac	H3K9me3;H3K27me3	H3K27me3		YES
cg01226029	4	8588929	GPR78	0.579561	0.41651	0.163052	1.05e-06	5.018e-05	0.0748494	0.0354037	0.556451	0.594005	0.410635	0.402602	4.029e-06	0.537284	0.00011559	0.999999	NS	-343.008	0.268843	1092.58	1435.58	NO	Body	Island	H3K27ac;H3K27me3;H3K4me1;H3K9ac	H3K9me3;H3K27me3	H3K27me3
cg00535027	4	8593933	CPZ	0.791267	0.625767	0.1655	2.238e-07	1.748e-05	0.0304142	0.0566615	0.791622	0.791044	0.617895	0.632111	6.387e-09	0.729547	1.643e-06	0.999999	NS	312.153	0.144342	732.755	420.603	YES	TSS1500	N_Shore	H3K27ac;H3K27me3;H3K36me3;H3K4me1;H3K4me2;H3K4me3;H3K9ac;EZH	H3K4me2;H3K9me3;H3K27me3;H3K4me1;EZH	H3K27me3	rs28556953	YES
cg14339343	4	8602556	CPZ	0.747657	0.50131	0.246347	5.163e-07	3.075e-05	0.0474302	0.0951512	0.748229	0.7473	0.483005	0.507482	1.474e-08	0.70837	2.642e-06	0.999999	NS	312.153	0.144342	732.755	420.603	NO	Body;5'UTR		H3K27ac;H3K36me3;H3K4me1	H3K9me3;H3K27me3	H3K27me3
cg17492965	4	8602594	CPZ	0.81691	0.603915	0.212995	9.891e-07	4.814e-05	0.0401657	0.0827627	0.815412	0.817847	0.578147	0.606205	1.749e-08	0.57997	2.973e-06	0.999999	NS	312.153	0.144342	732.755	420.603	NO	Body;5'UTR		H3K27ac;H3K36me3;H3K4me1	H3K9me3;H3K27me3	H3K27me3
cg11598178	4	8602619	CPZ	0.805858	0.577426	0.228432	5.203e-08	6.686e-06	0.0424486	0.0695328	0.810689	0.802838	0.554768	0.584384	1.964e-09	0.69984	8.746e-07	0.999999	NS	312.153	0.144342	732.755	420.603	NO	Body;5'UTR		H3K27ac;H3K36me3;H3K4me1	H3K9me3;H3K27me3	H3K27me3
cg16760587	4	17517594	CLRN2	0.158782	0.44078	-0.281997	3.778e-10	4.024e-07	0.052807	0.0253581	0.14562	0.167008	0.398251	0.420649	3.235e-10	0.336235	3.379e-07	0.999999	NA					YES	Body	S_Shelf	H3K36me3;H3K9ac	H3K27me3;H3K36me3;H3K79me2;EZH	H3K27me3		YES	SINE
cg12180270	4	26030463		0.727115	0.574154	0.152961	0.00015326	0.00186868	0.0888616	0.0900944	0.72565	0.728031	0.565677	0.521603	0.00013856	0.645755	0.00164163	0.999999	NA					NO		Island	H3K27ac;H3K36me3;H3K4me1;H3K4me2;H3K4me3;H3K9ac;EZH	H3K4me2;H3K9ac;H3K27me3;H3K4me1;EZH	H3K27me3;H3K4me1
cg16593628	4	26088226		0.589538	0.419885	0.169653	2.761e-06	9.895e-05	0.0774381	0.0524848	0.569987	0.601758	0.413746	0.409503	9.361e-06	0.607355	0.00021474	0.999999	NA					NO			H3K27ac;H3K4me1;EZH	H3K4me2;H3K9me3;H3K27me3;H3K4me1;EZH	H3K27me3	rs33943415;rs202077768
cg05020685	4	40858965	APBB2	0.536	0.354025	0.181975	9.233e-07	4.581e-05	0.0766523	0.0192588	0.553538	0.52504	0.351904	0.355003	5.793e-07	0.581903	2.926e-05	0.999999	NS	307.747	0.105966	5473.32	5165.58	YES	Body;5'UTR	Island	H3K27ac;H3K36me3;H3K4me1;H3K4me2;H3K4me3;H3K79me2;H3K9ac;EZH	H3K4me2;H3K9ac;H3K36me3;H3K4me1;H3K4me3;H3K79me2;EZH	H3K27me3;H3K36me3;H3K4me3
cg23735712	4	40858984	APBB2	0.316207	0.142812	0.173395	0.00017225	0.0020365	0.124132	0.0231979	0.310492	0.319779	0.136715	0.130596	0.00026286	0.954531	0.00268002	0.999999	NS	307.747	0.105966	5473.32	5165.58	YES	Body;5'UTR	Island	H3K27ac;H3K36me3;H3K4me1;H3K4me2;H3K4me3;H3K79me2;H3K9ac;EZH	H3K4me2;H3K9ac;H3K36me3;H3K4me1;H3K4me3;H3K79me2;EZH	H3K27me3;H3K36me3;H3K4me3
cg01978213	4	41866309		0.784903	0.619478	0.165425	2.237e-06	8.513e-05	0.0533086	0.0584954	0.814833	0.766197	0.598133	0.63288	1.103e-06	0.654914	4.581e-05	0.999999	NA					NO		N_Shore	H3K27me3;EZH	H3K9me3;H3K27me3;EZH	H3K27me3
cg11924806	4	41875875		0.636672	0.462964	0.173708	7.087e-08	8.107e-06	0.049525	0.0515362	0.641213	0.633833	0.474707	0.454105	7.733e-08	0.536527	7.5e-06	0.999999	NA					NO		S_Shore	H3K27me3;H3K4me1;H3K4me2;H3K4me3;EZH	H3K9me3;H3K27me3;EZH	H3K27me3;H3K4me1
cg01166925	4	41880280		0.853144	0.672797	0.180347	5.868e-05	0.00091766	0.0544582	0.0833374	0.876617	0.838473	0.647801	0.693573	9.938e-06	0.986704	0.00022455	0.999999	NA					NO		Island	H3K27me3;H3K4me1;H3K4me2;H3K4me3;H3K9ac;EZH	H3K9me3;H3K27me3;EZH	H3K27me3	rs1106421	YES
cg24683222	4	41880440		0.70628	0.425521	0.280758	2.316e-08	4.005e-06	0.0742844	0.0580727	0.743718	0.682881	0.440957	0.448229	2.87e-08	0.329571	3.991e-06	0.999999	NA					NO		Island	H3K27me3;H3K4me1;H3K4me2;H3K4me3;H3K9ac;EZH	H3K9me3;H3K27me3;EZH	H3K27me3
cg00307066	4	41880465		0.710335	0.540572	0.169763	1.686e-06	6.99e-05	0.0507123	0.0541156	0.732117	0.696721	0.528008	0.55879	8.226e-07	0.812736	3.737e-05	0.999999	NA					NO		Island	H3K27me3;H3K4me1;H3K4me2;H3K4me3;H3K9ac;EZH	H3K9me3;H3K27me3;EZH	H3K27me3
cg09098195	4	42155260	BEND4	0.61143	0.402268	0.209162	5.338e-08	6.798e-06	0.0666342	0.0515509	0.625969	0.602343	0.406738	0.427017	2.331e-07	0.878657	1.557e-05	0.999999	Higher in fetus	-1371.75	0.0187552	206.719	1578.47	YES	TSS1500	S_Shore	H3K27me3;H3K36me3;H3K4me1;H3K4me2;H3K4me3;H3K79me2;H3K9ac;EZH	H3K4me2;H3K27me3;EZH	H3K27me3;H3K4me1;H3K4me3
cg26839512	4	52918489	SPATA18	0.585609	0.43429	0.151319	2.908e-05	0.00054764	0.0646395	0.0367539	0.56604	0.59784	0.486614	0.416172	4.715e-05	0.59955	0.00072324	0.999999	NS	2079.24	0.377166	2381.27	302.026	YES	Body	S_Shore	H3K27me3;H3K4me1;H3K4me2;H3K4me3;EZH	H3K4me2;H3K9ac;H3K27ac;H3K27me3;H3K4me1;H3K4me3;EZH	H3K27me3;H3K4me3
cg02035043	4	74486457	RASSF6	0.508293	0.338281	0.170013	1.614e-06	6.787e-05	0.0773954	0.0291479	0.495828	0.516084	0.325782	0.349568	3.445e-06	0.419701	0.00010329	0.999999	NS	-108.07	0.662428	332.345	440.415	YES	TSS1500;TSS200	S_Shore	H3K4me1;H3K4me2;H3K4me3;H3K9ac	H3K4me2;H3K27me3;H3K4me3;EZH	H3K27me3
cg10131286	4	76554724	CDKL2	0.408585	0.602766	-0.194181	1.177e-07	1.133e-05	0.0683378	0.0413685	0.409575	0.407966	0.588303	0.595523	4.828e-07	0.926716	2.571e-05	0.999999	NS	155	0.949344	31744.3	31589.3	YES	5'UTR	N_Shore	H3K4me2	H3K4me2;H3K4me3;EZH	H3K4me3
cg11579630	4	78082718	CCNG2	0.516052	0.686306	-0.170255	7.181e-05	0.00106484	0.105602	0.0721235	0.572821	0.480571	0.750279	0.643606	5.319e-05	0.00745062	0.00079174	0.999999	Higher in fetus	-21786.4	0.0009694	6002.61	27789	NO	Body	S_Shelf	H3K36me3	H3K9ac;H3K9me3;H3K36me3;H3K79me2;EZH	H3K36me3
cg10752158	4	81185022		0.652688	0.44642	0.206268	9.407e-05	0.00130005	0.0870013	0.11884	0.705717	0.619546	0.431425	0.465456	4.764e-05	0.432505	0.00072843	0.999999	NA					NO		N_Shelf	H3K27me3;H3K4me1;H3K4me2;H3K4me3;EZH	H3K4me2;H3K9ac;H3K27ac;H3K27me3;H3K36me3;H3K4me1;H3K4me3;H3K79me2;EZH	H3K27me3;H3K4me1	rs72658337
cg12117684	4	96077623	BMPR1B	0.543433	0.385391	0.158042	6.116e-05	0.00094572	0.0695262	0.0754205	0.555266	0.536038	0.365909	0.438449	0.00010541	0.455895	0.00133632	0.999999	NS	444.559	0.0601042	1102.38	657.824	NO	3'UTR		NONE	H3K4me2;H3K9ac;H3K4me1;EZH	H3K36me3
cg03676636	4	99064102	C4orf37	0.277747	0.479529	-0.201782	1.415e-07	1.28e-05	0.0403943	0.0572824	0.290288	0.269909	0.480109	0.452927	1.135e-08	0.257368	2.261e-06	0.999999	NS	-205.944	0.20457	530.488	736.432	YES	Body	N_Shore	H3K27ac;H3K4me2;H3K4me3;H3K9ac;EZH	H3K4me2;H3K9ac;H3K4me1;H3K4me3	H3K4me3
cg06661812	4	105414831		0.505875	0.699408	-0.193533	1.215e-06	5.564e-05	0.0746119	0.0448328	0.490604	0.515419	0.703688	0.704006	2.325e-06	0.655879	7.759e-05	0.999999	NA					NO		N_Shore	H3K27me3;H3K4me1;H3K4me2;H3K4me3;H3K79me2;EZH	H3K4me2;H3K27me3;H3K4me1;H3K4me3	H3K36me3;H3K4me1;H3K4me3
cg14420932	4	110222806	COL25A1	0.531222	0.363668	0.167554	0.00014753	0.00181606	0.0813332	0.0708715	0.528386	0.532995	0.372036	0.400311	0.00030443	0.64845	0.00299764	0.999999	NS	-143.984	0.320815	406.221	550.205	YES	Body	N_Shore	H3K27me3;H3K4me1;H3K4me2;H3K4me3;EZH	H3K4me2;H3K9ac;H3K27me3;H3K4me1;H3K4me3;EZH	H3K27me3;H3K4me1;H3K4me3
cg13781689	4	119754819	SEC24D	0.540588	0.724508	-0.18392	1.732e-05	0.00037433	0.10611	0.0878031	0.561264	0.527666	0.792484	0.765374	3.165e-05	0.493277	0.00053562	0.999999	Higher in adult	1631.39	0.001357	5636.6	4005.21	NO	Body	N_Shelf	H3K27ac;H3K36me3;H3K4me1;H3K4me2;H3K79me2;H3K9ac	H3K4me2;H3K9ac;H3K27ac;H3K36me3;H3K4me1;H3K4me3;H3K79me2;EZH	H3K27me3;H3K36me3;H3K4me1
cg25880939	4	140233751	NAA15	0.867271	0.714918	0.152353	0.0170687	0.0628831	0.0212795	0.175238	0.876087	0.861761	0.664974	0.817064	0.00429588	0.119418	0.022383	0.999999	Higher in adult	2543.48	0.0062708	6958.84	4415.36	NO	Body		H3K27ac;H3K4me1;H3K4me2;H3K79me2;H3K9ac	H3K79me2;EZH	H3K36me3		YES	SINE
cg00875805	4	140656749	MAML3	0.377473	0.212113	0.165359	0.00120418	0.00876142	0.101111	0.0531616	0.423768	0.348538	0.238312	0.245918	0.00150962	0.328679	0.0101435	0.999999	NA					NO	Body	Island	H3K27me3;H3K4me1;H3K4me2;H3K4me3;H3K9ac;EZH	H3K4me2;H3K9ac;H3K27me3;H3K4me1;H3K4me3;EZH	H3K36me3;H3K4me1;H3K4me3
cg19780308	4	140754450	MAML3	0.550915	0.374751	0.176165	0.00281987	0.0165252	0.12423	0.0900101	0.587061	0.528324	0.408324	0.390721	0.00359015	0.404421	0.0195637	0.999999	NA					NO	Body		H3K27ac;H3K4me1;H3K4me2;H3K9ac;EZH	H3K4me2;EZH	H3K4me1
cg03251918	4	156298325	MAP9	0.349632	0.530773	-0.181142	3.757e-07	2.489e-05	0.0608549	0.0457227	0.335153	0.358681	0.532512	0.49041	1.406e-06	0.807175	5.446e-05	0.999999	NA					YES	TSS1500	S_Shore	H3K4me2;H3K4me3;EZH	H3K4me2;H3K9ac;H3K27ac;H3K27me3;H3K36me3;H3K4me1;H3K4me3;EZH	H3K27me3;H3K36me3;H3K4me3
cg24530432	4	174428060		0.585958	0.426974	0.158984	0.00498041	0.0252645	0.0937511	0.0970982	0.630352	0.558212	0.496475	0.415515	0.00166095	0.060217	0.0109072	0.999999	NA					NO		Island	H3K27me3;H3K4me1;H3K4me2;H3K4me3;EZH	H3K4me2;H3K9me3;H3K27me3;H3K4me3;EZH	H3K27me3	rs141081241
cg11931626	4	184679532		0.68098	0.517654	0.163326	1.201e-09	7.27e-07	0.0397275	0.040743	0.691902	0.674153	0.516394	0.515532	2.431e-09	0.540895	9.702e-07	0.999999	NA					NO		Island	H3K4me1;H3K4me2;EZH	H3K4me2;H3K9me3;H3K27me3;EZH	H3K27me3
cg09120873	4	184686773		0.666177	0.486734	0.179443	5.77e-09	1.723e-06	0.0473337	0.052257	0.669049	0.664382	0.459176	0.505564	1.04e-08	0.361736	2.152e-06	0.999999	NA					NO			H3K27ac;EZH	H3K4me2;H3K9ac;H3K9me3;H3K27me3;EZH	H3K27me3;H3K4me1
cg09109534	4	186067933	SLC25A4	0.537858	0.695455	-0.157598	8.227e-07	4.221e-05	0.0638783	0.0424822	0.54574	0.532932	0.663292	0.719981	2.168e-06	0.449244	7.367e-05	0.999999	NS	6077.63	0.0510954	32389	26311.4	NO	Body	S_Shelf	H3K36me3;EZH	H3K36me3;EZH	H3K36me3
cg01141445	4	186944988		0.611803	0.78842	-0.176618	4.875e-05	0.00080021	0.09552	0.0503762	0.598827	0.619913	0.785958	0.756863	0.00013455	0.967216	0.00160435	0.999999	NA					NO			H3K27ac;H3K27me3;H3K36me3;H3K4me1;H3K9ac;EZH	H3K9me3;H3K27ac;H3K27me3;EZH	NONE
cg16251130	4	187564343	FAT1	0.51194	0.246802	0.265139	0.00682815	0.031963	0.153508	0.114661	0.527067	0.502486	0.303215	0.300958	0.00667994	0.83699	0.0311941	0.999999	Higher in adult	925.83	0.0351693	4544.56	3618.73	NO	Body		H3K27ac;H3K36me3;H3K4me1;H3K79me2;H3K9ac	H3K36me3;H3K4me1;H3K79me2;EZH	H3K36me3		YES	DNA
cg20656964	4	187564383	FAT1	0.517789	0.296378	0.221411	0.0023758	0.0145475	0.108037	0.109883	0.546149	0.500063	0.324715	0.334006	0.00163183	0.689496	0.0107591	0.999999	Higher in adult	925.83	0.0351693	4544.56	3618.73	NO	Body		H3K27ac;H3K36me3;H3K4me1;H3K79me2;H3K9ac	H3K36me3;H3K4me1;H3K79me2;EZH	H3K36me3	rs58689333	YES	DNA
cg14502818	4	188829287		0.767288	0.57701	0.190278	9.444e-05	0.00130377	0.0825353	0.0914763	0.749841	0.778193	0.540606	0.595749	6.058e-05	0.30659	0.00087411	0.999999	NA					NO			NONE	H3K4me2;H3K9ac;H3K27ac	NONE	rs73874725	YES
cg23490161	5	218452	SDHA	0.0439124	0.211712	-0.167799	0.0115981	0.047262	0.117535	0.156462	0.00448095	0.0685571	0.262504	0.133838	0.0121263	0.689081	0.0487363	0.999999	Higher in fetus	-2906.25	0.0200563	26708.8	29615	YES	TSS200;1stExon;5'UTR	Island	H3K36me3;H3K4me2;H3K4me3;H3K79me2;H3K9ac	H3K4me2;H3K9ac;H3K27ac;H3K4me3;H3K79me2	H3K36me3;H3K4me3
cg16329782	5	489411	SLC9A3	0.768347	0.593794	0.174553	4.043e-07	2.611e-05	0.0526701	0.0278304	0.789796	0.754942	0.585044	0.585172	1.739e-07	0.429835	1.276e-05	0.999999	NS	-352.287	0.488488	2858.75	3211.03	NO	Body	N_Shore	H3K27me3	H3K27me3	H3K9me3;H3K27me3
cg15626405	5	536047		0.695901	0.48225	0.213651	1.073e-07	1.068e-05	0.0456458	0.0662028	0.702755	0.691617	0.468967	0.485495	1.069e-08	0.957652	2.184e-06	0.999999	NA					YES		N_Shore	H3K27me3;H3K4me1;EZH	H3K27me3;EZH	H3K9me3;H3K27me3;H3K4me1
cg24129589	5	1008558	NKD2	0.557753	0.396865	0.160888	3.078e-08	4.767e-06	0.0562718	0.0428417	0.577717	0.545275	0.392524	0.393744	8.74e-08	0.406054	8.08e-06	0.999999	NS	743.334	0.729344	27442	26698.7	YES	TSS1500	N_Shore	H3K27me3;H3K4me1;H3K4me2;H3K4me3;H3K9ac;EZH	H3K27me3;EZH	H3K27me3
cg11401794	5	1016279	NKD2	0.55158	0.22292	0.32866	3.244e-09	1.234e-06	0.0909092	0.0744817	0.570736	0.539608	0.237242	0.239138	1.466e-08	0.642034	2.633e-06	0.999999	NS	743.334	0.729344	27442	26698.7	NO	Body		H3K4me1;H3K9ac;EZH	H3K27me3;EZH	H3K27me3	rs56186330
cg05508296	5	1016460	NKD2	0.498278	0.248115	0.250163	2.491e-09	1.067e-06	0.0678898	0.050459	0.506299	0.493264	0.256768	0.26608	1.343e-08	0.908352	2.504e-06	0.999999	NS	743.334	0.729344	27442	26698.7	NO	Body		H3K4me1;H3K9ac	H3K27me3;EZH	H3K27me3
cg14682922	5	1016768	NKD2	0.761215	0.608163	0.153052	2.225e-10	3.038e-07	0.0413237	0.0195184	0.777151	0.751255	0.592698	0.599932	9.99e-10	0.485136	6.105e-07	0.999999	NS	743.334	0.729344	27442	26698.7	NO	Body		H3K4me1;H3K9ac	H3K27me3;EZH	H3K27me3
cg14708411	5	1060679	SLC12A7	0.920039	0.678098	0.241941	0.0309831	0.0972643	0.106251	0.26436	0.953537	0.899103	0.786841	0.69526	0.0123289	0.308689	0.0493364	0.999999	Higher in adult	6620.13	0.0131195	43434.6	36814.4	NO	Body	Island	H3K27ac;H3K36me3	NONE	H3K36me3	rs2241608	YES
cg10594510	5	1089753	SLC12A7	0.717937	0.497152	0.220785	1.98e-10	2.821e-07	0.0577496	0.0421368	0.717669	0.718104	0.466633	0.50571	1.105e-09	0.420552	6.455e-07	0.999999	Higher in adult	6620.13	0.0131195	43434.6	36814.4	NO	Body	S_Shore	H3K27ac;H3K36me3;H3K4me2;H3K79me2;H3K9ac	H3K27me3	H3K36me3
cg09653364	5	1144377		0.840374	0.665636	0.174739	5.342e-06	0.00015952	0.0468129	0.065353	0.859282	0.828557	0.698262	0.670262	6.881e-07	0.20349	3.295e-05	0.999999	NA					NO			H3K27ac;H3K27me3;H3K9ac	H3K27me3;EZH	H3K27me3
cg10921168	5	1144488		0.690235	0.517204	0.173031	4.547e-06	0.00014156	0.0633376	0.0680004	0.709936	0.677921	0.549049	0.510793	3.058e-06	0.190444	9.467e-05	0.999999	NA					NO			H3K27ac;H3K27me3;H3K9ac	H3K27me3;EZH	H3K27me3
cg04533116	5	1169063		0.896089	0.687043	0.209046	0.0181112	0.0657005	0.0188745	0.212976	0.907494	0.88896	0.763546	0.7138	0.003597	0.513356	0.0195919	0.999999	NA					NO		N_Shore	H3K27me3;H3K4me1	H3K27me3;EZH	H3K27me3
cg22599115	5	1223262	SLC6A19	0.728754	0.566376	0.162378	1.599e-06	6.743e-05	0.0487377	0.0551616	0.747727	0.716896	0.58372	0.578358	8.891e-07	0.376684	3.941e-05	0.999999	NS	6.301	0.920301	209.937	203.636	NO	3'UTR	N_Shelf	H3K27ac;H3K27me3;H3K9ac;EZH	H3K9me3	H3K27me3
cg00281273	5	1514511	LPCAT1	0.663999	0.464178	0.199821	0.00280926	0.0164779	0.132847	0.141314	0.676917	0.655925	0.441974	0.49725	0.00349718	0.823124	0.0191771	0.999999	Higher in fetus	-253399	3.91e-07	69552	322951	NO	Body		H3K27ac;H3K36me3;H3K4me1;H3K4me2;H3K4me3;H3K79me2;H3K9ac	H3K79me2	H3K36me3
cg08778598	5	1594579	SDHAP3	0.0450586	0.257221	-0.212162	0.0125101	0.049991	0.154183	0.202173	-0.00870402	0.0786603	0.312892	0.162283	0.0137208	0.786734	0.0534059	0.999999	NA					YES	Body	Island	H3K27ac;H3K4me2;H3K4me3;H3K9ac;EZH	H3K4me2;H3K27me3;H3K4me3;EZH	H3K27me3;H3K36me3;H3K4me3
cg08422420	5	1594733	SDHAP3	0.0467776	0.205236	-0.158459	0.0216518	0.0748969	0.126566	0.163557	0.00256191	0.0744124	0.249482	0.135489	0.0228728	0.846872	0.0779819	0.999999	NA					YES	TSS200	Island	H3K27ac;H3K4me2;H3K4me3;EZH	H3K4me2;H3K27me3;H3K4me3;EZH	H3K27me3;H3K36me3;H3K4me3
cg17842821	5	1834682		0.534678	0.343964	0.190714	1.641e-05	0.00035989	0.0816269	0.0565536	0.546806	0.527098	0.369669	0.36195	3.53e-05	0.661246	0.00058207	0.999999	NA					NO			H3K27ac;H3K36me3;H3K4me1;H3K9ac;EZH	H3K27me3;EZH	H3K27me3;H3K36me3;H3K4me1
cg14670938	5	1927225		0.457382	0.288366	0.169017	6.092e-05	0.00094291	0.102174	0.0333488	0.477032	0.445101	0.293169	0.289961	9.102e-05	0.586236	0.0011934	0.999999	NA					NO		N_Shelf	H3K27ac;H3K9ac	H3K27me3	H3K9me3;H3K27me3
cg03225093	5	2008713		0.610977	0.449388	0.161589	0.00020499	0.00232204	0.0960225	0.0922873	0.596141	0.62025	0.446511	0.445448	0.00041987	0.74405	0.00383067	0.999999	NA					NO		S_Shore	H3K27ac;H3K27me3;H3K9ac	H3K9me3	H3K9me3;H3K27me3
cg06421774	5	2066690		0.609517	0.432025	0.177493	0.00019672	0.00225181	0.12706	0.047247	0.62575	0.599372	0.429901	0.422537	0.00036154	0.684203	0.00341809	0.999999	NA					NO			H3K4me1	H3K9me3	H3K9me3;H3K4me1
cg22893247	5	6687417		0.657043	0.483475	0.173568	0.00045307	0.00420962	0.0901689	0.0789503	0.652939	0.659609	0.493394	0.530535	0.00086198	0.58347	0.00661015	0.999999	NA					NO			H3K9me3;H3K27ac;H3K27me3;H3K4me2;H3K4me3;H3K9ac;EZH	H3K4me2;H3K9ac;H3K27me3;H3K4me3	H3K27me3;H3K4me1;H3K4me3
cg24718827	5	10563092	ANKRD33B	0.646365	0.486042	0.160323	1.625e-07	1.407e-05	0.0525849	0.0465613	0.649459	0.644431	0.474212	0.510059	4.992e-07	0.534147	2.633e-05	0.999999	NA					NO	TSS1500	Island	H3K27ac;H3K27me3;H3K4me1;H3K4me2;H3K4me3;H3K9ac;EZH	H3K4me2;H3K9ac;H3K9me3;H3K27me3;H3K4me3;H3K79me2;EZH	H3K27me3;H3K4me3
cg01468514	5	10563358	ANKRD33B	0.598284	0.421439	0.176846	2.241e-07	1.75e-05	0.066625	0.0441371	0.596382	0.599473	0.41252	0.432707	9.835e-07	0.673512	4.231e-05	0.999999	NA					NO	TSS1500	Island	H3K27ac;H3K27me3;H3K4me1;H3K4me2;H3K4me3;H3K9ac;EZH	H3K4me2;H3K9ac;H3K9me3;H3K27me3;H3K4me1;H3K4me3;H3K79me2;EZH	H3K27me3;H3K4me3
cg01799653	5	10563501	ANKRD33B	0.407272	0.254245	0.153027	9.619e-07	4.719e-05	0.061145	0.0533979	0.396185	0.414202	0.236444	0.269122	2.767e-06	0.30856	8.801e-05	0.999999	NA					YES	TSS1500	Island	H3K27ac;H3K27me3;H3K4me1;H3K4me2;H3K4me3;H3K9ac;EZH	H3K4me2;H3K9ac;H3K9me3;H3K27me3;H3K4me1;H3K4me3;H3K79me2;EZH	H3K27me3;H3K4me3
cg08525713	5	13994787		0.639648	0.449862	0.189786	7.18e-06	0.00019707	0.0709448	0.0702965	0.687034	0.610033	0.448346	0.44846	2.691e-06	0.17775	8.629e-05	0.999999	NA					NO			H3K4me1	H3K9me3;H3K27me3;H3K79me2;EZH	H3K27me3
cg18701646	5	14297666	TRIO	0.393828	0.584631	-0.190804	0.00309137	0.0177069	0.0903536	0.108844	0.395593	0.392724	0.532306	0.538392	0.00297126	0.978463	0.0169516	0.999999	Higher in fetus	-21589.2	0.0001153	6342.67	27931.9	NO	Body		H3K27ac;H3K36me3;H3K4me1;H3K79me2;H3K9ac	H3K9me3;H3K27ac;H3K36me3;H3K4me1;H3K79me2;EZH	H3K36me3		YES	SINE
cg26419378	5	14299110	TRIO	0.321715	0.574413	-0.252698	7.328e-05	0.00108068	0.0829394	0.12294	0.293644	0.339259	0.525032	0.545418	2.538e-05	0.401224	0.00045267	0.999999	Higher in fetus	-21589.2	0.0001153	6342.67	27931.9	NO	Body		H3K27ac;H3K36me3;H3K4me1;H3K79me2;H3K9ac	H3K9me3;H3K27ac;H3K36me3;H3K4me1;H3K79me2;EZH	H3K36me3
cg20464143	5	16728219	MYO10	0.704814	0.540769	0.164045	2.432e-07	1.848e-05	0.0467825	0.0170096	0.733999	0.686573	0.509543	0.58112	2.399e-07	0.778935	1.59e-05	0.999999	Higher in adult	77803.2	0.0004691	136748	58944.5	NO	Body		H3K27ac;H3K36me3;H3K4me1;H3K79me2;H3K9ac	H3K36me3;H3K79me2;EZH	H3K36me3;H3K4me1
cg04694889	5	21484858	LOC728411	0.759411	0.608799	0.150612	0.00013206	0.00167137	0.0601528	0.0462676	0.773591	0.750549	0.656418	0.625465	0.00010317	0.303881	0.0013145	0.999999	NA					NO	Body		NONE	NONE	H3K36me3
cg14826797	5	33444867	TARS	0.471326	0.625545	-0.154218	5.94e-05	0.00092616	0.0817404	0.0533865	0.496351	0.455686	0.609245	0.610577	0.00018221	0.470948	0.00202202	0.999999	Higher in adult	10398.7	0.0021816	21953.4	11554.7	NO	Body	S_Shelf	H3K9me3;H3K27ac;H3K36me3;H3K4me1;H3K4me2;H3K4me3;H3K79me2	H3K4me2;H3K9ac;H3K9me3;H3K36me3;H3K4me1;H3K4me3;H3K79me2	H3K36me3
cg05606376	5	38446192	EGFLAM	0.633111	0.404737	0.228374	9.674e-09	2.336e-06	0.0550857	0.05124	0.660154	0.616209	0.386932	0.438838	1.246e-08	0.967835	2.393e-06	0.999999	Higher in adult	1528.92	0.0048145	4401.64	2872.72	YES	Body;5'UTR		H3K27ac	H3K4me2;H3K9ac;H3K9me3;H3K27ac;H3K27me3;H3K4me1;H3K4me3	NONE
cg18264728	5	39421189	DAB2	0.377636	0.550106	-0.17247	0.00013523	0.00170259	0.0947236	0.0963475	0.357751	0.390065	0.508071	0.5807	0.00011952	0.179829	0.00146702	0.999999	Higher in fetus	-2156.27	0.0014165	5623.89	7780.16	NO	5'UTR	N_Shelf	NONE	H3K4me2;H3K9ac;H3K27ac;H3K36me3;H3K4me1;H3K4me3;H3K79me2;EZH	H3K4me1
cg12290311	5	39424119	DAB2	0.30619	0.549269	-0.24308	0.00016399	0.00196437	0.104612	0.154921	0.252402	0.339807	0.486398	0.591803	2.211e-05	0.0437874	0.00040729	0.999999	Higher in fetus	-2156.27	0.0014165	5623.89	7780.16	NO	5'UTR	N_Shore	H3K27me3;H3K4me1;H3K4me2;H3K4me3;EZH	H3K4me2;H3K9ac;H3K27ac;H3K36me3;H3K4me1;H3K4me3;H3K79me2;EZH	H3K4me3
cg25536739	5	54518883		0.649284	0.490368	0.158916	1.007e-06	4.875e-05	0.067465	0.0565655	0.682458	0.62855	0.475966	0.46172	9.253e-07	0.188043	4.047e-05	0.999999	NA					NO		N_Shore	H3K27me3;H3K4me1;H3K4me2;H3K4me3;EZH	H3K4me2;H3K9me3;H3K27me3;H3K4me1;EZH	H3K27me3
cg07791897	5	55897584		0.640802	0.488698	0.152104	7.868e-05	0.00113937	0.0582087	0.0889433	0.667478	0.624129	0.454818	0.537353	5.149e-05	0.644676	0.00077189	0.999999	NA					NO			NONE	H3K9me3;H3K27me3;EZH	H3K27me3;H3K4me1
cg19936812	5	55966061		0.600932	0.449916	0.151016	2.36e-05	0.00046951	0.0761091	0.0523853	0.62401	0.586509	0.459571	0.455272	4.817e-05	0.434284	0.00073427	0.999999	NA					NO			H3K27ac;H3K4me1;H3K4me2;H3K9ac	H3K9me3;H3K27me3;EZH	H3K27me3;H3K4me1
cg12491659	5	57786356	GAPT	0.6626	0.491852	0.170748	8.978e-07	4.485e-05	0.0673103	0.024902	0.686129	0.647894	0.500276	0.515019	2.144e-06	0.550636	7.315e-05	0.999999	NA					YES	TSS1500		H3K4me1	H3K9me3;H3K27me3;EZH	H3K4me1	rs55665530
cg14989252	5	57786449	GAPT	0.597094	0.44551	0.151583	2.075e-06	8.081e-05	0.0711604	0.0383908	0.609659	0.58924	0.427113	0.459299	6.413e-06	0.901976	0.00016267	0.999999	NA					YES	TSS1500		H3K4me1;H3K4me2	H3K9me3;H3K27me3;EZH	H3K4me1	rs116337987	YES	SINE
cg02107842	5	66255772	MAST4	0.633175	0.787044	-0.153869	0.00118226	0.00864097	0.114593	0.0491963	0.592295	0.658724	0.750182	0.789597	0.00121304	0.167869	0.00858905	0.999999	NA					NO	Body		H3K27ac;H3K4me1;H3K4me2;H3K9ac;EZH	H3K4me2;H3K9ac;H3K27ac;H3K27me3;H3K4me1;H3K4me3;H3K79me2	H3K4me1;H3K4me3
cg16419724	5	68711519	MARVELD2	0.428946	0.614409	-0.185463	5.096e-07	3.047e-05	0.0395095	0.0673357	0.435501	0.424849	0.62133	0.608279	3.434e-08	0.588661	4.46e-06	0.999999	NA					YES	5'UTR	Island	H3K27ac;H3K4me2;H3K4me3;H3K79me2;H3K9ac	H3K4me2;H3K9ac;H3K36me3;H3K4me3;EZH	H3K36me3
cg06679694	5	72510954		0.805666	0.651117	0.154549	1.264e-05	0.00029763	0.0364264	0.0715249	0.814017	0.800447	0.637931	0.670414	9.68e-07	0.74783	4.179e-05	0.999999	NA					NO		N_Shore	H3K27me3;H3K4me1;H3K4me2;H3K4me3;H3K9ac;EZH	H3K9me3;H3K27me3;H3K4me1;EZH	H3K27me3
cg01240795	5	72528314		0.818987	0.649211	0.169776	9.835e-06	0.0002483	0.0427191	0.0636072	0.836764	0.807876	0.640709	0.662594	9.579e-07	0.802597	4.149e-05	0.999999	NA					NO		N_Shore	H3K9me3;H3K27me3;H3K4me1;H3K4me2;H3K4me3;H3K9ac;EZH	H3K4me2;H3K9me3;H3K27me3;H3K4me1;EZH	H3K27me3;H3K4me1
cg07476923	5	72528766		0.55355	0.349615	0.203934	1.629e-07	1.409e-05	0.071635	0.0389509	0.57221	0.541887	0.360567	0.36071	5.295e-07	0.542908	2.749e-05	0.999999	NA					NO		N_Shore	H3K9me3;H3K27me3;H3K4me1;H3K4me2;H3K4me3;H3K9ac;EZH	H3K4me2;H3K9me3;H3K27me3;H3K4me1;EZH	H3K27me3;H3K4me1;H3K4me3
cg23340350	5	72529100		0.575108	0.421298	0.15381	3.582e-06	0.00011938	0.0679627	0.0359943	0.592867	0.564008	0.428969	0.430867	9.717e-06	0.554085	0.0002208	0.999999	NA					NO		Island	H3K9me3;H3K27me3;H3K4me1;H3K4me2;H3K4me3;H3K9ac;EZH	H3K4me2;H3K9me3;H3K27me3;H3K4me1;EZH	H3K27me3;H3K4me1;H3K4me3
cg17791977	5	72529127		0.585012	0.417019	0.167994	7.152e-06	0.00019653	0.0770308	0.0387362	0.60861	0.570264	0.417132	0.434476	1.975e-05	0.649153	0.00037439	0.999999	NA					NO		Island	H3K9me3;H3K27me3;H3K4me1;H3K4me2;H3K4me3;H3K9ac;EZH	H3K4me2;H3K9me3;H3K27me3;H3K4me1;EZH	H3K27me3;H3K4me1;H3K4me3
cg01573149	5	72530105		0.321858	0.129807	0.192051	8.078e-05	0.00116221	0.0996501	0.0527376	0.326612	0.318887	0.151046	0.147722	0.00020177	0.881749	0.0021834	0.999999	NA					NO		S_Shore	H3K9me3;H3K27me3;H3K4me1;H3K4me2;H3K4me3;H3K9ac;EZH	H3K4me2;H3K9me3;H3K27me3;H3K4me1;EZH	H3K27me3;H3K4me3		YES	Low_complexity
cg01141339	5	72530198		0.736736	0.578708	0.158027	2.993e-05	0.00055941	0.0379056	0.0625036	0.759261	0.722657	0.551879	0.622163	2.691e-06	0.627972	8.629e-05	0.999999	NA					NO		S_Shore	H3K9me3;H3K27me3;H3K4me1;H3K4me2;H3K4me3;H3K9ac;EZH	H3K4me2;H3K9me3;H3K27me3;H3K4me1;EZH	H3K27me3;H3K4me3
cg11176481	5	72676039		0.646617	0.494714	0.151902	0.00161234	0.0108894	0.09172	0.0890562	0.703045	0.611349	0.540899	0.47418	0.00040904	0.0326086	0.00375504	0.999999	NA					NO		N_Shore	H3K9me3;H3K27me3;H3K4me1;H3K9ac;EZH	H3K4me2;H3K9me3;H3K4me1;H3K4me3;EZH	H3K27me3
cg09693811	5	73553751		0.718499	0.554799	0.1637	3.739e-06	0.00012313	0.0655217	0.0615786	0.730065	0.71127	0.540543	0.586956	1.02e-05	0.695375	0.00022899	0.999999	NA					NO			H3K9me3;H3K27ac;H3K4me1;H3K4me2;EZH	H3K9me3;H3K27me3;EZH	H3K4me1
cg23514016	5	78407564	BHMT	0.634806	0.464224	0.170582	4.317e-06	0.00013622	0.0474823	0.0699499	0.63298	0.635947	0.515414	0.443008	6.133e-07	0.180573	3.049e-05	0.999999	NS	469.15	0.213491	917.639	448.489	YES	TSS200		H3K27me3;H3K4me1;H3K4me2;H3K4me3;EZH	H3K4me2;H3K27me3;EZH	H3K27me3
cg01299332	5	79406275		0.470841	0.317325	0.153517	1.127e-06	5.278e-05	0.0565027	0.0494035	0.480682	0.464691	0.321134	0.33914	3.606e-06	0.973437	0.00010672	0.999999	NA					NO			H3K9me3;H3K4me1;H3K4me3;EZH	H3K27me3;EZH	H3K27me3;H3K4me1
cg03340244	5	95005831	SPATA9	0.688635	0.53569	0.152944	0.00136818	0.00963274	0.0634246	0.129772	0.729592	0.663036	0.510695	0.550228	0.00037906	0.618934	0.0035427	0.999999	NS	-209.41	0.667104	757.885	967.295	NO	Body		NONE	H3K4me2;H3K9ac;H3K27ac;H3K4me1;H3K4me3;EZH	H3K4me1
cg22009908	5	106724064	EFNA5	0.307647	0.462678	-0.15503	0.0225042	0.0770264	0.0963522	0.140606	0.326049	0.296147	0.4113	0.436876	0.0215212	0.914819	0.0745712	0.999999	NA					NO	Body		H3K36me3;H3K4me1;H3K4me2;H3K9ac	H3K4me2;H3K9ac;H3K27ac;H3K27me3;H3K4me1;H3K4me3;EZH	H3K36me3;H3K4me1
cg24095120	5	106838352	EFNA5	0.559329	0.779988	-0.220659	0.00013582	0.00170835	0.119006	0.0486258	0.593975	0.537675	0.738476	0.74631	0.00039437	0.522756	0.00365186	0.999999	NA					NO	Body		H3K36me3;H3K4me1;H3K79me2;H3K9ac	H3K27me3;H3K4me3;EZH	H3K36me3
cg10574006	5	123965051		0.255641	0.40772	-0.15208	0.0003991	0.00383036	0.0516058	0.0825417	0.263066	0.251	0.394709	0.383953	0.00014832	0.689966	0.00172913	0.999999	NA					NO			H3K9me3;H3K27ac;H3K36me3;H3K4me1;H3K79me2;H3K9ac	H3K4me2;H3K9ac;H3K27ac;H3K36me3;H3K4me1;H3K4me3;EZH	H3K36me3;H3K4me1
cg06900386	5	125533967		0.562197	0.41096	0.151237	0.00024713	0.00266848	0.0780462	0.0599649	0.596784	0.540581	0.419077	0.455029	0.00045313	0.628323	0.00405611	0.999999	NA					NO			NONE	NONE	H3K4me1
cg18097224	5	133451237	TCF7	0.500435	0.232149	0.268286	6.586e-07	3.627e-05	0.0877075	0.0238378	0.536352	0.477988	0.260221	0.271117	1.245e-06	0.442647	4.992e-05	0.999999	NS	58.2203	0.750917	546.695	488.475	YES	TSS1500;TSS200;Body	Island	H3K27me3;H3K36me3;H3K4me1;H3K4me2;H3K4me3;H3K9ac;EZH	H3K4me2;H3K9ac;H3K36me3;H3K4me1;H3K4me3;H3K79me2;EZH	H3K27me3;H3K36me3;H3K4me3
cg11485451	5	133451240	TCF7	0.54703	0.302555	0.244475	8.045e-07	4.158e-05	0.0847351	0.0291659	0.584821	0.523411	0.309378	0.338292	1.715e-06	0.543282	6.261e-05	0.999999	NS	58.2203	0.750917	546.695	488.475	YES	TSS1500;TSS200;Body	Island	H3K27me3;H3K36me3;H3K4me1;H3K4me2;H3K4me3;H3K9ac;EZH	H3K4me2;H3K9ac;H3K36me3;H3K4me1;H3K4me3;H3K79me2;EZH	H3K27me3;H3K36me3;H3K4me3
cg17487170	5	133451259	TCF7	0.758489	0.569542	0.188947	4.376e-07	2.76e-05	0.0545532	0.0310112	0.788507	0.739728	0.572104	0.611111	5.74e-07	0.690577	2.91e-05	0.999999	NS	58.2203	0.750917	546.695	488.475	YES	TSS1500;TSS200;Body	Island	H3K27me3;H3K36me3;H3K4me1;H3K4me2;H3K4me3;H3K9ac;EZH	H3K4me2;H3K9ac;H3K36me3;H3K4me1;H3K4me3;H3K79me2;EZH	H3K27me3;H3K36me3;H3K4me3
cg19780570	5	133764548		0.810754	0.615261	0.195493	6.026e-05	0.00093583	0.0488027	0.0834507	0.830514	0.798404	0.61649	0.664537	8.775e-06	0.895446	0.00020488	0.999999	NA					NO			H3K27ac;H3K36me3;H3K4me1;H3K4me2	H3K27me3;EZH	H3K27me3			SINE
cg07853425	5	134408820		0.677363	0.484257	0.193106	1.683e-10	2.645e-07	0.0410726	0.0360526	0.685112	0.67252	0.46312	0.502251	3.786e-10	0.542319	3.66e-07	0.999999	NA					NO			H3K27me3;H3K4me1;H3K4me2;H3K9ac;EZH	H3K9me3;EZH	H3K27me3
cg14665965	5	134868054		0.538654	0.354933	0.183721	5.399e-07	3.169e-05	0.0498728	0.0534412	0.567015	0.520929	0.385196	0.367903	1.463e-07	0.13067	1.139e-05	0.999999	NA					NO		N_Shelf	H3K9me3;H3K27me3;EZH	H3K9me3;H3K27me3;EZH	H3K27me3
cg21233688	5	134880353		0.693894	0.537283	0.156611	0.00017731	0.0020823	0.0448347	0.0998647	0.710888	0.683272	0.532076	0.535152	1.755e-05	0.636795	0.00034348	0.999999	NA					NO		S_Shore	H3K9me3;H3K27me3;H3K4me2;H3K4me3;EZH	H3K4me2;H3K9me3;H3K27me3;EZH	H3K27me3;H3K4me1
cg17472800	5	135313311		0.599393	0.427023	0.17237	7.252e-07	3.871e-05	0.0513358	0.0722909	0.613776	0.590404	0.448743	0.421492	3.23e-07	0.274404	1.948e-05	0.999999	NA					NO			H3K27me3;EZH	H3K4me2;H3K9ac;H3K9me3;H3K27ac;H3K4me1;H3K4me3	H3K27me3
cg05480370	5	136522913	SPOCK1	0.361506	0.531461	-0.169954	0.0147358	0.0563827	0.099503	0.181492	0.3596	0.362698	0.589673	0.454891	0.0105985	0.295287	0.0440682	0.999999	Higher in adult	7646.4	0.0172379	20693.2	13046.8	NO	Body		H3K27ac;EZH	H3K4me2;H3K9ac;H3K9me3;H3K27me3;H3K4me1;H3K79me2;EZH	H3K27me3		YES	LINE
cg22657492	5	137593488	GFRA3	0.764876	0.61284	0.152036	8.406e-09	2.149e-06	0.036728	0.0340824	0.775463	0.758259	0.603496	0.6229	8.858e-09	0.961296	1.978e-06	0.999999	NS	2322.97	0.362021	3505.96	1182.99	NO	Body	Island	NONE	H3K27me3	H3K27me3
cg26584337	5	139128295		0.38821	0.192172	0.196038	1.247e-10	2.266e-07	0.0421646	0.0338801	0.419706	0.368525	0.194991	0.200901	1.403e-10	0.128337	2.438e-07	0.999999	NA					NO		S_Shore	H3K27ac;H3K27me3;H3K4me1;H3K4me2;H3K4me3;H3K9ac;EZH	H3K4me2;H3K9ac;H3K27ac;H3K27me3;H3K4me1;H3K4me3;EZH	H3K27me3;H3K4me1;H3K4me3
cg25319233	5	140021554	TMCO6	0.437789	0.591763	-0.153974	5.688e-07	3.281e-05	0.0608047	0.0466831	0.468067	0.418865	0.588901	0.582496	1.656e-06	0.179986	6.107e-05	0.999999	NS	-1447.42	0.11861	2422.4	3869.83	NO	Body	S_Shelf	H3K9me3;H3K36me3;H3K4me1	H3K27ac;H3K36me3;H3K79me2	H3K36me3
cg05845376	5	140683632	SLC25A2	0.481442	0.251998	0.229444	0.00011674	0.00152514	0.146613	0.0588345	0.437908	0.508651	0.272778	0.24263	0.000298	0.619263	0.00295006	0.999999	NS	510.402	0.513921	921.607	411.205	YES	TSS200	Island	H3K9me3	H3K9me3	H3K9me3;H3K36me3
cg22056094	5	140719962	PCDHGA2	0.714074	0.522207	0.191867	0.00995199	0.0422154	0.11733	0.123099	0.767886	0.680441	0.575441	0.527552	0.00497595	0.212006	0.0250149	0.999999	NS	265.773	0.556743	760.366	494.592	NO	1stExon;Body	N_Shore	NONE	H3K9me3;H3K27me3;EZH	H3K9me3
cg02480199	5	145725913		0.55368	0.371608	0.182072	1.674e-06	6.958e-05	0.0710086	0.0605321	0.580462	0.536941	0.375328	0.388598	3.909e-06	0.521177	0.00011315	0.999999	NA					NO		S_Shore	H3K27me3;H3K4me1;H3K4me2;H3K4me3;H3K9ac;EZH	H3K4me2;H3K9me3;H3K27me3;EZH	H3K27me3;H3K4me1
cg00226225	5	148785846	LOC728264	0.795365	0.642742	0.152623	1.893e-11	1.163e-07	0.0274032	0.030531	0.802125	0.79114	0.638	0.653328	3.886e-11	0.945099	1.332e-07	0.999999	NA					YES	TSS1500		H3K27ac;H3K4me1;H3K4me2;H3K9ac;EZH	H3K4me2;H3K9ac;H3K27ac;H3K36me3;H3K4me1;H3K4me3;H3K79me2	H3K27me3	rs12517403
cg04317047	5	148808388	MIR143	0.765362	0.554929	0.210434	3.892e-09	1.359e-06	0.0553894	0.0393025	0.771732	0.761381	0.560501	0.581454	1.962e-08	0.866753	3.188e-06	0.999999	NA					YES	TSS200;Body		H3K27ac	H3K4me2;H3K9ac;H3K27ac;H3K36me3;H3K4me1;H3K79me2	H3K27me3	rs41291957
cg26494916	5	148832884		0.78206	0.61022	0.17184	1.857e-09	9.184e-07	0.0352384	0.0414923	0.795012	0.773965	0.595877	0.62352	9.526e-10	0.961756	5.936e-07	0.999999	NA					NO			H3K27ac;H3K4me1;H3K4me2;H3K9ac	H3K4me2;H3K9ac;H3K27ac;H3K4me1;H3K4me3;EZH	H3K27me3;H3K4me1
cg09646173	5	149317669	PDE6A	0.757974	0.60374	0.154234	8.285e-08	8.933e-06	0.0442399	0.0474068	0.789973	0.737975	0.592881	0.612944	5.562e-08	0.306226	6.061e-06	0.999999	NS	6.199	0.974494	386.65	380.451	NO	Body		EZH	H3K4me2;H3K9ac;H3K27ac;H3K4me1;H3K4me3;EZH	H3K27me3
cg02276070	5	149683066	ARSI	0.830388	0.67399	0.156398	5.319e-09	1.641e-06	0.048059	0.0444882	0.842218	0.822995	0.638864	0.68459	2.345e-08	0.606795	3.535e-06	0.999999	NA					YES	TSS1500	S_Shore	H3K27ac;H3K27me3;H3K4me1;H3K4me2;H3K4me3;H3K9ac;EZH	H3K4me2;H3K9ac;H3K4me1;EZH	NONE		YES	LINE
cg00089453	5	150003037	SYNPO	0.556128	0.767909	-0.211782	2.647e-07	1.963e-05	0.0871092	0.0355506	0.572632	0.545813	0.784837	0.769624	4.238e-07	0.476001	2.348e-05	0.999999	NA					NO	Body	N_Shore	H3K27me3;H3K4me1;H3K9ac	H3K4me2;H3K9ac;H3K9me3;H3K27ac;H3K4me1;H3K4me3;H3K79me2;EZH	H3K27me3;H3K4me1
cg15599668	5	150005953	SYNPO	0.195828	0.400908	-0.20508	0.00187711	0.0122099	0.0517576	0.162419	0.1748	0.208971	0.35599	0.402515	0.00018506	0.345764	0.00204626	0.999999	NA					NO	Body	S_Shore	H3K27me3;H3K4me1;H3K9ac	H3K4me2;H3K9ac;H3K9me3;H3K27ac;H3K4me1;H3K4me3;H3K79me2;EZH	H3K27me3;H3K4me1		YES	SINE
cg19984911	5	150020338	SYNPO	0.335825	0.533028	-0.197203	0.00010206	0.00138037	0.077947	0.0974599	0.343023	0.331326	0.490527	0.543685	6.417e-05	0.638649	0.0009131	0.999999	NA					YES	1stExon;Body;5'UTR		H3K27ac;H3K4me1;H3K9ac	H3K4me2;H3K9ac;H3K9me3;H3K27ac;H3K36me3;H3K4me1;H3K4me3;H3K79me2;EZH	H3K27me3;H3K4me1
cg25123521	5	150040884	MYOZ3	0.754345	0.566363	0.187981	3.932e-08	5.566e-06	0.0417494	0.0369975	0.775609	0.741054	0.578078	0.57928	9.582e-09	0.341307	2.066e-06	0.999999	Higher in fetus	-663.66	0.0417827	906.361	1570.02	YES	1stExon;5'UTR		H3K27ac;H3K4me1;H3K4me2;H3K9ac;EZH	H3K9ac;H3K9me3;H3K27me3;H3K4me1;H3K79me2;EZH	H3K27me3
cg12550344	5	151076195		0.780105	0.592507	0.187598	6.997e-08	8.046e-06	0.041089	0.0475076	0.803413	0.765537	0.562656	0.624856	1.301e-08	0.733164	2.451e-06	0.999999	NA					NO			H3K27ac;H3K4me1;H3K4me2;H3K4me3;H3K9ac	H3K4me2;H3K9ac;H3K27ac;H3K4me1;H3K4me3;H3K79me2;EZH	H3K4me1
cg20536794	5	153921858		0.665784	0.448266	0.217518	1.135e-08	2.587e-06	0.063691	0.0574857	0.670218	0.663014	0.445715	0.465663	5.35e-08	0.84399	5.909e-06	0.999999	NA					NO			H3K27me3;EZH	H3K9me3;H3K27me3;EZH	H3K27me3
cg11891579	5	158478533	EBF1	0.428569	0.263906	0.164663	4.514e-05	0.00075617	0.0723959	0.053693	0.420069	0.433881	0.267672	0.278592	7.053e-05	0.689454	0.00098217	0.999999	Higher in adult	773.363	0.0051463	1504.04	730.675	NO	Body	Island	H3K27me3;H3K4me1;H3K4me2;H3K4me3;EZH	H3K4me2;H3K9ac;H3K9me3;H3K27ac;H3K27me3;H3K4me1;H3K4me3;H3K79me2;EZH	H3K36me3;H3K4me1;H3K4me3
cg24903893	5	158522515	EBF1	0.637993	0.472139	0.165854	0.00011805	0.00153838	0.101675	0.0722163	0.665987	0.620497	0.483661	0.471936	0.0002187	0.413888	0.0023256	0.999999	Higher in adult	773.363	0.0051463	1504.04	730.675	NO	Body	N_Shore	H3K27me3;H3K4me1;H3K4me2;EZH	H3K4me2;H3K9ac;H3K9me3;H3K27ac;H3K27me3;H3K36me3;H3K4me1;H3K4me3;H3K79me2;EZH	H3K36me3;H3K4me1
cg01192077	5	158523507	EBF1	0.646871	0.388956	0.257915	0.0037746	0.0205261	0.216006	0.125041	0.668876	0.633117	0.419442	0.419911	0.00722253	0.801762	0.0330689	0.999999	Higher in adult	773.363	0.0051463	1504.04	730.675	NO	Body	N_Shore	H3K27me3;H3K4me1;H3K4me2;H3K4me3;EZH	H3K4me2;H3K9ac;H3K9me3;H3K27ac;H3K27me3;H3K36me3;H3K4me1;H3K4me3;H3K79me2;EZH	H3K36me3;H3K4me3
cg22586996	5	158523907	EBF1	0.475161	0.292041	0.18312	0.00164571	0.0110613	0.136994	0.0704676	0.482241	0.470737	0.313716	0.31888	0.00357973	0.934282	0.0195201	0.999999	Higher in adult	773.363	0.0051463	1504.04	730.675	NO	Body	Island	H3K27me3;H3K4me1;H3K4me2;H3K4me3;EZH	H3K4me2;H3K9ac;H3K9me3;H3K27ac;H3K27me3;H3K36me3;H3K4me1;H3K4me3;H3K79me2;EZH	H3K36me3;H3K4me1;H3K4me3
cg00594129	5	158524270	EBF1	0.302424	0.139885	0.162539	0.0110402	0.0455831	0.155566	0.0777516	0.31295	0.295846	0.181354	0.149207	0.0179891	0.665123	0.0652971	0.999999	Higher in adult	773.363	0.0051463	1504.04	730.675	NO	Body	Island	H3K27me3;H3K4me1;H3K4me2;H3K4me3;H3K9ac;EZH	H3K4me2;H3K9ac;H3K9me3;H3K27ac;H3K27me3;H3K36me3;H3K4me1;H3K4me3;H3K79me2;EZH	H3K36me3;H3K4me1;H3K4me3
cg04248271	5	158524404	EBF1	0.26851	0.103309	0.1652	0.00750186	0.0342708	0.152118	0.0629068	0.267239	0.269304	0.133979	0.120752	0.0142601	0.928591	0.0549317	0.999999	Higher in adult	773.363	0.0051463	1504.04	730.675	NO	Body	Island	H3K27me3;H3K4me1;H3K4me2;H3K4me3;H3K9ac;EZH	H3K4me2;H3K9ac;H3K9me3;H3K27ac;H3K27me3;H3K36me3;H3K4me1;H3K4me3;H3K79me2;EZH	H3K36me3;H3K4me1;H3K4me3
cg09444685	5	159355481	ADRA1B	0.642434	0.481573	0.160862	5.422e-09	1.66e-06	0.03956	0.0399001	0.640675	0.643534	0.457617	0.501946	4.881e-09	0.206763	1.416e-06	0.999999	NS	545.606	0.226596	1461.66	916.05	NO	Body		H3K27ac	H3K4me2;H3K9ac;H3K27me3;H3K4me1;H3K4me3;EZH	H3K27me3
cg21514529	5	168885285		0.488163	0.332514	0.155649	3.716e-06	0.00012263	0.0637356	0.0586841	0.499225	0.481249	0.328587	0.356511	1.138e-05	0.918437	0.00024895	0.999999	NA					NO			H3K4me2;EZH	H3K27me3	H3K27me3
cg19502709	5	169816214	KCNIP1	0.687103	0.507693	0.17941	1.489e-06	6.416e-05	0.0335156	0.0559046	0.69244	0.683768	0.496394	0.529976	4.104e-08	0.616768	5.01e-06	0.999999	NS	-1287.17	0.0655597	5584.11	6871.27	YES	Body;5'UTR		H3K27ac;H3K27me3;H3K4me1;H3K9ac;EZH	H3K9me3;H3K27me3	H3K27me3
cg21507299	5	170901465		0.64464	0.474197	0.170442	4.119e-07	2.642e-05	0.0710574	0.0574674	0.657897	0.636354	0.461586	0.463409	1.397e-06	0.687366	5.426e-05	0.999999	NA					NO			H3K27ac	H3K27me3;EZH	H3K27me3	rs10059996
cg08853304	5	172030548		0.728603	0.556095	0.172508	7.908e-09	2.075e-06	0.0458224	0.0460964	0.734736	0.724769	0.535839	0.558195	1.251e-08	0.820503	2.399e-06	0.999999	NA					NO			H3K4me1	H3K4me2;H3K9me3;H3K27me3;H3K4me1;EZH	H3K27me3;H3K4me1
cg23162310	5	172199255	DUSP1	0.616178	0.461443	0.154735	6.241e-10	5.149e-07	0.0381702	0.0168885	0.633486	0.60536	0.458211	0.466201	1.862e-09	0.437177	8.486e-07	0.999999	Higher in adult	49478	0.0003422	165320	115842	NO	TSS1500	Island	H3K27ac;H3K27me3;H3K4me1;H3K4me2;H3K4me3;H3K9ac;EZH	H3K4me2;H3K9ac;H3K9me3;H3K27ac;H3K27me3;H3K4me1;H3K4me3;EZH	H3K36me3;H3K4me1;H3K4me3
cg25108022	5	172199313	DUSP1	0.740623	0.554741	0.185882	6.48e-08	7.684e-06	0.0441892	0.0515108	0.766869	0.724219	0.571615	0.551799	7.397e-09	0.107245	1.781e-06	0.999999	Higher in adult	49478	0.0003422	165320	115842	NO	TSS1500	Island	H3K27ac;H3K27me3;H3K4me1;H3K4me2;H3K4me3;H3K9ac;EZH	H3K4me2;H3K9ac;H3K9me3;H3K27ac;H3K27me3;H3K4me1;H3K4me3;EZH	H3K36me3;H3K4me1;H3K4me3
cg17526036	5	172673349		0.598818	0.44317	0.155648	7.549e-07	3.975e-05	0.0572513	0.0503257	0.598946	0.598738	0.429484	0.442928	1.497e-06	0.808316	5.694e-05	0.999999	NA					NO		S_Shore	H3K27me3;H3K4me1;H3K4me2;H3K4me3;EZH	H3K9me3;H3K27me3;EZH	H3K27me3;H3K4me1
cg17209267	5	172674513		0.754515	0.58164	0.172876	1.142e-07	1.113e-05	0.0334956	0.0522553	0.754648	0.754433	0.564279	0.591825	4.876e-09	0.503802	1.416e-06	0.999999	NA					NO		S_Shore	H3K27me3;H3K4me1;H3K4me3;EZH	H3K9me3;H3K27me3;EZH	H3K27me3
cg25349472	5	172717714		0.60916	0.443612	0.165548	1.338e-09	7.766e-07	0.0393859	0.0334283	0.619634	0.602613	0.446154	0.449251	3.099e-09	0.627079	1.099e-06	0.999999	NA					NO		N_Shelf	H3K27me3;H3K4me1;H3K9ac;EZH	H3K9me3;H3K27me3;H3K4me1;EZH	H3K27me3;H3K4me1
cg22756386	5	176225714		0.752943	0.588587	0.164357	7.198e-05	0.00106671	0.0407027	0.0797597	0.776893	0.737975	0.542413	0.623008	4.949e-06	0.597244	0.00013418	0.999999	NA					NO			H3K27me3;H3K9ac;EZH	H3K9me3;H3K27me3;EZH	H3K27me3
cg00618323	5	176515533	FGFR4	0.61825	0.455951	0.162299	5.543e-09	1.68e-06	0.0333933	0.0361872	0.614063	0.620867	0.466416	0.457699	2.452e-09	0.99212	9.746e-07	0.999999	Higher in fetus	-1001.85	0.0172128	1682.28	2684.14	NO	TSS1500;5'UTR	S_Shore	H3K27ac;H3K4me1;H3K79me2;H3K9ac	H3K4me2;H3K27me3;EZH	H3K27me3
cg18229134	5	176516040	FGFR4	0.778459	0.605692	0.172767	6.768e-09	1.91e-06	0.0248974	0.0326805	0.782398	0.775997	0.612324	0.603173	6.515e-11	0.584091	1.659e-07	0.999999	Higher in fetus	-1001.85	0.0172128	1682.28	2684.14	YES	TSS1500;5'UTR	S_Shore	H3K27ac;H3K4me1;H3K79me2;H3K9ac	H3K4me2;H3K27me3;EZH	H3K27me3
cg08594589	5	176919234	PDLIM7	0.520445	0.361903	0.158542	1.339e-13	1.483e-08	0.0267963	0.0180165	0.522662	0.51906	0.35477	0.368202	5.061e-13	0.682345	3.805e-08	0.999999	NS	-359.241	0.482011	1600.32	1959.56	NO	Body	Island	H3K27ac;H3K36me3;H3K4me1;H3K9ac	H3K4me2;H3K9ac;H3K27ac;H3K36me3;H3K4me1;H3K4me3;H3K79me2;EZH	H3K36me3;H3K4me1
cg26673648	5	177209285		0.585276	0.432288	0.152988	0.0145936	0.0559805	0.0674956	0.121732	0.561832	0.599929	0.475165	0.452504	0.00867541	0.795336	0.0379301	0.999999	NA					NO		N_Shore	NONE	NONE	H3K27me3
cg27035514	5	177539998	N4BP3	0.455625	0.641815	-0.18619	3.649e-07	2.44e-05	0.0693511	0.0229806	0.509384	0.422025	0.645386	0.618882	2.919e-07	0.0147569	1.82e-05	0.999999	NA					YES	TSS1500	N_Shore	H3K27ac;H3K4me2;H3K4me3;H3K79me2;H3K9ac;EZH	H3K4me2;H3K27me3;H3K4me3;EZH	H3K27me3;H3K4me3
cg22649181	5	177764408	COL23A1	0.634628	0.464178	0.170449	0.00029445	0.00304838	0.0740241	0.0597496	0.677703	0.607706	0.490268	0.506725	0.00023317	0.329264	0.00244221	0.999999	Higher in adult	6212.07	0.0071874	9920.62	3708.55	NO	Body	S_Shore	H3K27ac	H3K9me3	NONE
cg00986130	5	177821799	COL23A1	0.640492	0.413188	0.227305	0.0407595	0.118713	0.280847	0.229682	0.510076	0.722003	0.404436	0.436792	0.0643183	0.223192	0.165263	0.999999	Higher in adult	6212.07	0.0071874	9920.62	3708.55	NO	Body	N_Shore	H3K9ac;EZH	H3K27me3	NONE			SINE
cg25935985	5	180072405	FLT4	0.579758	0.414789	0.16497	2.333e-09	1.025e-06	0.0467614	0.0230009	0.574211	0.583226	0.418818	0.416047	3.928e-09	0.822316	1.25e-06	0.999999	NS	6.33936	0.968431	535.693	529.354	NO	Body	N_Shelf	H3K4me1;H3K4me2;H3K9ac;EZH	H3K27me3;EZH	H3K27me3
cg09050461	5	180072420	FLT4	0.626969	0.44723	0.179739	1.044e-10	2.168e-07	0.0419072	0.0310264	0.625119	0.628126	0.448089	0.456903	6.971e-10	0.728014	5.054e-07	0.999999	NS	6.33936	0.968431	535.693	529.354	NO	Body	N_Shelf	H3K4me1;H3K4me2;H3K9ac;EZH	H3K27me3;EZH	H3K27me3
cg17016847	5	180073137	FLT4	0.707747	0.515758	0.191989	1.773e-10	2.69e-07	0.0375885	0.036793	0.715308	0.703022	0.50302	0.539781	2.583e-10	0.551367	3.127e-07	0.999999	NS	6.33936	0.968431	535.693	529.354	NO	Body	N_Shelf	H3K27me3;H3K4me1;H3K4me2;H3K9ac;EZH	H3K27me3;EZH	H3K27me3
cg16397714	5	180073429	FLT4	0.794547	0.563146	0.231401	6.651e-11	1.752e-07	0.0382279	0.048285	0.810206	0.78476	0.544088	0.58755	2.694e-11	0.757093	1.153e-07	0.999999	NS	6.33936	0.968431	535.693	529.354	NO	Body	N_Shelf	H3K27me3;H3K4me1;H3K4me2;H3K9ac;EZH	H3K27me3;EZH	H3K27me3	rs12519726	YES	LINE
cg17842822	6	1310485		0.571328	0.414094	0.157235	6.079e-06	0.00017471	0.0524061	0.0466135	0.590155	0.559562	0.423158	0.439448	5.752e-06	0.683085	0.00015029	0.999999	NA					NO		N_Shore	H3K27me3;H3K4me2;H3K4me3;EZH	H3K4me2;H3K27me3;H3K4me3;EZH	H3K27me3
cg09657982	6	1424677		0.420116	0.248125	0.17199	1.76e-06	7.217e-05	0.0735829	0.0460289	0.468806	0.389684	0.261064	0.2542	1.248e-06	0.0721323	5.001e-05	0.999999	NA					NO			H3K4me1;EZH	H3K27me3	H3K27me3
cg23955161	6	3737956	C6orf145	0.772904	0.612624	0.16028	1.933e-06	7.694e-05	0.0217671	0.0633051	0.769162	0.775243	0.596705	0.633238	5.331e-09	0.233434	1.483e-06	0.999999	Higher in fetus	-1854.05	0.0048707	3095.27	4949.32	NO	Body		H3K27ac;H3K27me3;H3K4me1;EZH	H3K4me2;H3K9ac;H3K9me3;H3K36me3;H3K79me2;EZH	H3K36me3
cg05295286	6	7234581	RREB1	0.819662	0.655098	0.164564	1.254e-06	5.69e-05	0.0452617	0.067477	0.840292	0.806768	0.657964	0.669912	4.194e-07	0.545914	2.329e-05	0.999999	NS	396.167	0.457487	1004.43	608.263	NO	Body	S_Shelf	H3K36me3	H3K4me2;H3K36me3;H3K79me2;EZH	H3K36me3
cg02964172	6	10599459	GCNT2	0.543033	0.748156	-0.205123	0.00121318	0.00880901	0.186031	0.0752951	0.599175	0.507944	0.744716	0.798413	0.00298541	0.698126	0.0170144	0.999999	NS	-165.53	0.37768	314.803	480.333	NO	Body		H3K27ac;H3K36me3;H3K4me1;H3K4me2;H3K79me2	H3K4me2;H3K27me3	NONE
cg03425782	6	19181082		0.49916	0.319494	0.179666	1.42e-06	6.207e-05	0.0803242	0.0526302	0.507519	0.493936	0.320883	0.317617	4.416e-06	0.761066	0.0001237	0.999999	NA					NO			NONE	NONE	NONE
cg05450477	6	20426845	E2F3	0.683957	0.529566	0.154391	1.588e-09	8.517e-07	0.0463343	0.031231	0.715585	0.664189	0.502829	0.530669	5.346e-09	0.37354	1.486e-06	0.999999	Higher in fetus	-2437.46	0.038277	6964.75	9402.21	NO	Body		H3K27ac;H3K36me3;H3K4me1;H3K79me2	H3K4me2;H3K36me3;H3K4me1;H3K79me2	H3K36me3
cg17868538	6	25232874		0.58569	0.37826	0.20743	7.404e-07	3.924e-05	0.0827638	0.0525564	0.586261	0.585333	0.38541	0.3958	2.828e-06	0.892361	8.938e-05	0.999999	NA					NO			H3K27ac;H3K4me1;EZH	H3K4me2;H3K27me3;H3K4me1	H3K4me1
cg22723502	6	26240528	HIST1H4F	0.550266	0.39809	0.152175	1.997e-05	0.00041491	0.0721963	0.0829096	0.557462	0.545768	0.339405	0.426091	2.667e-05	0.296703	0.00047006	0.999999	Higher in fetus	-36535.3	0.0001963	80376.7	116912	YES	TSS200	N_Shore	H3K27ac;H3K4me2;H3K4me3;H3K9ac	H3K4me2;H3K9ac;H3K27ac;H3K4me1;H3K4me3;EZH	NONE
cg14004232	6	26401691	BTN3A1	0.56327	0.739442	-0.176173	9.561e-06	0.00024305	0.0638656	0.050802	0.593309	0.544495	0.699766	0.751364	1.194e-05	0.893471	0.00025756	0.999999	NS	-2545.77	0.452637	33186.2	35732	YES	TSS1500		NONE	H3K4me2;H3K9ac;H3K4me1;H3K4me3;EZH	H3K36me3;H3K4me3
cg27314482	6	26401793	BTN3A1	0.483145	0.667049	-0.183904	2.463e-06	9.125e-05	0.0733525	0.0555015	0.526731	0.455903	0.635505	0.678058	7.542e-06	0.493012	0.0001831	0.999999	NS	-2545.77	0.452637	33186.2	35732	YES	TSS1500		NONE	H3K4me2;H3K9ac;H3K4me1;H3K4me3;EZH	H3K36me3;H3K4me3			SINE
cg01269795	6	26440101	BTN3A3	0.32939	0.55397	-0.22458	8.967e-08	9.446e-06	0.0474246	0.05261	0.314377	0.338773	0.517979	0.536778	1.587e-08	0.333919	2.782e-06	0.999999	Higher in adult	7845.43	1.65e-05	9580.15	1734.71	YES	TSS1500		H3K36me3	H3K4me2;H3K9ac;H3K27ac;H3K4me1;H3K4me3;EZH	H3K36me3;H3K4me3
cg12238593	6	26440340	BTN3A3	0.230954	0.487837	-0.256883	3.134e-05	0.00057873	0.064568	0.115795	0.201622	0.249286	0.46684	0.46086	3.092e-06	0.528988	9.541e-05	0.999999	Higher in adult	7845.43	1.65e-05	9580.15	1734.71	YES	TSS1500		H3K36me3	H3K4me2;H3K9ac;H3K27ac;H3K4me1;H3K4me3;EZH	H3K36me3;H3K4me3
cg23634477	6	27018112		0.814337	0.661705	0.152632	0.00087462	0.00689741	0.0921544	0.0579781	0.853973	0.789564	0.674946	0.67259	0.00087623	0.335351	0.00669428	0.999999	NA					NO			NONE	NONE	H3K27me3		YES	LTR
cg01804925	6	27107588	HIST1H2BK	0.617997	0.408972	0.209024	1.004e-06	4.86e-05	0.0556659	0.0869588	0.622779	0.615008	0.382942	0.436156	2.644e-07	0.480148	1.703e-05	0.999999	NS	-1693.15	0.114664	9412.28	11105.4	YES	3'UTR	S_Shore	H3K27ac;H3K4me1;H3K4me2;H3K4me3;H3K79me2;H3K9ac	H3K4me2;H3K9ac;H3K27ac;H3K4me1;H3K4me3;H3K79me2	H3K4me1;H3K4me3
cg22272282	6	27107670	HIST1H2BK	0.627471	0.436551	0.19092	5.973e-08	7.275e-06	0.0486539	0.0636496	0.633008	0.62401	0.416628	0.460547	3.947e-08	0.507866	4.891e-06	0.999999	NS	-1693.15	0.114664	9412.28	11105.4	YES	3'UTR	S_Shore	H3K27ac;H3K4me1;H3K4me2;H3K4me3;H3K79me2;H3K9ac	H3K4me2;H3K9ac;H3K27ac;H3K4me1;H3K4me3;H3K79me2	H3K4me1;H3K4me3
cg26190890	6	27107718	HIST1H2BK	0.621749	0.389901	0.231848	1.664e-07	1.43e-05	0.0573095	0.0791003	0.607175	0.630858	0.347804	0.426774	1.863e-08	0.071654	3.089e-06	0.999999	NS	-1693.15	0.114664	9412.28	11105.4	YES	3'UTR	S_Shore	H3K27ac;H3K4me1;H3K4me2;H3K4me3;H3K79me2;H3K9ac	H3K4me2;H3K9ac;H3K27ac;H3K4me1;H3K4me3;H3K79me2	H3K4me1;H3K4me3
cg11179081	6	27107756	HIST1H2BK	0.697184	0.48455	0.212634	3.865e-09	1.358e-06	0.0452107	0.0565932	0.706955	0.691077	0.475205	0.49978	2.246e-09	0.913552	9.326e-07	0.999999	NS	-1693.15	0.114664	9412.28	11105.4	YES	3'UTR	S_Shore	H3K27ac;H3K4me1;H3K4me2;H3K4me3;H3K79me2;H3K9ac	H3K4me2;H3K9ac;H3K27ac;H3K4me1;H3K4me3;H3K79me2	H3K4me1;H3K4me3
cg07539583	6	27215397	PRSS16	0.72527	0.573571	0.151699	8.073e-09	2.105e-06	0.0394548	0.0411266	0.754854	0.70678	0.569832	0.55867	1.433e-09	0.0585266	7.366e-07	0.999999	NS	-630.22	0.0705148	1218.87	1849.09	YES	TSS200	N_Shelf	H3K9ac	H3K4me2;H3K9me3;H3K27me3	H3K9me3;H3K27me3
cg10799055	6	27725188		0.492453	0.254873	0.23758	5.264e-07	3.116e-05	0.069724	0.0659236	0.531827	0.467844	0.286393	0.22886	5.125e-08	0.0458061	5.743e-06	0.999999	NA					NO			H3K27me3;H3K4me1;H3K4me2;H3K4me3;H3K9ac;EZH	H3K4me2;H3K27me3;EZH	H3K27me3
cg08798685	6	27730294		0.545085	0.366063	0.179022	9.269e-05	0.00128577	0.0751226	0.0707929	0.609174	0.50503	0.390227	0.355247	9.452e-06	0.0274622	0.00021631	0.999999	NA					YES			H3K27ac;H3K27me3;H3K4me2;H3K4me3;H3K9ac;EZH	H3K4me2;H3K9ac;H3K27me3;H3K4me3;EZH	H3K27me3
cg19041857	6	27730383		0.528587	0.360238	0.168349	4.823e-05	0.00079408	0.0723722	0.0457081	0.588145	0.491363	0.392276	0.351566	5.25e-06	0.0147	0.00014029	0.999999	NA					YES			H3K27ac;H3K27me3;H3K4me2;H3K4me3;H3K9ac;EZH	H3K4me2;H3K9ac;H3K27me3;H3K4me3	H3K27me3
cg26587870	6	27730563		0.510027	0.31842	0.191607	1.544e-05	0.00034431	0.0769782	0.0489399	0.547471	0.486624	0.367812	0.3064	4.746e-06	0.0483493	0.00013027	0.999999	NA					NO			H3K27ac;H3K27me3;H3K4me2;H3K4me3;H3K9ac;EZH	H3K4me2;H3K9ac;H3K27me3;H3K4me3	H3K27me3
cg16453926	6	28829764		0.572316	0.398934	0.173381	5.089e-08	6.598e-06	0.0381124	0.0486513	0.590139	0.561176	0.41817	0.415538	1.39e-08	0.33078	2.548e-06	0.999999	NA					NO		N_Shore	NONE	H3K4me2;EZH	H3K9me3;H3K27me3
cg02475474	6	29635158	MOG	0.734675	0.537676	0.196999	7.61e-10	5.734e-07	0.0346923	0.045669	0.75206	0.723809	0.541214	0.541243	9.764e-11	0.341087	2.07e-07	0.999999	Higher in adult	89195.6	0.0001834	90705.4	1509.86	NO	Body;3'UTR		H3K27ac;H3K4me1;H3K4me2;H3K4me3;H3K9ac;EZH	H3K27me3	H3K27me3;H3K4me1
cg12790373	6	29635347	MOG	0.801056	0.630213	0.170843	2.552e-08	4.251e-06	0.0319473	0.0438239	0.811547	0.794499	0.6269	0.634678	1.582e-09	0.722096	7.755e-07	0.999999	Higher in adult	89195.6	0.0001834	90705.4	1509.86	NO	Body;3'UTR		H3K27ac;H3K4me1;H3K4me2;H3K4me3;H3K9ac;EZH	NONE	H3K27me3;H3K4me1
cg20198768	6	29635579	MOG	0.734796	0.556069	0.178728	8.239e-07	4.225e-05	0.0356681	0.0654658	0.743903	0.729105	0.535155	0.584266	3.495e-08	0.498382	4.506e-06	0.999999	Higher in adult	89195.6	0.0001834	90705.4	1509.86	NO	Body;3'UTR		H3K27ac;H3K4me1;H3K4me2;H3K4me3;H3K9ac;EZH	H3K27me3	H3K27me3
cg08041448	6	29648901		0.714779	0.530752	0.184027	0.0380865	0.113008	0.224843	0.231901	0.627523	0.769314	0.540077	0.507667	0.0547494	0.487084	0.147275	0.999999	NA					NO			H3K27ac;H3K4me1;H3K9ac	NONE	H3K27me3	rs2747432	YES
cg04186657	6	29690893	HLA-F	0.349708	0.503682	-0.153974	0.00115277	0.00848435	0.104717	0.094536	0.332194	0.360655	0.47735	0.547855	0.00091905	0.287856	0.00694239	0.999999	Higher in adult	4570.49	0.0014891	6066.08	1495.6	YES	TSS1500	N_Shore	H3K27me3;H3K4me1;H3K4me2;H3K4me3;H3K9ac	H3K4me2;H3K27me3;H3K4me3	H3K27me3
cg15180617	6	29705436	LOC285830	0.810965	0.657506	0.153458	3.872e-05	0.00067626	0.0406327	0.0700906	0.837912	0.794122	0.683943	0.620577	3.398e-07	0.0274506	2.014e-05	0.999999	NA					NO	Body		H3K4me1;H3K9ac;EZH	H3K27me3	H3K27me3
cg06486622	6	29718119	LOC285830	0.658524	0.505174	0.15335	5.101e-06	0.00015423	0.045628	0.0595609	0.67166	0.650314	0.508423	0.493592	8.758e-07	0.42923	3.902e-05	0.999999	NA					YES	TSS1500	S_Shore	H3K27me3;H3K4me1;H3K4me2;H3K4me3;H3K9ac;EZH	H3K27me3;EZH	H3K27me3
cg01779447	6	29720315	IFITM4P	0.452108	0.301606	0.150502	1.194e-05	0.00028558	0.0445867	0.0480371	0.445678	0.456127	0.306671	0.316862	4.265e-06	0.647936	0.00012046	0.999999	NA					NO	TSS1500	N_Shore	H3K27me3;H3K4me1;H3K4me2;H3K4me3;H3K9ac;EZH	H3K4me2;H3K9ac;H3K27me3;H3K4me1;H3K4me3;EZH	H3K27me3;H3K4me3	rs909725
cg08926713	6	29723407		0.659976	0.488049	0.171927	0.00222358	0.0138441	0.0947551	0.16437	0.694647	0.638307	0.560979	0.379296	0.00016358	0.0184323	0.00186382	0.999999	NA					NO		S_Shelf	H3K4me1;H3K4me2;H3K9ac;EZH	H3K27me3;EZH	H3K27me3
cg04385220	6	29726705		0.71165	0.557017	0.154633	0.00015503	0.00188454	0.0814555	0.0969653	0.732647	0.698527	0.560072	0.502031	6.08e-05	0.23672	0.00087664	0.999999	NA					NO			H3K9me3;H3K27ac;H3K4me1;H3K4me2;H3K9ac;EZH	H3K27me3;EZH	H3K27me3	rs1737075
cg07522918	6	29756503		0.790966	0.612731	0.178235	2.79e-05	0.00053111	0.0590214	0.0838744	0.809195	0.779573	0.621692	0.581441	3.386e-06	0.272173	0.00010199	0.999999	NA					NO		N_Shelf	H3K9me3;H3K4me1;H3K9ac	H3K27me3	H3K27me3		YES	LTR
cg12589143	6	29894341	HCG4P6	0.435277	0.245776	0.189501	0.0123964	0.0496507	0.153248	0.142368	0.449849	0.42617	0.20852	0.327659	0.0180931	0.530047	0.0655737	0.999999	NS	-202.62	0.886883	10071.1	10273.7	YES	TSS1500	Island	H3K4me2;H3K4me3	H3K4me2;H3K9ac;H3K27me3;H3K4me3;EZH	H3K27me3	rs201884321;rs2240072;rs1627904;rs11966762;rs191134254	YES
cg27363141	6	30038929	RNF39	0.895007	0.700795	0.194212	5.968e-06	0.00017237	0.0288007	0.0581656	0.914214	0.883002	0.666795	0.734384	3.984e-08	0.567859	4.921e-06	0.999999	NS	-28.084	0.900793	460.105	488.189	NO	Body	Island	H3K27me3;H3K4me1;H3K4me2;EZH	H3K4me2;H3K27me3;H3K36me3;EZH	H3K27me3;H3K36me3
cg24330456	6	30038955	RNF39	0.71023	0.436555	0.273675	6.882e-06	0.00019117	0.0675574	0.0898626	0.752097	0.684063	0.412961	0.495894	9.53e-07	0.992324	4.136e-05	0.999999	NS	-28.084	0.900793	460.105	488.189	NO	Body	Island	H3K27me3;H3K4me1;H3K4me2;EZH	H3K4me2;H3K27me3;H3K36me3;EZH	H3K27me3;H3K36me3
cg03293507	6	30038975	RNF39	0.525967	0.37193	0.154037	5.859e-05	0.00091662	0.054667	0.0595415	0.561999	0.503447	0.378814	0.389418	1.77e-05	0.30031	0.00034575	0.999999	NS	-28.084	0.900793	460.105	488.189	NO	Body	Island	H3K27me3;H3K4me1;H3K4me2;EZH	H3K4me2;H3K27me3;H3K36me3;EZH	H3K27me3;H3K36me3
cg23793213	6	30039006	RNF39	0.809455	0.565636	0.243819	9.598e-06	0.00024381	0.0684216	0.0762665	0.851745	0.783024	0.531946	0.622419	2.326e-06	0.941499	7.761e-05	0.999999	NS	-28.084	0.900793	460.105	488.189	NO	Body	Island	H3K27me3;H3K4me1;H3K4me2;EZH	H3K4me2;H3K27me3;H3K36me3;EZH	H3K27me3;H3K36me3
cg12736877	6	30039010	RNF39	0.639392	0.358409	0.280983	6.827e-07	3.714e-05	0.0797744	0.0642883	0.699939	0.60155	0.358307	0.398042	2.913e-07	0.312961	1.818e-05	0.999999	NS	-28.084	0.900793	460.105	488.189	NO	Body	Island	H3K27me3;H3K4me1;H3K4me2;EZH	H3K4me2;H3K27me3;H3K36me3;EZH	H3K27me3;H3K36me3
cg24637044	6	30039013	RNF39	0.571873	0.236403	0.33547	4.766e-07	2.916e-05	0.100681	0.0735367	0.625912	0.538098	0.252685	0.279696	4.636e-07	0.40195	2.501e-05	0.999999	NS	-28.084	0.900793	460.105	488.189	NO	Body	Island	H3K27me3;H3K4me1;H3K4me2;EZH	H3K4me2;H3K27me3;H3K36me3;EZH	H3K27me3;H3K36me3
cg01286685	6	30039025	RNF39	0.421682	0.209179	0.212503	1.313e-05	0.00030552	0.077527	0.0575162	0.461796	0.39661	0.219302	0.230002	8.48e-06	0.36803	0.00019961	0.999999	NS	-28.084	0.900793	460.105	488.189	NO	Body	Island	H3K27me3;H3K4me1;H3K4me2;EZH	H3K4me2;H3K27me3;H3K36me3;EZH	H3K27me3;H3K36me3
cg05563515	6	30039027	RNF39	0.530652	0.190122	0.340529	2.941e-06	0.00010342	0.121358	0.0744639	0.58178	0.498696	0.211351	0.228285	3.827e-06	0.454057	0.00011139	0.999999	NS	-28.084	0.900793	460.105	488.189	NO	Body	Island	H3K27me3;H3K4me1;H3K4me2;EZH	H3K4me2;H3K27me3;H3K36me3;EZH	H3K27me3;H3K36me3
cg03343571	6	30039175	RNF39	0.488189	0.266182	0.222007	0.00046368	0.00428587	0.101527	0.104542	0.527893	0.463374	0.256215	0.311868	0.00035459	0.826101	0.00336722	0.999999	NS	-28.084	0.900793	460.105	488.189	NO	Body	Island	H3K27me3;H3K4me1;H3K4me2;H3K4me3;EZH	H3K4me2;H3K27me3;H3K36me3;EZH	H3K27me3;H3K36me3
cg13185413	6	30039202	RNF39	0.586852	0.261616	0.325236	8.234e-06	0.00021769	0.0991747	0.0980887	0.640068	0.553592	0.263188	0.314234	3.318e-06	0.60567	0.00010059	0.999999	NS	-28.084	0.900793	460.105	488.189	NO	Body	Island	H3K27me3;H3K4me1;H3K4me2;H3K4me3;EZH	H3K4me2;H3K27me3;H3K36me3;EZH	H3K27me3;H3K36me3
cg06249604	6	30039206	RNF39	0.440504	0.136182	0.304322	2.061e-06	8.043e-05	0.107594	0.0658697	0.483484	0.413642	0.152432	0.170253	3.064e-06	0.497416	9.482e-05	0.999999	NS	-28.084	0.900793	460.105	488.189	NO	Body	Island	H3K27me3;H3K4me1;H3K4me2;H3K4me3;EZH	H3K4me2;H3K27me3;H3K36me3;EZH	H3K27me3;H3K36me3
cg15877520	6	30039376	RNF39	0.484892	0.208997	0.275895	0.00037278	0.00363877	0.114563	0.122173	0.523391	0.46083	0.188843	0.287236	0.0002656	0.864875	0.00270204	0.999999	NS	-28.084	0.900793	460.105	488.189	NO	Body	Island	H3K27me3;H3K4me1;H3K4me2;H3K4me3;EZH	H3K4me2;H3K27me3;H3K36me3;EZH	H3K27me3;H3K36me3	rs61754472	YES
cg13918754	6	30039380	RNF39	0.375859	0.119391	0.256468	0.00051289	0.00462078	0.127269	0.0836323	0.418473	0.349224	0.134929	0.179696	0.00062292	0.742516	0.00515961	0.999999	NS	-28.084	0.900793	460.105	488.189	NO	Body	Island	H3K27me3;H3K4me1;H3K4me2;H3K4me3;EZH	H3K4me2;H3K27me3;H3K36me3;EZH	H3K27me3;H3K36me3	rs61754472	YES
cg09279736	6	30039403	RNF39	0.684921	0.527876	0.157046	0.00063455	0.00542674	0.0570567	0.0821065	0.712019	0.667986	0.504718	0.581404	0.00025007	0.753517	0.00257927	0.999999	NS	-28.084	0.900793	460.105	488.189	NO	Body	Island	H3K27me3;H3K4me1;H3K4me2;EZH	H3K4me2;H3K27me3;H3K36me3;EZH	H3K27me3;H3K36me3
cg07382347	6	30039408	RNF39	0.634469	0.398461	0.236008	0.00034216	0.00341085	0.0920407	0.114655	0.671385	0.611397	0.373041	0.465786	0.0001856	0.858179	0.00205017	0.999999	NS	-28.084	0.900793	460.105	488.189	NO	Body	Island	H3K27me3;H3K4me1;H3K4me2;EZH	H3K4me2;H3K27me3;H3K36me3;EZH	H3K27me3;H3K36me3	rs2301752
cg13401893	6	30039432	RNF39	0.923416	0.769487	0.153929	0.00056143	0.00494856	0.0246559	0.0851254	0.935833	0.915655	0.724818	0.825592	2.187e-05	0.208933	0.00040415	0.999999	NS	-28.084	0.900793	460.105	488.189	NO	Body	Island	H3K27me3;H3K4me1;H3K4me2;EZH	H3K4me2;H3K27me3;H3K36me3;EZH	H3K27me3;H3K36me3
cg12633154	6	30039435	RNF39	0.915703	0.7038	0.211903	0.00045661	0.0042345	0.0324887	0.118266	0.93005	0.906735	0.650393	0.773847	1.565e-05	0.240964	0.00031535	0.999999	NS	-28.084	0.900793	460.105	488.189	NO	Body	Island	H3K27me3;H3K4me1;H3K4me2;EZH	H3K4me2;H3K27me3;H3K36me3;EZH	H3K27me3;H3K36me3
cg10930308	6	30039476	RNF39	0.798854	0.585781	0.213073	4.134e-06	0.00013215	0.0506728	0.0615565	0.821797	0.784515	0.561083	0.638909	5.385e-07	0.605495	2.783e-05	0.999999	NS	-28.084	0.900793	460.105	488.189	NO	Body	Island	H3K27me3;H3K4me1;H3K4me2;EZH	H3K4me2;H3K9me3;H3K27me3;H3K36me3;EZH	H3K27me3;H3K36me3	rs2301751
cg03189075	6	30127997	TRIM10	0.625667	0.466658	0.159008	1.154e-07	1.12e-05	0.0507295	0.0494986	0.631715	0.621887	0.46686	0.48245	3.81e-07	0.939508	2.18e-05	0.999999	NS	-78.0656	0.474869	390.089	468.155	YES	Body		H3K27me3;EZH	H3K27me3	H3K27me3		YES	LINE
cg03771840	6	30140145	TRIM15	0.372143	0.167488	0.204655	6.86e-07	3.725e-05	0.0788499	0.038126	0.38013	0.367151	0.188151	0.175138	2.278e-06	0.663025	7.641e-05	0.999999	NS	-2430.99	0.123739	10075.6	12506.6	NO	3'UTR	Island	H3K27me3;H3K4me1;H3K4me2;H3K4me3;EZH	H3K4me2;H3K27me3;H3K4me1;EZH	H3K27me3
cg05685892	6	30421091		0.692119	0.530953	0.161166	0.0003226	0.00326483	0.096348	0.108264	0.722672	0.673024	0.553498	0.479519	0.00016046	0.14008	0.00183727	0.999999	NA					NO		S_Shore	H3K27me3;H3K4me2;EZH	H3K9ac;H3K9me3;H3K27me3;EZH	H3K27me3	rs72502525
cg03926025	6	30430327		0.737711	0.581657	0.156053	4.127e-06	0.00013204	0.0418807	0.061102	0.770531	0.717198	0.595205	0.576269	1.624e-07	0.0721547	1.22e-05	0.999999	NA					NO		N_Shore	H3K27me3;EZH	H3K9ac;H3K9me3;H3K27me3;EZH	H3K27me3
cg05771767	6	30578981	PPP1R10	0.596358	0.748077	-0.151718	4.743e-06	0.00014619	0.068909	0.0317298	0.642514	0.567511	0.716533	0.759846	1.576e-05	0.383646	0.00031703	0.999999	Higher in fetus	-7512.86	0.0043252	10178.5	17691.3	NO	5'UTR		H3K27ac;H3K36me3;H3K4me1;H3K79me2;H3K9ac	H3K4me2;H3K9ac;H3K36me3;H3K4me1;H3K79me2	H3K36me3		YES	SINE
cg16493531	6	30711802	FLOT1	0.601212	0.437835	0.163377	0.00039879	0.00382842	0.0838794	0.0509338	0.669788	0.558352	0.449158	0.467952	0.00022197	0.124709	0.00235168	0.999999	Higher in fetus	-13028.9	0.0291698	55507.7	68536.5	YES	TSS1500;Body	Island	H3K27ac;H3K36me3;H3K4me1;H3K4me2;H3K4me3;H3K9ac;EZH	H3K4me2;H3K9ac;H3K27ac;H3K4me1;H3K4me3;H3K79me2;EZH	H3K36me3;H3K4me3	rs3094124
cg10916998	6	30711832	FLOT1	0.514171	0.352144	0.162027	0.0019633	0.0126156	0.108098	0.0949689	0.585806	0.469399	0.38422	0.352463	0.00093402	0.0634735	0.00702861	0.999999	Higher in fetus	-13028.9	0.0291698	55507.7	68536.5	YES	TSS1500;Body	Island	H3K27ac;H3K36me3;H3K4me1;H3K4me2;H3K4me3;H3K9ac;EZH	H3K4me2;H3K9ac;H3K27ac;H3K4me1;H3K4me3;H3K79me2;EZH	H3K36me3;H3K4me3
cg16331823	6	30711835	FLOT1	0.385215	0.227037	0.158177	0.00145544	0.0100838	0.0866464	0.0822323	0.435127	0.35402	0.271747	0.225235	0.0005238	0.0753509	0.00452886	0.999999	Higher in fetus	-13028.9	0.0291698	55507.7	68536.5	YES	TSS1500;Body	Island	H3K27ac;H3K36me3;H3K4me1;H3K4me2;H3K4me3;H3K9ac;EZH	H3K4me2;H3K9ac;H3K27ac;H3K4me1;H3K4me3;H3K79me2;EZH	H3K36me3;H3K4me3
cg26755097	6	30711844	FLOT1	0.274509	0.111316	0.163193	0.0009008	0.00705113	0.0966363	0.0572411	0.337118	0.235379	0.149265	0.117181	0.00042129	0.0603042	0.0038396	0.999999	Higher in fetus	-13028.9	0.0291698	55507.7	68536.5	YES	TSS1500;Body	Island	H3K27ac;H3K36me3;H3K4me1;H3K4me2;H3K4me3;H3K9ac;EZH	H3K4me2;H3K9ac;H3K27ac;H3K4me1;H3K4me3;H3K79me2;EZH	H3K36me3;H3K4me3
cg20650802	6	30712307	IER3	0.56161	0.373348	0.188262	9.674e-05	0.00132686	0.076791	0.0624139	0.60611	0.533797	0.370264	0.374341	3.219e-05	0.307166	0.00054273	0.999999	Higher in fetus	-7453.87	0.0001774	15700.4	23154.3	YES	1stExon;5'UTR	Island	H3K27ac;H3K36me3;H3K4me1;H3K4me2;H3K4me3;EZH	H3K4me2;H3K9ac;H3K27ac;H3K4me1;H3K4me3;H3K79me2;EZH	H3K36me3;H3K4me3	rs9468821
cg27185298	6	30885205	VARS2	0.429439	0.601046	-0.171606	1.546e-05	0.00034468	0.10051	0.0566273	0.481875	0.396667	0.618914	0.619106	4.217e-05	0.199003	0.00066448	0.999999	Higher in fetus	-4451.17	0.0086598	4041.38	8492.55	NO	Body	S_Shelf	H3K27ac;H3K36me3	H3K9ac;H3K27ac;H3K36me3;H3K79me2	H3K36me3		YES	SINE
cg05632020	6	30885310	VARS2	0.322748	0.496848	-0.1741	2.286e-05	0.00045833	0.0968235	0.0584634	0.381798	0.285842	0.499536	0.523219	5.935e-05	0.257162	0.00086073	0.999999	Higher in fetus	-4451.17	0.0086598	4041.38	8492.55	NO	Body	S_Shelf	H3K27ac;H3K36me3	H3K9ac;H3K27ac;H3K36me3;H3K79me2	H3K36me3
cg15673491	6	30885481	VARS2	0.378951	0.535882	-0.156931	1.532e-05	0.00034238	0.0971432	0.0442677	0.44498	0.337683	0.560887	0.560357	3.027e-05	0.0834233	0.00051765	0.999999	Higher in fetus	-4451.17	0.0086598	4041.38	8492.55	NO	Body	S_Shelf	H3K27ac;H3K36me3	H3K9ac;H3K27ac;H3K36me3;H3K79me2	H3K36me3
cg00474080	6	30923243		0.412267	0.151287	0.26098	6.651e-07	3.647e-05	0.107605	0.0535357	0.411692	0.412627	0.157029	0.161632	1.727e-06	0.946422	6.289e-05	0.999999	NA					NO		Island	H3K27me3;H3K4me1;H3K4me2;H3K4me3;H3K9ac;EZH	H3K4me2;H3K9ac;H3K9me3;H3K27me3;H3K4me1;H3K4me3;EZH	H3K9me3;H3K27me3;H3K4me1
cg11935153	6	30923306		0.580916	0.369622	0.211294	4.146e-07	2.655e-05	0.0599536	0.0616597	0.609226	0.563222	0.368923	0.394065	2.951e-07	0.603125	1.832e-05	0.999999	NA					NO		Island	H3K27me3;H3K4me1;H3K4me2;H3K4me3;H3K9ac;EZH	H3K4me2;H3K9ac;H3K9me3;H3K27me3;H3K4me1;H3K4me3;EZH	H3K9me3;H3K27me3;H3K4me1
cg09657173	6	30923593		0.393629	0.221753	0.171876	8.321e-06	0.00021938	0.0647054	0.04372	0.424239	0.374497	0.246675	0.240364	8.276e-06	0.255529	0.00019617	0.999999	NA					NO		Island	H3K27me3;H3K4me1;H3K4me2;H3K4me3;H3K9ac;EZH	H3K4me2;H3K9ac;H3K9me3;H3K27me3;H3K4me1;H3K4me3;EZH	H3K9me3;H3K27me3;H3K4me1
cg00167841	6	30923672		0.469767	0.307392	0.162375	1.019e-05	0.00025482	0.0654556	0.0436293	0.503738	0.448536	0.310957	0.339932	1.775e-05	0.511803	0.00034655	0.999999	NA					NO		S_Shore	H3K27me3;H3K4me1;H3K4me2;H3K4me3;H3K9ac;EZH	H3K4me2;H3K9ac;H3K9me3;H3K27me3;H3K4me1;H3K4me3;EZH	H3K9me3;H3K27me3;H3K4me1
cg17038049	6	31021365	HCG22	0.70834	0.52472	0.18362	1.062e-07	1.061e-05	0.0504722	0.0467112	0.722118	0.699729	0.520642	0.554752	1.61e-07	0.893858	1.214e-05	0.999999	NA					YES	TSS1500		NONE	EZH	H3K9me3;H3K27me3		YES	LTR
cg14119792	6	31021422	HCG22	0.688843	0.503415	0.185428	8.466e-08	9.059e-06	0.0593412	0.0428619	0.70576	0.67827	0.507918	0.516698	2.563e-07	0.636568	1.668e-05	0.999999	NA					YES	TSS1500		NONE	EZH	H3K9me3;H3K27me3
cg14259707	6	31021957	HCG22	0.479678	0.273162	0.206516	7.207e-07	3.849e-05	0.0824416	0.0429452	0.465542	0.488513	0.274796	0.297851	2.42e-06	0.441609	7.961e-05	0.999999	NA					YES	TSS200		NONE	H3K27me3;EZH	H3K9me3;H3K27me3
cg21460625	6	31039043		0.75198	0.592555	0.159425	1.291e-07	1.203e-05	0.0481253	0.0455763	0.7777	0.735905	0.582828	0.601135	1.369e-07	0.475552	1.09e-05	0.999999	NA					NO			H3K27ac;H3K4me1;H3K4me2	H3K4me2	H3K27me3		YES	LTR
cg09556042	6	31237013	HLA-C	0.523726	0.306138	0.217588	0.0468279	0.131177	0.314311	0.296996	0.643741	0.448717	0.31445	0.234592	0.0403782	0.250753	0.118286	0.999999	NA					NO	Body	N_Shore	H3K27me3;H3K36me3	H3K27me3	H3K27me3;H3K36me3;H3K4me1	rs41544314
cg27611005	6	31511014	BAT1	0.324936	0.479916	-0.154979	7.874e-07	4.098e-05	0.042533	0.0550462	0.338058	0.316735	0.46494	0.473325	4.822e-07	0.688391	2.569e-05	0.999999	Higher in fetus	-100147	0.0002625	64510.8	164658	YES	TSS1500	S_Shore	H3K27ac;H3K4me1;H3K4me2;H3K4me3;H3K79me2;H3K9ac	H3K4me2;H3K9ac;H3K27ac;H3K4me3;H3K79me2;EZH	H3K36me3;H3K4me3		YES	SINE
cg18021100	6	31511525	BAT1	0.38518	0.537386	-0.152206	2.408e-09	1.041e-06	0.0438077	0.0234106	0.412469	0.368124	0.533791	0.53822	2.544e-09	0.140126	9.939e-07	0.999999	Higher in fetus	-100147	0.0002625	64510.8	164658	NO	TSS1500	S_Shore	H3K27ac;H3K4me1;H3K4me2;H3K4me3;H3K79me2;H3K9ac	H3K4me2;H3K9ac;H3K4me3;H3K79me2;EZH	H3K36me3;H3K4me3		YES	SINE
cg23484380	6	31560776	NCR3	0.575624	0.40722	0.168405	3.486e-09	1.29e-06	0.0485036	0.0394173	0.580178	0.572778	0.390163	0.424244	1.805e-08	0.55339	3.03e-06	0.999999	NS	56.2977	0.796964	836.973	780.675	YES	TSS200		NONE	NONE	H3K27me3
cg27244082	6	31591556	BAT2	0.351974	0.556802	-0.204827	3.271e-07	2.27e-05	0.0799837	0.0469792	0.387581	0.32972	0.582481	0.518592	3.318e-07	0.0284946	1.985e-05	0.999999	Higher in fetus	-2042.41	0.0141869	4708.16	6750.57	YES	Body	S_Shelf	H3K27ac;H3K36me3;H3K79me2;H3K9ac	H3K4me2;H3K9ac;H3K36me3;H3K4me3;H3K79me2	H3K36me3
cg25755845	6	31673926	LY6G6F	0.740048	0.571478	0.16857	1.418e-07	1.282e-05	0.0471259	0.0597556	0.762696	0.725894	0.541332	0.596986	1.134e-07	0.829264	9.602e-06	0.999999	NS	-329.456	0.58088	454.607	784.062	YES	TSS1500	S_Shelf	NONE	NONE	H3K27me3;H3K36me3		YES	LINE
cg02117884	6	31681642	LY6G6D	0.748217	0.574497	0.17372	1.813e-10	2.708e-07	0.0393258	0.0382527	0.768279	0.735678	0.567176	0.57626	4.044e-10	0.38876	3.803e-07	0.999999	NS	-329.456	0.58088	454.607	784.062	YES	TSS1500;Body		H3K27ac;H3K4me1;H3K9ac	H3K27me3	H3K27me3
cg25588725	6	31703139	CLIC1	0.438696	0.283866	0.15483	6.23e-06	0.00017777	0.0771347	0.0328587	0.46259	0.423762	0.269337	0.302046	1.154e-05	0.801741	0.00025147	0.999999	Higher in fetus	-16548.9	0.0322755	31797.6	48346.4	NO	Body		H3K27ac;H3K4me1;H3K4me2;H3K4me3;H3K79me2;H3K9ac;EZH	H3K4me2;H3K9ac;H3K27ac;H3K4me1;H3K4me3;H3K79me2	H3K36me3;H3K4me1;H3K4me3
cg05239811	6	31734147	C6orf27	0.632274	0.456357	0.175917	7.007e-06	0.00019374	0.0897149	0.0483085	0.637633	0.628924	0.447555	0.464726	1.956e-05	0.928113	0.00037193	0.999999	NS	-250.86	0.213708	536.221	787.081	NO	Body		H3K27ac;H3K4me1;H3K4me2;H3K4me3;H3K9ac;EZH	H3K4me2;EZH	H3K36me3
cg19593741	6	31734217	C6orf27	0.764816	0.576845	0.187971	3.503e-06	0.00011748	0.084533	0.0722221	0.774234	0.75893	0.568245	0.586929	1.184e-05	0.998342	0.00025601	0.999999	NS	-250.86	0.213708	536.221	787.081	NO	Body		H3K27ac;H3K4me1;H3K4me2;H3K4me3;EZH	H3K4me2;H3K9ac;EZH	H3K36me3
cg25641533	6	31734580	C6orf27	0.671709	0.511669	0.16004	1.008e-07	1.025e-05	0.052788	0.0514393	0.670174	0.672669	0.51787	0.511659	3.423e-07	0.94742	2.024e-05	0.999999	NS	-250.86	0.213708	536.221	787.081	NO	Body		H3K27ac;H3K4me1;H3K4me2;H3K4me3	H3K4me2;H3K9ac	H3K36me3
cg16790849	6	31829511	NEU1	0.446509	0.619133	-0.172625	4.964e-08	6.5e-06	0.0594201	0.0397437	0.475919	0.428127	0.610787	0.617889	1.691e-07	0.286038	1.254e-05	0.999999	NS	-146.033	0.639389	14402.3	14548.3	NO	Body	N_Shore	H3K36me3;H3K4me1;H3K4me2;H3K4me3;H3K79me2;EZH	H3K4me2;H3K9ac;H3K27ac;H3K4me3;H3K79me2	H3K36me3;H3K4me1;H3K4me3		YES	LINE
cg11726150	6	31845172	SLC44A4	0.647412	0.479604	0.167808	1.37e-08	2.898e-06	0.0490558	0.0375831	0.679415	0.62741	0.476644	0.502372	3.87e-08	0.367975	4.827e-06	0.999999	NS	16.6527	0.918909	364.019	347.366	YES	Body		H3K27ac;H3K36me3;H3K4me1	NONE	H3K36me3
cg22240884	6	31851134	EHMT2	0.610725	0.771003	-0.160278	0.00040334	0.00386145	0.108295	0.0576759	0.622214	0.603544	0.761938	0.753295	0.00105089	0.712639	0.00768954	0.999999	Higher in fetus	-2128.93	0.0087172	2037.29	4166.22	NO	Body		H3K27ac;H3K36me3	H3K36me3	H3K36me3
cg07498938	6	31851155	EHMT2	0.544025	0.735858	-0.191833	0.00028428	0.00296806	0.124456	0.0622094	0.550366	0.540062	0.721784	0.714809	0.00071805	0.841197	0.00575232	0.999999	Higher in fetus	-2128.93	0.0087172	2037.29	4166.22	NO	Body		H3K27ac;H3K36me3	H3K36me3	H3K36me3
cg09346993	6	31938358	STK19	0.466649	0.638834	-0.172184	8.998e-05	0.00125767	0.113159	0.036154	0.493056	0.450145	0.641218	0.646344	0.00016501	0.577958	0.00187564	0.999999	NS	160.003	0.206717	621.988	461.986	YES	TSS1500;Body	N_Shore	H3K27ac;H3K36me3;H3K4me2;H3K4me3	H3K4me2;H3K9ac;H3K27ac;H3K36me3;H3K4me1;H3K4me3;H3K79me2	H3K36me3;H3K4me1;H3K4me3
cg25854703	6	32037847	TNXB	0.634087	0.481056	0.153032	1.087e-09	6.902e-07	0.0381466	0.0278598	0.649526	0.624438	0.471335	0.493244	3.897e-09	0.796948	1.243e-06	0.999999	NS	579.31	0.472736	5896.89	5317.58	NO	Body		NONE	H3K27me3;EZH	H3K27me3
cg00877037	6	32041333	TNXB	0.764521	0.59804	0.166481	2.913e-09	1.175e-06	0.0350435	0.0433772	0.778953	0.7555	0.580675	0.606176	1.176e-09	0.926565	6.716e-07	0.999999	NS	579.31	0.472736	5896.89	5317.58	NO	Body		NONE	H3K27me3;EZH	H3K27me3
cg14173662	6	32043029	TNXB	0.730692	0.570795	0.159897	3.552e-11	1.363e-07	0.0296725	0.0309553	0.745469	0.721456	0.555627	0.588286	6.366e-11	0.913554	1.64e-07	0.999999	NS	579.31	0.472736	5896.89	5317.58	NO	Body	N_Shelf	NONE	H3K27me3;EZH	H3K27me3		YES	LINE
cg05423418	6	32044254	TNXB	0.58196	0.429993	0.151967	6.699e-09	1.896e-06	0.026227	0.0412309	0.587988	0.578193	0.415778	0.45611	4.372e-10	0.336664	3.937e-07	0.999999	NS	579.31	0.472736	5896.89	5317.58	NO	Body	N_Shelf	NONE	H3K4me2;H3K9me3;H3K27ac;H3K27me3;H3K4me1;EZH	H3K27me3
cg12694372	6	32064582	TNXB	0.294466	0.132566	0.1619	9.618e-05	0.00132135	0.0998448	0.034829	0.26195	0.314788	0.160446	0.109544	0.00027923	0.862543	0.00280495	0.999999	NS	579.31	0.472736	5896.89	5317.58	NO	Body	Island	H3K27ac;H3K27me3;H3K4me2;H3K9ac;EZH	H3K9me3;H3K27me3;EZH	H3K27me3
cg15265085	6	32064588	TNXB	0.334728	0.178402	0.156327	3.983e-06	0.00012883	0.0764284	0.0251106	0.327114	0.339487	0.193497	0.159248	1.17e-05	0.760175	0.00025374	0.999999	NS	579.31	0.472736	5896.89	5317.58	NO	Body	Island	H3K27ac;H3K27me3;H3K4me2;H3K9ac;EZH	H3K9me3;H3K27me3;EZH	H3K27me3
cg08650890	6	32064613	TNXB	0.342979	0.184579	0.1584	1.672e-06	6.953e-05	0.0699743	0.0293701	0.315388	0.360223	0.204191	0.15724	6.252e-06	0.891385	0.0001597	0.999999	NS	579.31	0.472736	5896.89	5317.58	NO	Body	Island	H3K27ac;H3K27me3;H3K4me2;H3K9ac;EZH	H3K9me3;H3K27me3;EZH	H3K27me3
cg27081346	6	32064692	TNXB	0.346609	0.19471	0.151899	4.095e-07	2.634e-05	0.0629341	0.0226831	0.329551	0.357271	0.211282	0.175673	1.234e-06	0.976535	4.962e-05	0.999999	NS	579.31	0.472736	5896.89	5317.58	NO	Body	Island	H3K27ac;H3K27me3;H3K4me2;H3K9ac;EZH	H3K9me3;H3K27me3;EZH	H3K27me3
cg18330047	6	32064783	TNXB	0.509719	0.349064	0.160656	1.04e-13	1.483e-08	0.0265223	0.0133189	0.51748	0.504869	0.338796	0.345065	7.11e-13	0.697152	3.805e-08	0.999999	NS	579.31	0.472736	5896.89	5317.58	NO	Body	Island	H3K27ac;H3K27me3;H3K4me2;H3K9ac;EZH	H3K9me3;H3K27me3;EZH	H3K27me3
cg18102337	6	32064810	TNXB	0.632033	0.461273	0.170761	2.374e-12	5.259e-08	0.0242575	0.0284472	0.646142	0.623216	0.433105	0.471168	5.827e-13	0.694545	3.805e-08	0.999999	NS	579.31	0.472736	5896.89	5317.58	NO	Body	Island	H3K27ac;H3K27me3;H3K4me2;H3K9ac;EZH	H3K9me3;H3K27me3;EZH	H3K27me3
cg00355613	6	32064956	TNXB	0.72085	0.561724	0.159126	2.23e-12	5.259e-08	0.0257931	0.0162067	0.726547	0.71729	0.540582	0.557453	1.952e-12	0.830263	5.382e-08	0.999999	NS	579.31	0.472736	5896.89	5317.58	NO	Body	Island	H3K27ac;H3K27me3;H3K9ac;EZH	H3K9me3;H3K27me3;EZH	H3K27me3
cg23257604	6	32076144	TNXB	0.296404	0.0857702	0.210634	0.0004608	0.00426544	0.148633	0.0480788	0.344745	0.26619	0.10563	0.0966781	0.00059238	0.347999	0.00496719	0.999999	NS	579.31	0.472736	5896.89	5317.58	NO	5'UTR		H3K27me3;H3K36me3;H3K4me1;H3K4me2;EZH	H3K4me2;H3K27me3;H3K36me3;H3K4me1;EZH	H3K27me3;H3K36me3
cg18419045	6	32076147	TNXB	0.401698	0.214573	0.187125	0.00158686	0.0107599	0.151222	0.0693973	0.444503	0.374944	0.240072	0.216462	0.00225947	0.350149	0.0137847	0.999999	NS	579.31	0.472736	5896.89	5317.58	NO	5'UTR		H3K27me3;H3K36me3;H3K4me1;H3K4me2;EZH	H3K4me2;H3K27me3;H3K36me3;H3K4me1;EZH	H3K27me3;H3K36me3
cg02925367	6	32116905	PRRT1	0.662221	0.479519	0.182702	1.669e-05	0.00036404	0.108323	0.0751186	0.684676	0.648187	0.459004	0.451563	4.109e-05	0.565191	0.00065172	0.999999	NS	-463.803	0.43798	2259.97	2723.77	NO	3'UTR	Island	H3K27me3;H3K4me1;H3K4me2;H3K4me3;H3K9ac;EZH	H3K4me2;H3K27me3;H3K4me3;EZH	H3K27me3
cg22897615	6	32117079	PRRT1	0.698499	0.525763	0.172736	2.738e-05	0.00052365	0.101201	0.0888016	0.719523	0.685359	0.508928	0.493591	5.37e-05	0.519132	0.00079744	0.999999	NS	-463.803	0.43798	2259.97	2723.77	NO	Body	Island	H3K27me3;H3K4me1;H3K4me2;H3K4me3;H3K9ac;EZH	H3K4me2;H3K27me3;EZH	H3K27me3
cg05996538	6	32191210	NOTCH4	0.647999	0.488117	0.159883	1.856e-07	1.533e-05	0.0546046	0.0452259	0.666922	0.636173	0.481218	0.514023	7.11e-07	0.916337	3.373e-05	0.999999	NS	323.007	0.337672	1626.03	1303.02	YES	Body		H3K4me1	H3K27me3	H3K27me3
cg00892368	6	32847704	PPP1R2P1	0.739287	0.584144	0.155143	3.345e-07	2.306e-05	0.0680096	0.0325641	0.745876	0.735169	0.548397	0.580675	1.436e-06	0.74274	5.524e-05	0.999999	NA					NO	Body	Island	NONE	H3K4me2;H3K27me3;EZH	H3K27me3
cg11600186	6	32945273	BRD2	0.16692	0.335554	-0.168634	6.15e-07	3.463e-05	0.032722	0.0597549	0.168108	0.166178	0.334211	0.312136	3.481e-08	0.548094	4.498e-06	0.999999	Higher in fetus	-26442.9	0.0005356	26837.7	53280.6	NO	Body		H3K9me3;H3K27ac;H3K36me3;H3K4me1;H3K4me2;H3K79me2;H3K9ac;EZH	H3K4me2;H3K9ac;H3K9me3;H3K36me3;H3K4me1;H3K4me3;H3K79me2	H3K36me3;H3K4me1
cg16933813	6	32945317	BRD2	0.416178	0.60285	-0.186672	5.888e-07	3.36e-05	0.0630974	0.0571928	0.442087	0.399986	0.583573	0.591885	1.57e-06	0.448524	5.885e-05	0.999999	Higher in fetus	-26442.9	0.0005356	26837.7	53280.6	NO	Body		H3K9me3;H3K27ac;H3K36me3;H3K4me1;H3K4me2;H3K79me2;H3K9ac;EZH	H3K4me2;H3K9ac;H3K9me3;H3K36me3;H3K4me1;H3K4me3;H3K79me2	H3K36me3;H3K4me1
cg10921592	6	33039414	HLA-DPA1	0.514504	0.668934	-0.15443	0.00227741	0.0140956	0.14095	0.0808291	0.574387	0.477078	0.702405	0.657435	0.00473318	0.150377	0.0240933	0.999999	Higher in adult	8072.33	0.0016191	8718.56	646.233	NO	Body		H3K9ac	H3K9me3;H3K27me3;EZH	H3K27me3	rs35039691	YES	LINE
cg11451043	6	33041583	HLA-DPA1	0.691466	0.533317	0.158149	0.00651947	0.0308558	0.102261	0.14023	0.743298	0.659071	0.542469	0.504059	0.00254204	0.225378	0.0150663	0.999999	Higher in adult	8072.33	0.0016191	8718.56	646.233	YES	TSS1500		H3K9ac	H3K9me3;EZH	H3K27me3	rs2051548	YES
cg15737123	6	33091567	HLA-DPB2	0.430257	0.199884	0.230373	0.0413129	0.119826	0.198483	0.0938786	0.528713	0.368722	0.285922	0.251502	0.0326172	0.185189	0.101163	0.999999	NA					NO	Body		H3K9me3;H3K27ac;H3K36me3;H3K4me1;H3K79me2;H3K9ac	H3K9me3;H3K27me3;EZH	H3K27me3		YES	LTR
cg19710814	6	33091596	HLA-DPB2	0.362623	0.190786	0.171838	0.0291477	0.0930391	0.1444	0.0471893	0.432729	0.318807	0.256312	0.224856	0.023383	0.164533	0.0792472	0.999999	NA					NO	Body		H3K9me3;H3K27ac;H3K36me3;H3K4me1;H3K79me2;H3K9ac	H3K9me3;H3K27me3;EZH	H3K27me3	rs41288893	YES	LTR
cg03500646	6	33134220	COL11A2	0.768499	0.614541	0.153958	1.804e-08	3.441e-06	0.0465785	0.0380125	0.777596	0.762813	0.600389	0.614019	5.011e-08	0.915872	5.667e-06	0.999999	NS	-1271.75	0.187205	2722.83	3994.58	NO	Body		NONE	H3K9me3	H3K27me3
cg07895437	6	33282971	ZBTB22	0.409956	0.246986	0.162971	2.341e-07	1.8e-05	0.0440357	0.052832	0.426988	0.399311	0.2883	0.224291	1.241e-08	0.0190479	2.389e-06	0.999999	NS	-1952.5	0.0809181	2701.72	4654.22	YES	TSS1500;Body	Island	H3K27ac;H3K4me1;H3K4me2;H3K4me3;H3K9ac	H3K4me2;H3K9ac;H3K27ac;H3K4me1;H3K4me3;H3K79me2	H3K36me3;H3K4me1;H3K4me3
cg27168291	6	33282997	ZBTB22	0.839212	0.630081	0.209131	1.546e-08	3.134e-06	0.0577873	0.0553628	0.878813	0.814462	0.655675	0.614812	2.283e-09	0.0167321	9.398e-07	0.999999	NS	-1952.5	0.0809181	2701.72	4654.22	YES	TSS1500;Body	Island	H3K27ac;H3K4me1;H3K4me2;H3K4me3;H3K9ac	H3K4me2;H3K9ac;H3K27ac;H3K4me1;H3K4me3;H3K79me2	H3K36me3;H3K4me1;H3K4me3
cg10134527	6	33283015	ZBTB22	0.784535	0.575521	0.209015	2.531e-10	3.272e-07	0.0500747	0.0468917	0.80939	0.769001	0.599601	0.554028	9.033e-11	0.0228005	1.991e-07	0.999999	NS	-1952.5	0.0809181	2701.72	4654.22	YES	TSS1500;Body	Island	H3K27ac;H3K4me1;H3K4me2;H3K4me3;H3K9ac	H3K4me2;H3K9ac;H3K27ac;H3K4me1;H3K4me3;H3K79me2	H3K36me3;H3K4me1;H3K4me3
cg06229737	6	34391778	RPS10	0.373346	0.579821	-0.206475	9.526e-05	0.00131153	0.10219	0.0804475	0.375642	0.371911	0.554978	0.54748	0.00024015	0.892896	0.00249915	0.999999	Higher in fetus	-118278	0.0064299	47126.8	165404	NO	Body	N_Shore	H3K36me3;H3K4me2;H3K4me3;H3K79me2	H3K4me2;H3K9ac;H3K27ac;H3K36me3;H3K4me1;H3K4me3;H3K79me2	H3K36me3;H3K4me1;H3K4me3
cg09795081	6	34392105	RPS10	0.375256	0.545505	-0.170249	1.186e-05	0.00028409	0.0789773	0.0442963	0.391856	0.364881	0.535422	0.517691	3.874e-05	0.429523	0.00062373	0.999999	Higher in fetus	-118278	0.0064299	47126.8	165404	NO	Body	N_Shore	H3K27ac;H3K36me3;H3K4me1;H3K4me2;H3K4me3;H3K79me2;H3K9ac	H3K4me2;H3K9ac;H3K27ac;H3K36me3;H3K4me1;H3K4me3;H3K79me2	H3K36me3;H3K4me1;H3K4me3
cg09473282	6	35115955		0.638031	0.425712	0.212319	7.849e-08	8.615e-06	0.0724037	0.0513181	0.652825	0.628784	0.415586	0.456197	3.658e-07	0.857527	2.115e-05	0.999999	NA					NO			H3K4me1;H3K4me2;H3K9ac	H3K4me2;H3K9ac;H3K27ac;H3K4me1;H3K4me3	H3K4me1;H3K4me3
cg26681975	6	36238123	PNPLA1	0.609801	0.458691	0.151111	1.488e-08	3.059e-06	0.0527337	0.0279163	0.603017	0.614042	0.437785	0.461457	4.435e-08	0.380051	5.243e-06	0.999999	NS	-168.793	0.776087	2909.28	3078.08	YES	TSS200;5'UTR		H3K4me1;EZH	H3K27me3;EZH	H3K27me3
cg02683846	6	36238178	PNPLA1	0.606695	0.439183	0.167512	3.666e-10	3.951e-07	0.0448056	0.0264304	0.599373	0.611271	0.418702	0.445209	1.681e-09	0.280422	8.023e-07	0.999999	NS	-168.793	0.776087	2909.28	3078.08	YES	TSS200;5'UTR		H3K4me1;EZH	H3K27me3;EZH	H3K27me3
cg02445907	6	36294404	C6orf222	0.632061	0.478151	0.15391	2.142e-10	2.975e-07	0.0394751	0.0274383	0.636012	0.629592	0.466566	0.486136	1.27e-09	0.725666	6.936e-07	0.999999	NA					NO	Body		H3K4me1	H3K27me3;EZH	H3K27me3;H3K4me1
cg17066531	6	36922415	PI16	0.727586	0.5623	0.165286	1.741e-07	1.474e-05	0.0475556	0.0457359	0.74334	0.71774	0.582356	0.575836	2.195e-07	0.394805	1.499e-05	0.999999	Higher in adult	1001.75	0.0299824	3203.6	2201.85	YES	1stExon;5'UTR		H3K27ac;H3K9ac	H3K27me3	H3K27me3
cg03754403	6	40567579		0.694255	0.531229	0.163026	1.351e-09	7.816e-07	0.0386015	0.0274225	0.685564	0.699687	0.511995	0.532776	1.462e-09	0.304474	7.455e-07	0.999999	NA					NO		Island	H3K27ac;H3K27me3;H3K9ac	H3K27me3;EZH	H3K27me3
cg17430214	6	41246904	TREM1	0.524984	0.373482	0.151503	1.406e-05	0.00032126	0.0735654	0.0431689	0.555731	0.505768	0.382311	0.391081	2.72e-05	0.375647	0.00047733	0.999999	NS	42.8017	0.828564	428.373	385.571	NO	Body		H3K9me3;H3K4me1;EZH	H3K9me3;H3K27me3;EZH	H3K27me3		YES	LTR
cg08666707	6	41456441		0.64494	0.491151	0.153789	9.769e-08	1.005e-05	0.0339378	0.0472187	0.656004	0.638025	0.473154	0.505346	1.452e-08	0.793552	2.613e-06	0.999999	NA					NO			H3K27me3;H3K4me1;H3K4me2;H3K4me3;H3K9ac;EZH	H3K4me2;H3K9me3;H3K27ac;H3K27me3;H3K4me1;H3K4me3;EZH	H3K27me3;H3K4me1
cg20128802	6	41601612		0.57263	0.417021	0.155609	3.842e-08	5.477e-06	0.0414561	0.0440846	0.578684	0.568846	0.407674	0.437736	5.715e-08	0.655888	6.176e-06	0.999999	NA					NO		N_Shelf	H3K27me3;H3K4me1;H3K9ac;EZH	H3K4me2;H3K27me3;H3K4me1;EZH	H3K27me3
cg16370701	6	43029051	KLC4	0.43856	0.63742	-0.19886	1.48e-09	8.234e-07	0.0525115	0.0155227	0.4552	0.42816	0.630837	0.61988	2.046e-09	0.283174	8.91e-07	0.999999	NS	752.56	0.208895	9278.3	8525.74	YES	Body;5'UTR	S_Shore	H3K36me3;H3K4me2;H3K4me3;H3K79me2;H3K9ac;EZH	H3K4me2;H3K9ac;H3K36me3;H3K4me1;H3K4me3;H3K79me2;EZH	H3K36me3;H3K4me1;H3K4me3
cg07230792	6	43457174	TJAP1	0.593284	0.442904	0.15038	1.022e-09	6.74e-07	0.0401087	0.0223392	0.602976	0.587226	0.447382	0.451873	3.954e-09	0.65316	1.253e-06	0.999999	Higher in adult	1730.81	0.0259323	3336.57	1605.76	YES	TSS200;Body;5'UTR		H3K27ac;H3K79me2;H3K9ac	H3K79me2;EZH	H3K36me3
cg23737112	6	44187553	SLC29A1	0.745242	0.561109	0.184133	1.431e-05	0.00032548	0.0314184	0.0708003	0.750245	0.742115	0.503386	0.607119	7.876e-08	0.077375	7.588e-06	0.999999	Higher in fetus	-3559.38	0.0013794	1921.56	5480.94	YES	5'UTR	S_Shore	H3K27ac;H3K4me1;H3K4me2;H3K4me3;H3K9ac	H3K4me2;H3K27me3;EZH	H3K27me3;H3K4me3		YES	Simple_repeat
cg22674613	6	44310331	SPATS1	0.367277	0.189601	0.177676	2.477e-06	9.16e-05	0.0759571	0.045159	0.390938	0.352489	0.197317	0.183229	4.666e-06	0.354702	0.00012885	0.999999	NS	113.302	0.539025	332.447	219.145	YES	TSS200		H3K27ac;H3K27me3;H3K4me1;H3K4me2;H3K4me3;H3K9ac;EZH	H3K4me2;H3K27me3;EZH	H3K27me3;H3K4me3
cg18959554	6	44310345	SPATS1	0.371364	0.205062	0.166302	1.275e-06	5.759e-05	0.0524361	0.0494692	0.382059	0.36468	0.206731	0.207784	9.08e-07	0.704355	4e-05	0.999999	NS	113.302	0.539025	332.447	219.145	YES	TSS200		H3K27ac;H3K27me3;H3K4me1;H3K4me2;H3K4me3;H3K9ac;EZH	H3K4me2;H3K27me3;EZH	H3K27me3;H3K4me3
cg13077262	6	44310350	SPATS1	0.400608	0.242828	0.157779	5.893e-07	3.361e-05	0.0575315	0.0431947	0.408949	0.395394	0.249706	0.246358	1.57e-06	0.698972	5.884e-05	0.999999	NS	113.302	0.539025	332.447	219.145	YES	TSS200		H3K27ac;H3K27me3;H3K4me1;H3K4me2;H3K4me3;H3K9ac;EZH	H3K4me2;H3K27me3;EZH	H3K27me3;H3K4me3
cg13912224	6	52172083		0.697805	0.476031	0.221774	7.225e-09	1.967e-06	0.0675316	0.0332429	0.706	0.692683	0.491371	0.473821	2.425e-08	0.542471	3.599e-06	0.999999	NA					NO		Island	H3K4me2;H3K4me3;EZH	EZH	NONE
cg18906079	6	52514672		0.625959	0.451828	0.174131	3.354e-08	5.013e-06	0.058095	0.0256513	0.645335	0.613849	0.437285	0.476799	1.499e-07	0.987465	1.159e-05	0.999999	NA					NO			H3K4me1	H3K4me2;H3K4me1;EZH	H3K27me3;H3K4me1
cg09307794	6	53851924		0.452274	0.297751	0.154523	0.00030525	0.00313382	0.0922616	0.0468263	0.443758	0.457596	0.311037	0.332025	0.00084194	0.609304	0.00649165	0.999999	NA					NO			H3K4me1	H3K4me2;H3K9ac;H3K27ac;H3K4me1;EZH	H3K27me3;H3K4me1;H3K4me3
cg05783998	6	74295921		0.667695	0.505674	0.162021	5.88e-10	5.081e-07	0.044673	0.019986	0.66826	0.667342	0.479031	0.508626	3.038e-09	0.466727	1.088e-06	0.999999	NA					NO			H3K27ac;H3K4me1;H3K4me2	H3K4me2;H3K9ac;H3K27ac;H3K4me1;H3K4me3	H3K4me1;H3K4me3		YES	SINE
cg05542406	6	90619788		0.534742	0.374473	0.16027	3.437e-05	0.00061972	0.082404	0.0450942	0.544091	0.528899	0.376672	0.40289	0.00010635	0.911802	0.00134425	0.999999	NA					NO			H3K27ac	EZH	H3K4me1;H3K4me3
cg15931839	6	111880530	TRAF3IP2	0.654943	0.504246	0.150697	1.824e-05	0.00038877	0.0603902	0.0508805	0.689909	0.63309	0.49401	0.542986	2.669e-05	0.715382	0.00047018	0.999999	Higher in adult	11670.9	0.0004061	25398.1	13727.2	NO	Body;3'UTR		H3K36me3;H3K9ac	H3K4me2;H3K36me3;H3K79me2;EZH	H3K36me3;H3K4me1
cg04344000	6	117869857	DCBLD1	0.31639	0.494159	-0.177768	4.529e-05	0.00075808	0.0476326	0.0844223	0.336938	0.303548	0.447804	0.504146	7.379e-06	0.801078	0.0001802	0.999999	NS	425.893	0.302906	3833	3407.11	NO	Body	S_Shore	H3K4me2;H3K4me3;EZH	H3K4me2;H3K9ac;H3K27ac;H3K36me3;H3K4me1;H3K4me3;H3K79me2;EZH	H3K36me3	rs9489217
cg18674487	6	125203651		0.734284	0.580732	0.153552	2.615e-05	0.00050639	0.0552791	0.0801692	0.748693	0.725279	0.542133	0.603222	1.09e-05	0.604705	0.00024086	0.999999	NA					NO			H3K4me1	H3K4me2;H3K9ac;H3K4me1;EZH	NONE
cg13919358	6	125573188	TPD52L1	0.86612	0.706091	0.160029	4.387e-07	2.764e-05	0.0303748	0.0529966	0.867716	0.865123	0.699936	0.711168	1.369e-08	0.838864	2.528e-06	0.999999	Higher in adult	86035.3	0.0009336	94037.3	8002.05	NO	Body		NONE	H3K4me2;H3K9ac;H3K4me1;EZH	H3K4me1	rs3799734
cg10097215	6	132834914	STX7	0.285838	0.492834	-0.206996	1.402e-06	6.151e-05	0.0522499	0.0647074	0.284727	0.286533	0.480519	0.479896	3.497e-07	0.978378	2.051e-05	0.999999	NS	-4212.13	0.0764253	13144.3	17356.4	YES	TSS1500	S_Shore	H3K4me2;H3K4me3;H3K79me2	H3K4me2;H3K9ac;H3K27me3;H3K36me3;H3K4me3;H3K79me2	H3K27me3;H3K4me3
cg22980427	6	137421461		0.674417	0.521672	0.152745	1.819e-06	7.372e-05	0.0620046	0.0527509	0.68241	0.669421	0.506192	0.540924	5.709e-06	0.735568	0.00014949	0.999999	NA					NO			H3K9me3	H3K27me3	H3K27me3
cg25781936	6	138750887	NHSL1	0.19432	0.371769	-0.177449	0.00058961	0.00513219	0.0483166	0.113869	0.22544	0.17487	0.309565	0.389356	9.381e-05	0.808735	0.00122094	0.999999	NA					NO	Body		H3K27ac;H3K36me3;H3K9ac	H3K9ac;H3K36me3;H3K4me1	H3K36me3
cg00994250	6	151087821	PLEKHG1	0.355214	0.194041	0.161173	4.502e-05	0.00075484	0.0820147	0.0356565	0.361442	0.351322	0.23566	0.196464	8.796e-05	0.433796	0.00116344	0.999999	NA					NO	Body		NONE	H3K4me2;H3K9ac;H3K27ac;H3K36me3;H3K4me1;H3K79me2	H3K36me3;H3K4me1
cg20568219	6	151671320	AKAP12	0.445376	0.613548	-0.168171	3.008e-05	0.00056146	0.0951964	0.0719437	0.496386	0.413495	0.626326	0.606689	6.783e-05	0.113308	0.00095241	0.999999	Higher in adult	20512.4	4.46e-05	38931.5	18419.2	NO	Body		H3K36me3;H3K79me2	H3K4me2;H3K36me3;H3K79me2	H3K36me3
cg03037684	6	152421333	ESR1	0.679939	0.51734	0.162599	6.458e-09	1.852e-06	0.0459444	0.0330393	0.687393	0.67528	0.5121	0.536982	3.268e-08	0.804841	4.329e-06	0.999999	Higher in adult	241.447	0.0391958	458.849	217.402	NO	3'UTR		H3K27ac	H3K9ac;H3K9me3;H3K27ac;H3K4me1;EZH	H3K27me3
cg24635109	6	154640892	IPCEF1	0.686177	0.521266	0.164911	2.217e-09	9.96e-07	0.0430809	0.0389244	0.71134	0.670449	0.508007	0.542364	8.2e-09	0.680521	1.89e-06	0.999999	Higher in adult	10156.5	0.0001228	12402.8	2246.26	NO	5'UTR		NONE	H3K4me2;H3K9ac;H3K4me1	NONE
cg18419358	6	158384009		0.523363	0.368335	0.155029	1.767e-07	1.487e-05	0.0516624	0.0372086	0.537806	0.514337	0.369839	0.383794	5.555e-07	0.74656	2.846e-05	0.999999	NA					NO			NONE	H3K4me2;H3K9me3;H3K27ac;H3K4me1;EZH	NONE	rs58978864
cg02092589	6	160498383	IGF2R	0.516114	0.362195	0.153919	1.275e-07	1.193e-05	0.0547144	0.0373578	0.525892	0.510003	0.352545	0.386958	5.632e-07	0.745106	2.875e-05	0.999999	NS	-3236.8	0.362535	38225.1	41461.9	NO	Body		H3K27ac;H3K36me3	H3K27ac;H3K36me3;H3K4me1	H3K36me3
cg25545503	6	160680162	SLC22A2	0.636886	0.45245	0.184436	1.913e-05	0.0004026	0.0970932	0.0601047	0.678242	0.611039	0.43914	0.482675	4.379e-05	0.613765	0.00068394	0.999999	NS	295.706	0.142678	512.032	216.326	YES	TSS1500	S_Shore	H3K9me3;H3K27me3;H3K4me1;H3K9ac;EZH	H3K9me3	H3K27me3
cg05952475	6	163681845	PACRG	0.248217	0.0936283	0.154589	0.0189778	0.067993	0.181477	0.128509	0.282834	0.226581	0.123645	0.0628904	0.0228565	0.38478	0.0779414	0.999999	NS	371.474	0.441479	12181.9	11810.4	NO	Body		H3K27ac;H3K27me3;H3K4me1;H3K4me2;H3K4me3;EZH	H3K4me2;H3K9ac;H3K9me3;H3K4me1;H3K4me3;EZH	H3K4me1;H3K4me3
cg02740007	6	164506581		0.681681	0.523451	0.15823	3.802e-06	0.0001246	0.0443296	0.0653628	0.657303	0.696918	0.52208	0.538375	8.39e-07	0.182596	3.783e-05	0.999999	NA					NO			NONE	H3K4me2;H3K9ac;H3K9me3;H3K27ac;H3K4me1;H3K4me3	H3K9me3;H3K4me1;H3K4me3
cg19954341	6	166583523	T	0.612351	0.445315	0.167037	3.296e-05	0.00060094	0.093302	0.0500294	0.613643	0.611544	0.458479	0.445511	7.624e-05	0.832471	0.00104275	0.999999	NS	217.64	0.450225	1536.11	1318.47	NO	TSS1500	S_Shore	H3K9me3;H3K27me3;H3K4me1;H3K4me2;H3K4me3;EZH	H3K9me3;H3K27me3;EZH	H3K27me3	rs78921405
cg14296274	6	166720092	PRR18	0.689817	0.480938	0.208879	8.668e-06	0.00022615	0.0726163	0.0821065	0.712873	0.675406	0.510429	0.491186	5.771e-06	0.363715	0.00015062	0.999999	Higher in adult	27717.3	4.48e-06	28938.8	1221.52	NO	1stExon;3'UTR	N_Shore	H3K27ac;H3K27me3;H3K4me2;H3K4me3;EZH	H3K4me2;H3K27me3;EZH	H3K27me3
cg21158431	6	167786059		0.619795	0.266889	0.352907	0.0186297	0.0670703	0.253341	0.244659	0.800606	0.506789	0.262589	0.388218	0.013627	0.361769	0.0531242	0.999999	NA					NO			NONE	NONE	H3K9me3;H3K27me3
cg00403716	6	167789441	TCP10	0.805735	0.502395	0.303339	0.0169797	0.062632	0.0286378	0.351532	0.800695	0.808885	0.561915	0.473274	0.00362113	0.695521	0.0196916	0.999999	NS	-103.147	0.724573	1951.13	2054.28	NO	Body		NONE	NONE	H3K9me3;H3K27me3
cg12670357	6	168069162		0.586685	0.395855	0.19083	8.6e-06	0.00022498	0.0580788	0.0740362	0.6051	0.575176	0.40803	0.427692	4.691e-06	0.781505	0.00012932	0.999999	NA					NO			H3K27ac;H3K9ac	H3K9me3;H3K27me3;EZH	H3K4me1;H3K4me3
cg18469813	6	168148018		0.810907	0.655261	0.155646	5.606e-06	0.00016492	0.0261898	0.0676375	0.814802	0.808473	0.632844	0.671339	5.854e-08	0.472689	6.27e-06	0.999999	NA					NO			H3K9ac	H3K9me3;H3K27me3;EZH	NONE
cg19368103	6	168189047	C6orf123	0.691943	0.526058	0.165885	1.365e-06	6.037e-05	0.0424843	0.056212	0.690399	0.692909	0.497585	0.549803	1.785e-07	0.257159	1.298e-05	0.999999	NA					NO	Body		H3K9ac	H3K9me3;H3K27me3;EZH	H3K4me3
cg17323040	6	169008594	SMOC2	0.628204	0.459516	0.168688	7.286e-05	0.00107609	0.071754	0.0762387	0.662596	0.606709	0.463738	0.487268	6.885e-05	0.520478	0.00096321	0.999999	Higher in adult	10532.9	0.0030718	15826.4	5293.52	NO	Body		H3K4me1;H3K9ac	H3K9me3	H3K4me1
cg01320433	6	169630013	THBS2	0.689448	0.534088	0.15536	2.639e-08	4.334e-06	0.0358481	0.0446063	0.661739	0.706766	0.502279	0.565254	5.21e-11	0.00022162	1.488e-07	0.408223	Higher in adult	9283.96	0.0001228	12156.6	2872.6	NO	Body	N_Shore	H3K36me3	H3K4me2;H3K9ac;H3K9me3;H3K27ac;H3K36me3	NONE
cg20001675	6	170201739	C6orf208	0.690143	0.538185	0.151958	9.471e-05	0.00130666	0.0492346	0.0770455	0.694943	0.687143	0.594238	0.509489	8.469e-06	0.0951589	0.00019939	0.999999	NA					NO	Body		H3K27ac;H3K27me3;H3K4me1;EZH	H3K27me3	H3K36me3	rs67289814
cg18275732	6	170365320		0.464887	0.266416	0.198472	1.729e-06	7.125e-05	0.0795641	0.0851268	0.465032	0.464797	0.267016	0.268435	4.879e-06	0.987499	0.00013278	0.999999	NA					NO			H3K27me3	H3K9me3	H3K27me3	rs77361612	YES
cg06531476	6	170525018		0.773685	0.619203	0.154482	5.365e-08	6.816e-06	0.0589094	0.0413088	0.783535	0.767528	0.59428	0.62006	2.424e-07	0.901762	1.603e-05	0.999999	NA					NO			NONE	H3K9me3	H3K27me3
cg12709009	6	170557582		0.711683	0.52815	0.183533	2.988e-05	0.00055877	0.0952814	0.0875704	0.676291	0.733803	0.511007	0.540473	6.868e-05	0.228184	0.00096147	0.999999	NA					NO			EZH	H3K27me3;EZH	H3K27me3
cg25997219	6	170579332		0.597558	0.413653	0.183906	7.076e-06	0.00019511	0.0562983	0.0761813	0.624107	0.580965	0.371513	0.458613	2.5e-06	0.590113	8.158e-05	0.999999	NA					NO		N_Shore	H3K27me3;H3K4me1	H3K27me3	H3K27me3;H3K4me1
cg00084338	6	170595920	DLL1	0.640564	0.326229	0.314335	6.657e-07	3.649e-05	0.0632624	0.12149	0.622983	0.651552	0.282708	0.354977	1.529e-08	0.18133	2.705e-06	0.999999	Higher in fetus	-9577.36	0.0022029	7190.97	16768.3	NO	Body	N_Shore	H3K27me3;H3K4me1;H3K4me2;H3K9ac;EZH	H3K27me3;EZH	H3K36me3;H3K4me1;H3K4me3	rs201022588		Simple_repeat
cg27246129	6	170595947	DLL1	0.60979	0.352848	0.256942	1.455e-07	1.308e-05	0.0855752	0.0806493	0.596768	0.617929	0.342463	0.363821	4.129e-07	0.545365	2.305e-05	0.999999	Higher in fetus	-9577.36	0.0022029	7190.97	16768.3	NO	Body	N_Shore	H3K27me3;H3K4me1;H3K4me2;H3K9ac;EZH	H3K27me3;EZH	H3K36me3;H3K4me1;H3K4me3
cg16998831	7	187686		0.727437	0.541756	0.185681	3.456e-07	2.358e-05	0.0592427	0.0373358	0.765801	0.70346	0.566872	0.563745	3.186e-07	0.122561	1.932e-05	0.999999	NA					NO		S_Shore	H3K27ac;H3K36me3;H3K4me1;H3K9ac;EZH	H3K27me3;H3K79me2	H3K27me3
cg16784234	7	530475		0.753373	0.550176	0.203197	8.345e-07	4.259e-05	0.06557	0.0693088	0.762951	0.747387	0.581282	0.553696	1.043e-06	0.451136	4.409e-05	0.999999	NA					NO		N_Shelf	H3K27ac;H3K27me3;H3K36me3;H3K4me1	H3K9me3;H3K27me3;H3K36me3;H3K79me2	H3K27me3
cg17650397	7	614831	PRKAR1B	0.682987	0.530741	0.152246	1.982e-07	1.601e-05	0.0490446	0.0347675	0.700145	0.672264	0.524858	0.554524	5.557e-07	0.917638	2.847e-05	0.999999	Higher in fetus	-3404.59	0.0010114	6964.59	10369.2	NO	Body	N_Shore	H3K27ac;H3K27me3;H3K9ac;EZH	NONE	H3K4me1		YES	LTR
cg02645408	7	731437	PRKAR1B	0.668704	0.831964	-0.16326	0.00028664	0.00298558	0.110962	0.0452661	0.677227	0.663377	0.825684	0.824938	0.00075295	0.840855	0.00596253	0.999999	Higher in fetus	-3404.59	0.0010114	6964.59	10369.2	NO	Body		H3K27ac;H3K27me3;H3K36me3;H3K79me2	H3K9me3	H3K9me3
cg03834919	7	862427	UNC84A	0.506762	0.674326	-0.167565	1.803e-05	0.0003853	0.0855413	0.033728	0.559758	0.473639	0.659174	0.672372	4.73e-05	0.179006	0.00072505	0.999999	NA					NO	5'UTR	N_Shore	H3K27ac;H3K27me3;H3K36me3;H3K4me1;H3K79me2;H3K9ac	H3K36me3;H3K4me1;H3K79me2	H3K36me3
cg16306644	7	1006943	COX19	0.57026	0.725642	-0.155382	0.00252909	0.0152451	0.122791	0.0640063	0.588672	0.558753	0.721397	0.69998	0.00580671	0.564025	0.0280793	0.999999	NA					NO	3'UTR	N_Shore	H3K27ac;H3K27me3;EZH	H3K36me3;H3K79me2	H3K36me3
cg06145435	7	1022769	CYP2W1	0.633404	0.456252	0.177152	4.086e-05	0.00070314	0.0721619	0.0638308	0.657612	0.618274	0.453559	0.473435	3.522e-05	0.696963	0.000581	0.999999	Higher in adult	18443.7	0.0024147	24930.9	6487.24	YES	TSS200	N_Shore	H3K27ac;H3K27me3	NONE	NONE
cg09414673	7	1022797	CYP2W1	0.683573	0.499008	0.184565	2.655e-05	0.00051192	0.0702126	0.0653338	0.724291	0.658123	0.488729	0.542531	2.501e-05	0.69473	0.00044755	0.999999	Higher in adult	18443.7	0.0024147	24930.9	6487.24	YES	TSS200	N_Shore	H3K27ac;H3K27me3	NONE	NONE
cg03188948	7	1209495		0.672586	0.479969	0.192617	0.00069866	0.00583988	0.128263	0.114691	0.656658	0.682541	0.544071	0.424852	0.0009643	0.441229	0.00720034	0.999999	NA					NO			H3K27ac;H3K27me3;H3K4me2;H3K4me3;H3K9ac;EZH	H3K4me2;H3K9ac;H3K27ac;H3K4me3	H3K36me3
cg18402987	7	1209562		0.582681	0.340952	0.241729	0.00074393	0.0061173	0.153503	0.144059	0.559993	0.596861	0.417002	0.291573	0.00107924	0.562432	0.00784869	0.999999	NA					NO			H3K27ac;H3K27me3;H3K4me2;H3K4me3;H3K9ac;EZH	H3K4me2;H3K9ac;H3K27ac;H3K4me3	H3K36me3
cg04116766	7	1283255		0.644948	0.455305	0.189643	1.352e-06	5.998e-05	0.0737526	0.0801054	0.706787	0.606298	0.437315	0.478158	1.551e-06	0.207556	5.834e-05	0.999999	NA					NO		N_Shore	H3K27me3;H3K4me1;H3K4me3;EZH	H3K9me3;H3K27me3;EZH	H3K27me3
cg07006987	7	1283570		0.439506	0.226956	0.21255	6.966e-07	3.758e-05	0.070558	0.0595978	0.487278	0.409648	0.254049	0.220338	1.705e-07	0.0427747	1.26e-05	0.999999	NA					NO		N_Shore	H3K27me3;H3K4me1;H3K4me3;EZH	H3K9me3;H3K27me3;EZH	H3K27me3
cg18090004	7	1283896		0.717628	0.48264	0.234988	1.322e-09	7.717e-07	0.0571748	0.0576875	0.761938	0.689934	0.478496	0.508976	2.418e-09	0.256885	9.688e-07	0.999999	NA					NO		Island	H3K27me3;H3K4me1;H3K4me3;EZH	H3K9me3;H3K27me3;EZH	H3K27me3
cg24846199	7	1283915		0.664049	0.403574	0.260475	4.141e-09	1.411e-06	0.0724064	0.0529745	0.716205	0.631451	0.418148	0.421648	4.799e-09	0.092355	1.403e-06	0.999999	NA					NO		Island	H3K27me3;H3K4me1;H3K4me3;EZH	H3K9me3;H3K27me3;EZH	H3K27me3
cg00338391	7	1283981		0.518855	0.331753	0.187102	2.297e-07	1.776e-05	0.0697555	0.0320237	0.584187	0.478022	0.342863	0.341004	2.335e-08	0.00960952	3.524e-06	0.999999	NA					NO		Island	H3K27me3;H3K4me1;H3K4me3;EZH	H3K9me3;H3K27me3;EZH	H3K27me3
cg18129805	7	1325993		0.778924	0.619188	0.159737	0.00010797	0.00143764	0.0586053	0.0682985	0.820761	0.752776	0.597423	0.657336	4.449e-05	0.721269	0.00069201	0.999999	NA					NO		N_Shelf	H3K27me3	H3K27me3;EZH	H3K27me3		YES	LINE
cg20399720	7	1365766		0.634671	0.475257	0.159414	5.026e-09	1.592e-06	0.0338246	0.0365143	0.647529	0.626635	0.465211	0.500062	3.409e-09	0.790699	1.147e-06	0.999999	NA					NO		S_Shelf	H3K27me3	H3K27me3	H3K27me3
cg05255095	7	1370661		0.792928	0.640696	0.152231	5.221e-09	1.627e-06	0.0287102	0.0292786	0.798722	0.789306	0.621978	0.656888	6.307e-10	0.45931	4.812e-07	0.999999	NA					NO		Island	H3K27me3	H3K27me3;EZH	H3K27me3
cg08573435	7	1398116		0.726595	0.426711	0.299884	7.506e-11	1.804e-07	0.0722355	0.0532859	0.73118	0.72373	0.41433	0.432319	4.89e-10	0.885669	4.134e-07	0.999999	NA					NO			H3K27me3	H3K27me3	H3K27me3
cg05534148	7	1398159		0.735813	0.506197	0.229616	5.891e-10	5.081e-07	0.0604699	0.0514892	0.738934	0.733862	0.480584	0.520829	3.161e-09	0.521026	1.106e-06	0.999999	NA					NO			H3K27me3	H3K27me3	H3K27me3
cg23693738	7	1426361		0.493158	0.301691	0.191466	2.518e-11	1.211e-07	0.04313	0.0322656	0.489834	0.495235	0.289443	0.307734	1.646e-10	0.50022	2.604e-07	0.999999	NA					NO		S_Shelf	H3K27me3;EZH	H3K27me3	H3K27me3
cg21593345	7	1602273		0.670036	0.489418	0.180618	1.507e-08	3.087e-06	0.0393391	0.0468717	0.685504	0.660369	0.495088	0.497064	4.72e-09	0.478401	1.387e-06	0.999999	NA					NO			H3K27ac;H3K27me3;H3K4me1;H3K4me3	H3K4me1	H3K27me3;H3K36me3;H3K4me1
cg13083032	7	1716567		0.730812	0.577664	0.153149	5.307e-09	1.641e-06	0.0400815	0.0214775	0.71723	0.739301	0.578307	0.582058	1.332e-08	0.403947	2.491e-06	0.999999	NA					NO			H3K27me3;H3K9ac	H3K27me3;H3K79me2	H3K36me3		YES	LINE
cg16269488	7	1858639	MAD1L1	0.545286	0.379766	0.16552	0.0113335	0.0464732	0.143825	0.0758299	0.592859	0.515553	0.441663	0.356664	0.00864504	0.146132	0.0378261	0.999999	Higher in fetus	-2699.15	0.0122944	9921.02	12620.2	NO	Body		H3K27me3	NONE	H3K4me1
cg01886004	7	1923613	MAD1L1	0.831641	0.650247	0.181394	6.568e-08	7.756e-06	0.0425282	0.0494999	0.847917	0.821469	0.631468	0.659267	1.589e-08	0.918525	2.784e-06	0.999999	Higher in fetus	-2699.15	0.0122944	9921.02	12620.2	NO	Body		H3K27ac;H3K36me3;H3K9ac	H3K4me1	H3K9me3;H3K36me3
cg19939124	7	2026965	MAD1L1	0.613308	0.451787	0.16152	0.00233918	0.0143773	0.101444	0.0855596	0.681904	0.570435	0.457494	0.500168	0.00230537	0.301253	0.0139983	0.999999	Higher in fetus	-2699.15	0.0122944	9921.02	12620.2	NO	Body	Island	H3K27ac	NONE	H3K9me3;H3K36me3
cg00266968	7	2041505	MAD1L1	0.798697	0.642548	0.156149	1.261e-06	5.71e-05	0.0325771	0.0603198	0.822485	0.78383	0.616224	0.666606	5.746e-08	0.947219	6.195e-06	0.999999	Higher in fetus	-2699.15	0.0122944	9921.02	12620.2	NO	Body	N_Shelf	H3K27ac;H3K9ac	NONE	H3K36me3;H3K4me1	rs939940
cg13290180	7	2082529	MAD1L1	0.653478	0.827074	-0.173596	0.00052621	0.00470951	0.130592	0.0173354	0.628169	0.669296	0.827883	0.817261	0.00074077	0.681346	0.00589047	0.999999	Higher in fetus	-2699.15	0.0122944	9921.02	12620.2	NO	Body		H3K9me3;H3K27ac;H3K36me3;H3K79me2;H3K9ac	H3K9me3;H3K36me3	H3K36me3		YES
cg16686273	7	2611890	IQCE	0.486826	0.6503	-0.163474	0.00203499	0.0129558	0.113148	0.0932725	0.505282	0.475291	0.632444	0.628306	0.00411873	0.677989	0.0216929	0.999999	Higher in fetus	-2347.89	0.0004302	4580.24	6928.14	NO	Body		H3K9ac	H3K4me2;H3K9ac;H3K27ac;H3K4me1;H3K79me2;EZH	H3K36me3
cg21192091	7	2758800		0.683749	0.472062	0.211686	5.983e-09	1.768e-06	0.0445717	0.058043	0.701158	0.672868	0.455735	0.478379	1.668e-09	0.796895	7.978e-07	0.999999	NA					NO		S_Shore	H3K27ac;H3K36me3;H3K4me1;H3K79me2;H3K9ac	H3K36me3;H3K4me1;EZH	H3K9me3;H3K36me3
cg05055821	7	2758924		0.622618	0.423726	0.198892	1.006e-07	1.024e-05	0.0692473	0.0501594	0.650232	0.60536	0.417399	0.434075	3.122e-07	0.522081	1.904e-05	0.999999	NA					NO		S_Shore	H3K27ac;H3K36me3;H3K4me1;H3K79me2;H3K9ac	H3K36me3;H3K4me1;H3K79me2;EZH	H3K9me3;H3K36me3	rs798558
cg17321639	7	2759063		0.867697	0.705935	0.161761	4.41e-05	0.00074351	0.0435575	0.0890251	0.876263	0.862342	0.698029	0.687823	2.898e-06	0.659846	9.106e-05	0.999999	NA					NO		S_Shore	H3K27ac;H3K36me3;H3K4me1;H3K79me2;H3K9ac	H3K36me3;H3K4me1;H3K79me2;EZH	H3K9me3;H3K36me3
cg06895747	7	2842593	GNA12	0.675945	0.518101	0.157844	1.417e-07	1.282e-05	0.0564962	0.0328879	0.687347	0.668819	0.503923	0.540666	6.405e-07	0.773369	3.139e-05	0.999999	NS	-521.81	0.268792	5427.17	5948.98	NO	Body		H3K27ac;H3K36me3;H3K4me1;H3K4me2;H3K4me3;H3K79me2;H3K9ac;EZH	H3K4me2;H3K9ac;H3K27ac;H3K36me3;H3K4me1;H3K4me3;H3K79me2;EZH	H3K9me3;H3K36me3
cg11170896	7	4266872	SDK1	0.484415	0.322076	0.162338	4.185e-07	2.672e-05	0.059499	0.0400511	0.481833	0.486028	0.335857	0.317259	1.346e-06	0.799266	5.281e-05	0.999999	Higher in fetus	-674.729	0.0076276	534.817	1209.55	NO	Body		H3K9ac	NONE	H3K36me3
cg08105834	7	4267372	SDK1	0.579663	0.340266	0.239397	2.139e-05	0.0004365	0.102954	0.0909611	0.590578	0.572842	0.352092	0.3198	2.135e-05	0.59337	0.00039699	0.999999	Higher in fetus	-674.729	0.0076276	534.817	1209.55	NO	Body		H3K9ac	NONE	H3K36me3;H3K4me1
cg24394414	7	4823655	KIAA0415	0.640494	0.79434	-0.153846	6.371e-06	0.0001807	0.0818899	0.0126908	0.645969	0.637072	0.801947	0.811142	6.461e-06	0.977375	0.00016359	0.999999	NA					NO	Body	Island	H3K27me3	H3K36me3;H3K79me2	H3K36me3
cg14899164	7	4823857	KIAA0415	0.688487	0.856188	-0.167702	8.694e-06	0.00022651	0.0884458	0.0207762	0.687772	0.688933	0.869527	0.855565	9.993e-06	0.851497	0.00022553	0.999999	NA					NO	Body	Island	H3K27me3	H3K36me3;H3K79me2	H3K36me3
cg12333845	7	4870039	RADIL	0.463011	0.31198	0.15103	1.772e-05	0.00038046	0.0840231	0.0522544	0.527969	0.422412	0.313729	0.277167	3.892e-06	0.0149527	0.00011282	0.999999	Higher in fetus	-13363.3	5.75e-06	6371.75	19735	NO	Body		H3K27ac;H3K27me3;H3K4me2	NONE	H3K36me3
cg01000248	7	5267360	WIPI2	0.807296	0.583563	0.223733	0.0334477	0.102855	0.191578	0.202785	0.856543	0.776516	0.672769	0.559129	0.023743	0.263555	0.0801145	0.999999	Higher in adult	35268.3	0.004266	139419	104151	NO	Body	N_Shore	H3K36me3	H3K36me3	H3K36me3	rs13247871
cg16035714	7	5267749	WIPI2	0.801324	0.537509	0.263815	0.0196952	0.0698733	0.186761	0.21871	0.854	0.768401	0.646338	0.514072	0.0114419	0.218405	0.0466695	0.999999	Higher in adult	35268.3	0.004266	139419	104151	NO	Body	Island	H3K36me3	H3K36me3	H3K36me3
cg12631105	7	5267896	WIPI2	0.902408	0.714926	0.187482	0.0212021	0.0737583	0.129808	0.172261	0.936628	0.881021	0.787536	0.701151	0.0124501	0.264647	0.0497061	0.999999	Higher in adult	35268.3	0.004266	139419	104151	NO	Body	Island	H3K36me3	H3K36me3	H3K36me3
cg07508942	7	5267994	WIPI2	0.901089	0.718955	0.182134	0.0266946	0.0872413	0.148553	0.154771	0.933965	0.880542	0.78996	0.703347	0.0197899	0.299197	0.0700818	0.999999	Higher in adult	35268.3	0.004266	139419	104151	NO	Body	Island	H3K36me3	H3K36me3	H3K36me3
cg23380039	7	5288068		0.531468	0.346897	0.184571	0.0142519	0.0550208	0.167496	0.0818055	0.551979	0.518648	0.401656	0.372196	0.0214754	0.600649	0.0744511	0.999999	NA					NO			NONE	NONE	NONE	rs78608000;rs75414117	YES
cg12600030	7	5635820	FSCN1	0.366209	0.103263	0.262946	0.00024189	0.00262673	0.154229	0.0705802	0.46756	0.302865	0.150385	0.118396	0.00014412	0.0572065	0.00169138	0.999999	NS	30781.3	0.121871	478109	447328	NO	Body	S_Shore	H3K27ac;H3K4me1;H3K4me2;H3K4me3;H3K79me2;H3K9ac	H3K4me2;H3K9ac;H3K27ac;H3K4me1;H3K4me3;H3K79me2	H3K27me3;H3K36me3;H3K4me1;H3K4me3
cg01080424	7	6520004	KDELR2	0.427282	0.598419	-0.171137	5.508e-06	0.00016286	0.0764991	0.0337057	0.446718	0.415134	0.576189	0.586681	1.827e-05	0.646797	0.00035391	0.999999	Higher in fetus	-11753.4	8.29e-05	10808.4	22561.9	NO	Body	N_Shelf	H3K36me3;H3K4me1;H3K79me2	H3K4me2;H3K27ac;H3K36me3;H3K4me1;H3K4me3;H3K79me2	H3K36me3
cg27562010	7	6681379		0.423334	0.667316	-0.243982	3.197e-06	0.00010987	0.104857	0.0487538	0.434351	0.416449	0.658326	0.635714	1.182e-05	0.607142	0.00025564	0.999999	NA					NO		S_Shelf	H3K27ac;H3K36me3;H3K79me2	H3K36me3;H3K79me2	H3K9me3;H3K36me3
cg06981279	7	8477156	NXPH1	0.471488	0.298693	0.172795	5.328e-07	3.138e-05	0.0710892	0.0491663	0.53062	0.434531	0.270189	0.324408	1.069e-06	0.277995	4.486e-05	0.999999	Higher in fetus	-5567.37	0.0036996	2776.24	8343.61	NO	Body	S_Shore	H3K27me3;H3K4me1;H3K4me2;H3K4me3;H3K9ac;EZH	H3K9me3;H3K27me3;EZH	H3K27me3
cg10678266	7	24614348	MPP6	0.683999	0.477802	0.206197	1.427e-06	6.228e-05	0.0426795	0.067572	0.7093	0.668186	0.472683	0.5245	1.263e-07	0.981551	1.036e-05	0.999999	NS	27.0633	0.923876	1817.36	1790.29	NO	5'UTR		H3K27me3;H3K36me3;H3K4me1;H3K4me2;H3K4me3;H3K79me2;H3K9ac;EZH	H3K4me2;H3K9ac;H3K27ac;H3K4me1;H3K4me3;H3K79me2;EZH	H3K27me3;H3K4me1;H3K4me3
cg19929126	7	28998195	TRIL	0.421562	0.185891	0.235671	3.823e-07	2.517e-05	0.0883781	0.0412476	0.436258	0.412377	0.186594	0.204886	1.486e-06	0.883762	5.663e-05	0.999999	NA					YES	TSS200	Island	H3K9me3;H3K27ac;H3K27me3;H3K4me1;H3K4me2;H3K4me3;H3K9ac;EZH	H3K4me2;H3K9ac;H3K9me3;H3K27me3;EZH	H3K27me3
cg07702750	7	28998214	TRIL	0.41644	0.203589	0.212851	4.875e-07	2.959e-05	0.0789044	0.0463662	0.436045	0.404186	0.202432	0.225885	1.718e-06	0.818943	6.268e-05	0.999999	NA					YES	TSS200	Island	H3K9me3;H3K27ac;H3K27me3;H3K4me1;H3K4me2;H3K4me3;H3K9ac;EZH	H3K4me2;H3K9ac;H3K9me3;H3K27me3;H3K4me3;EZH	H3K27me3
cg13207630	7	32358064		0.399953	0.201804	0.198149	0.00045293	0.00420861	0.120281	0.0590122	0.394224	0.403533	0.270183	0.173977	0.00068649	0.413042	0.00556296	0.999999	NA					NO			H3K27me3;EZH	H3K4me2;H3K27me3;EZH	H3K27me3	rs2116670
cg05912481	7	33949073	BMPER	0.484577	0.666422	-0.181846	0.00087815	0.00691772	0.124888	0.109906	0.538204	0.45106	0.652144	0.700195	0.00150552	0.610698	0.0101228	0.999999	Higher in adult	1749.66	0.0132855	3593.84	1844.18	NO	Body	S_Shelf	H3K27ac;H3K4me1;H3K9ac	H3K9me3;H3K27me3;EZH	H3K27me3
cg09159223	7	36018688		0.636191	0.456605	0.179586	3.846e-11	1.408e-07	0.0331381	0.0263268	0.650607	0.627182	0.460884	0.476633	9.565e-11	0.673937	2.067e-07	0.999999	NA					NO		N_Shelf	H3K4me1	H3K27me3;EZH	H3K4me1
cg02003457	7	43289504	HECW1	0.487662	0.667776	-0.180114	0.0123929	0.0496401	0.0943568	0.103942	0.493972	0.483718	0.584337	0.635128	0.0106909	0.701867	0.0443623	0.999999	NS	-627.933	0.190312	4243.26	4871.19	NO	Body	S_Shore	H3K27ac;H3K4me1	H3K4me2;H3K27me3;H3K4me1;EZH	H3K27me3
cg24676071	7	45613410	ADCY1	0.826565	0.674185	0.15238	1.687e-06	6.996e-05	0.0335893	0.0537496	0.834722	0.821466	0.650667	0.656134	4.393e-08	0.814061	5.22e-06	0.999999	Higher in fetus	-217156	0.0006865	86446.2	303603	YES	TSS1500	Island	H3K27ac;H3K27me3;H3K4me1;H3K4me2;H3K4me3;H3K9ac;EZH	H3K4me2;H3K27me3;EZH	H3K27me3;H3K4me3
cg07496621	7	46390325		0.524123	0.335599	0.188524	4.107e-08	5.729e-06	0.0629838	0.0262361	0.531377	0.519589	0.322219	0.357897	4.808e-08	0.66532	5.525e-06	0.999999	NA					NO			NONE	H3K27me3;EZH	H3K27me3
cg15893895	7	51104413	COBL	0.450874	0.609221	-0.158346	4.868e-08	6.424e-06	0.0346343	0.0583231	0.459267	0.445629	0.626083	0.608015	5.482e-09	0.368643	1.506e-06	0.999999	NA					NO	Body		H3K9me3;H3K27ac;H3K36me3;EZH	H3K27me3;H3K4me1	H3K27me3
cg17678740	7	53254947		0.628298	0.431161	0.197137	1.745e-07	1.475e-05	0.0548486	0.0452776	0.646904	0.61667	0.448858	0.468101	3.293e-07	0.728186	1.973e-05	0.999999	NA					NO		N_Shore	NONE	NONE	H3K4me3
cg10742917	7	56242801		0.435927	0.269708	0.166218	0.00453948	0.0235763	0.133592	0.182462	0.320088	0.508326	0.244119	0.212659	0.00399364	0.154407	0.0212043	0.999999	NA					NO		Island	H3K9me3	H3K9me3	H3K27me3
cg15123663	7	56243524		0.574212	0.423264	0.150948	0.00024522	0.00265471	0.0649223	0.0907101	0.533402	0.599718	0.419046	0.440642	0.00013609	0.133137	0.00161871	0.999999	NA					NO		S_Shore	H3K9me3	H3K9me3	H3K27me3
cg11460282	7	56297661		0.561106	0.409928	0.151178	0.00108274	0.00809849	0.106659	0.11715	0.45594	0.626834	0.38328	0.411448	0.00071433	0.0105792	0.0057298	0.999999	NA					NO		Island	H3K9me3	H3K9me3	H3K27me3
cg15134787	7	57471759		0.731557	0.552951	0.178605	0.00021851	0.00243379	0.0686021	0.135861	0.699591	0.751536	0.526559	0.526868	5.169e-05	0.472506	0.00077429	0.999999	NA					YES		N_Shore	H3K9me3	H3K9me3	NONE
cg10078143	7	63016835		0.751093	0.595361	0.155732	1.264e-05	0.00029769	0.0603577	0.0769177	0.761784	0.744411	0.613175	0.589926	1.068e-05	0.451839	0.00023713	0.999999	NA					NO		N_Shore	NONE	NONE	NONE		YES	Low_complexity
cg14285533	7	63386328		0.279234	0.119272	0.159962	0.00041296	0.00392945	0.129294	0.0860832	0.19478	0.332018	0.0742898	0.117772	0.00064711	0.0372794	0.00531631	0.999999	NA					NO		N_Shore	H3K9me3	H3K9me3	NONE
cg20164601	7	63642083		0.645899	0.491744	0.154155	2.018e-05	0.00041808	0.08591	0.0593219	0.615991	0.664591	0.482771	0.492016	6.182e-05	0.325354	0.00088773	0.999999	NA					NO		Island	H3K9me3	H3K9me3	NONE
cg19933320	7	64125401	ZNF107	0.530063	0.306481	0.223582	1.099e-05	0.00026966	0.0828938	0.0681491	0.558047	0.512573	0.319018	0.370049	2.327e-05	0.948652	0.00042339	0.999999	Higher in adult	1208.95	0.0263514	2571.91	1362.96	NO	TSS1500	N_Shore	H3K9me3	H3K4me2	H3K9me3;H3K27me3;H3K36me3;H3K4me3
cg01323964	7	65219171	SNORA22	0.43321	0.600121	-0.166911	1.382e-06	6.091e-05	0.0633478	0.0485793	0.455652	0.419183	0.59099	0.600084	3.69e-06	0.535269	0.00010855	0.999999	NA					NO	TSS1500;Body	S_Shelf	H3K36me3;H3K79me2	H3K36me3;H3K79me2	H3K36me3;H3K4me1
cg04158140	7	71407448	CALN1	0.710968	0.559495	0.151473	2.572e-09	1.091e-06	0.0408181	0.0332763	0.719137	0.705863	0.566864	0.564908	1.095e-08	0.607997	2.22e-06	0.999999	Higher in fetus	-10304.3	0.0066096	12183.6	22487.9	NO	Body		H3K4me1	H3K9me3	NONE
cg05666820	7	72848703	FZD9	0.659115	0.503424	0.15569	0.00769545	0.0349236	0.0566812	0.15495	0.668186	0.653445	0.577184	0.469179	0.00124914	0.151771	0.00877956	0.999999	NS	266.46	0.340401	3469.32	3202.86	YES	1stExon	Island	H3K27ac;H3K27me3;H3K36me3;H3K4me1;H3K4me2;H3K9ac;EZH	H3K4me2;H3K36me3;EZH	H3K36me3
cg13337731	7	73011308	MLXIPL	0.799591	0.559363	0.240228	5.705e-08	7.096e-06	0.0544613	0.077203	0.828997	0.781213	0.587556	0.553437	4.678e-09	0.0972374	1.378e-06	0.999999	Higher in adult	2897.28	0.0110329	5152.64	2255.36	NO	Body		H3K27me3;H3K4me1	EZH	H3K27me3
cg25133376	7	73392981		0.752645	0.592401	0.160244	5.424e-10	4.833e-07	0.0309148	0.0363131	0.767888	0.743119	0.563164	0.596709	1.459e-10	0.925214	2.496e-07	0.999999	NA					NO			NONE	H3K27me3	H3K27me3
cg02713883	7	75188876	HIP1	0.348919	0.600453	-0.251534	0.00224807	0.0139603	0.171202	0.0964855	0.356631	0.344099	0.538792	0.568318	0.00443729	0.922378	0.0229355	0.999999	NS	-277.732	0.883734	26173	26450.7	NO	Body	N_Shore	H3K36me3;H3K9ac	H3K36me3	H3K36me3
cg20580578	7	75189143	HIP1	0.448458	0.598674	-0.150217	0.0350769	0.106461	0.151535	0.0816977	0.457953	0.442523	0.540656	0.584492	0.0510528	0.84326	0.140123	0.999999	NS	-277.732	0.883734	26173	26450.7	NO	Body	Island	H3K36me3;H3K9ac	H3K36me3	H3K36me3
cg03069204	7	75535491		0.684416	0.447131	0.237285	2.738e-08	4.449e-06	0.062816	0.0504636	0.707667	0.669885	0.425456	0.473463	3.657e-08	0.9805	4.659e-06	0.999999	NA					NO			H3K36me3;H3K4me1;H3K4me2	H3K4me2;H3K4me1	H3K4me1
cg11881754	7	75889293	SRRM3	0.374208	0.198118	0.176091	5.313e-05	0.00085269	0.0955197	0.0697683	0.394702	0.3614	0.185552	0.207485	0.00012012	0.822376	0.00147256	0.999999	NA					NO	Body	Island	H3K4me1;H3K4me2;H3K4me3;H3K9ac	H3K4me2;H3K27me3;EZH	H3K36me3;H3K4me3
cg16393713	7	76149509	UPK3B	0.381157	0.211761	0.169396	0.00203821	0.0129698	0.129377	0.0933282	0.394309	0.372937	0.289471	0.149807	0.00162274	0.126876	0.010714	0.999999	NS	456.168	0.909581	35134.7	34678.6	NO	3'UTR	S_Shelf	NONE	H3K4me2;H3K4me1	H3K36me3;H3K4me1
cg14412111	7	91522266		0.72881	0.562154	0.166656	5.431e-06	0.00016129	0.0625058	0.0631918	0.748851	0.716284	0.566243	0.578083	7.381e-06	0.636589	0.00018022	0.999999	NA					NO			NONE	H3K4me2;H3K9ac;H3K27ac;H3K4me1;H3K4me3;EZH	NONE	rs117142942	YES
cg18817900	7	92067459		0.748574	0.542566	0.206008	0.00012615	0.00161714	0.0504804	0.121842	0.748281	0.748757	0.471706	0.610129	4.751e-06	0.0685534	0.00013038	0.999999	NA					NO			H3K27ac;H3K4me1;H3K9ac	H3K27me3;EZH	H3K27me3
cg09502464	7	92546307		0.71381	0.548512	0.165299	1.653e-08	3.265e-06	0.0428965	0.0484837	0.704458	0.719655	0.52647	0.566896	1.162e-08	0.150842	2.294e-06	0.999999	NA					NO			H3K27ac;H3K4me1;H3K4me2	H3K4me2;H3K9ac;H3K9me3;H3K27ac;H3K4me1;H3K4me3;EZH	H3K4me1
cg18209323	7	92672878		0.33658	0.156132	0.180448	6.617e-07	3.637e-05	0.0715177	0.0352931	0.342803	0.33269	0.17572	0.160598	1.767e-06	0.633481	6.392e-05	0.999999	NA					NO		Island	H3K27me3;H3K4me1;H3K4me2;H3K4me3;H3K9ac;EZH	H3K4me2;H3K9ac;H3K9me3;H3K27ac;H3K4me1;H3K4me3;EZH	H3K4me1;H3K4me3
cg02257708	7	98989843	ARPC1B	0.384627	0.547312	-0.162685	7.97e-08	8.707e-06	0.0557492	0.0261433	0.412541	0.367181	0.542339	0.531222	1.117e-07	0.121089	9.492e-06	0.999999	Higher in adult	8482.17	0.001509	29143.3	20661.1	NO	Body	N_Shore	H3K4me2;H3K4me3;H3K9ac	H3K4me2;H3K36me3;H3K4me1;H3K79me2;EZH	H3K36me3		YES	LTR
cg05830961	7	99017475	PTCD1	0.524193	0.687424	-0.163231	4.471e-05	0.00075102	0.0886466	0.0312205	0.528206	0.521685	0.671907	0.674154	0.00012134	0.934759	0.00148358	0.999999	NS	134.084	0.811031	1429.08	1295	NO	3'UTR	S_Shore	H3K36me3;H3K9ac	H3K36me3;H3K79me2;EZH	H3K36me3
cg20469733	7	99766203	GAL3ST4	0.598648	0.357533	0.241116	2.515e-08	4.224e-06	0.073123	0.0672053	0.625249	0.582023	0.354712	0.366927	6.878e-08	0.533471	6.979e-06	0.999999	Higher in fetus	-25780.3	0.0017812	7881.45	33661.7	YES	1stExon;5'UTR	N_Shelf	H3K4me1;H3K4me2;H3K4me3;H3K9ac;EZH	H3K4me2;H3K9ac;H3K4me1;H3K4me3;EZH	H3K36me3;H3K4me1;H3K4me3
cg08398147	7	99766376	GAL3ST4	0.780968	0.624393	0.156575	1.457e-05	0.00032985	0.0452806	0.0741473	0.79591	0.77163	0.595821	0.645871	2.595e-06	0.716788	8.397e-05	0.999999	Higher in fetus	-25780.3	0.0017812	7881.45	33661.7	YES	TSS200	N_Shelf	H3K27ac;H3K4me1;H3K4me2;H3K4me3;H3K9ac;EZH	H3K4me2;H3K9ac;H3K4me1;H3K4me3;EZH	H3K36me3;H3K4me1;H3K4me3
cg13801056	7	99766467	GAL3ST4	0.577303	0.416154	0.161149	8.613e-09	2.177e-06	0.0367605	0.0413397	0.590108	0.5693	0.406136	0.439026	7.91e-09	0.843412	1.848e-06	0.999999	Higher in fetus	-25780.3	0.0017812	7881.45	33661.7	YES	TSS200	N_Shelf	H3K27ac;H3K4me1;H3K4me2;H3K4me3;H3K9ac;EZH	H3K4me2;H3K9ac;H3K4me1;H3K4me3;EZH	H3K36me3;H3K4me1;H3K4me3
cg01280841	7	100181701	LRCH4	0.463981	0.618391	-0.15441	4.266e-07	2.709e-05	0.0570068	0.0497825	0.486493	0.44991	0.615433	0.625709	1.255e-06	0.50051	5.021e-05	0.999999	Higher in fetus	-502.563	0.0452862	853.464	1356.03	NO	Body	N_Shore	H3K27ac;H3K4me1;H3K4me2;H3K4me3;H3K79me2;H3K9ac;EZH	H3K4me2;H3K9ac;H3K27ac;H3K36me3;H3K4me1;H3K4me3;H3K79me2	H3K36me3;H3K4me1;H3K4me3
cg05003599	7	100187399	FBXO24	0.848933	0.680385	0.168547	9.071e-06	0.00023381	0.0311023	0.0723645	0.8628	0.840265	0.665969	0.702012	2.029e-07	0.86309	1.419e-05	0.999999	NS	543.342	0.329353	837.066	293.724	YES	1stExon;Body	S_Shelf	H3K27ac;H3K4me1;H3K4me2;H3K4me3;H3K9ac;EZH	H3K4me1;EZH	NONE
cg04156293	7	100488942	ACHE	0.70049	0.443678	0.256812	2.674e-07	1.979e-05	0.0832445	0.0844286	0.761052	0.662639	0.455154	0.439711	9.984e-08	0.0717108	8.825e-06	0.999999	Higher in fetus	-2017.36	0.0047069	989.714	3007.08	NO	Body	N_Shore	H3K27ac;H3K4me1;H3K4me2;H3K4me3;H3K9ac;EZH	H3K4me2;H3K9ac;H3K27ac;H3K4me1;H3K4me3;H3K79me2;EZH	H3K9me3;H3K27me3;H3K36me3;H3K4me1;H3K4me3
cg22451910	7	100701852	MUC17	0.668662	0.422716	0.245946	1.877e-08	3.517e-06	0.074208	0.0709419	0.681474	0.660654	0.416765	0.423375	5.94e-08	0.778349	6.327e-06	0.999999	NA					NO	3'UTR		H3K27me3	H3K27me3;EZH	H3K9me3;H3K27me3	rs76925166
cg16182713	7	100728343	TRIM56	0.564249	0.399715	0.164534	3.028e-10	3.624e-07	0.0393737	0.0314218	0.572568	0.55905	0.401244	0.412358	1.764e-09	0.87254	8.2e-07	0.999999	Higher in adult	2737.21	0.0003082	3634.23	897.015	YES	TSS1500	N_Shelf	H3K36me3;H3K4me1;H3K4me2	H3K4me2;H3K9ac;H3K27ac;H3K4me1;H3K4me3;H3K79me2	H3K9me3;H3K27me3;H3K36me3;H3K4me3
cg15443952	7	100817963	C7orf52	0.450127	0.271374	0.178754	8.672e-06	0.00022619	0.082362	0.0389436	0.504906	0.415891	0.291052	0.284649	6.468e-06	0.0762779	0.00016368	0.999999	Higher in fetus	-986.55	0.0011506	1162.15	2148.7	NO	Body	Island	H3K27me3;H3K4me1;H3K4me2;H3K4me3;H3K9ac;EZH	H3K4me2;H3K9ac;H3K27me3;H3K4me1;EZH	H3K27me3;H3K36me3
cg09715499	7	100818038	C7orf52	0.459144	0.29694	0.162204	2.561e-06	9.387e-05	0.0655917	0.0484918	0.504956	0.430511	0.313311	0.308557	1.931e-06	0.0769174	6.804e-05	0.999999	Higher in fetus	-986.55	0.0011506	1162.15	2148.7	NO	Body	S_Shore	H3K27me3;H3K4me1;H3K4me2;H3K4me3;H3K9ac;EZH	H3K4me2;H3K27me3;H3K4me1;EZH	H3K27me3;H3K36me3
cg06466782	7	101049300	EMID2	0.513599	0.279393	0.234207	0.00876922	0.0384621	0.149042	0.141789	0.481473	0.533679	0.309249	0.346055	0.0112334	0.491928	0.046044	0.999999	NS	1857.88	0.44036	2832.56	974.676	NO	Body		H3K27ac;H3K79me2;H3K9ac	H3K9me3;H3K27me3;EZH	H3K4me1
cg01380946	7	101049372	EMID2	0.460603	0.293746	0.166857	0.00541936	0.0269076	0.104074	0.0826505	0.450485	0.466927	0.309989	0.338526	0.00724827	0.63059	0.0331571	0.999999	NS	1857.88	0.44036	2832.56	974.676	NO	Body		H3K27ac;H3K79me2;H3K9ac	H3K9me3;H3K27me3;EZH	H3K4me1
cg19170881	7	101129980	EMID2	0.808474	0.636478	0.171996	0.00634251	0.0302382	0.0809757	0.135635	0.805985	0.81003	0.620314	0.693779	0.00390367	0.445503	0.0208451	0.999999	NS	1857.88	0.44036	2832.56	974.676	NO	Body		H3K27ac;H3K4me1;H3K4me2;H3K4me3;H3K9ac	H3K4me2;H3K27me3	NONE
cg27481555	7	102553369	LRRC17	0.612854	0.447031	0.165823	1.148e-05	0.00027772	0.0777019	0.0618428	0.64391	0.593444	0.4334	0.475653	3.145e-05	0.768443	0.00053293	0.999999	NS	-195.25	0.45286	1630.67	1825.92	YES	1stExon;Body;5'UTR		H3K4me1;H3K9ac	H3K4me2;H3K9ac;H3K27ac;H3K36me3;H3K4me1;H3K4me3;H3K79me2	H3K4me3	rs62484946
cg20442697	7	102553432	LRRC17	0.647302	0.491604	0.155698	6.168e-06	0.00017641	0.0460067	0.0632122	0.663631	0.637097	0.465896	0.532873	2.336e-06	0.500152	7.782e-05	0.999999	NS	-195.25	0.45286	1630.67	1825.92	YES	1stExon;Body;5'UTR		H3K4me1;H3K4me2;H3K9ac	H3K4me2;H3K9ac;H3K27ac;H3K36me3;H3K4me1;H3K4me3;H3K79me2	H3K4me3
cg20673841	7	107026890	COG5	0.69283	0.531005	0.161825	9.525e-06	0.00024238	0.0652848	0.0711601	0.698356	0.689376	0.540535	0.544747	1.854e-05	0.910696	0.00035769	0.999999	Higher in adult	2580.93	0.0313866	19948.4	17367.5	NO	Body		H3K4me1;H3K4me2	H3K27ac;EZH	H3K36me3			LTR
cg16797901	7	111513558	DOCK4	0.665741	0.497599	0.168143	0.00139481	0.00976902	0.0925326	0.117643	0.713791	0.63571	0.458536	0.56844	0.00157842	0.882893	0.0104922	0.999999	NA					NO	Body		H3K9me3;H3K27ac	H3K36me3;EZH	H3K36me3
cg17112812	7	112032599		0.372314	0.54222	-0.169905	3.958e-05	0.00068723	0.0922084	0.0356325	0.351974	0.385027	0.510635	0.545301	4.887e-05	0.288684	0.00074239	0.999999	NA					NO		S_Shore	H3K4me2;H3K4me3;H3K9ac;EZH	H3K4me2;H3K27me3;H3K4me1;EZH	H3K4me1;H3K4me3		YES	SINE
cg02801789	7	127989338		0.755083	0.593663	0.16142	1.307e-07	1.212e-05	0.0387833	0.0426247	0.778357	0.740537	0.591324	0.598896	2.233e-08	0.349476	3.441e-06	0.999999	NA					NO		N_Shore	H3K27me3;H3K4me1;H3K9ac;EZH	H3K9ac;H3K27me3;EZH	H3K27me3
cg05928806	7	127991614	PRRT4	0.605855	0.406529	0.199326	1.607e-08	3.215e-06	0.0591901	0.0364026	0.656497	0.574205	0.431728	0.391931	8.671e-10	0.00290973	5.691e-07	0.999999	NA					NO	Body	Island	H3K27me3;H3K4me1;H3K4me2;H3K9ac;EZH	H3K4me2;H3K9ac;H3K27me3;EZH	H3K27me3
cg07302677	7	128550862	KCP	0.675193	0.481573	0.193619	1.883e-08	3.525e-06	0.0479894	0.0548063	0.699499	0.660001	0.470633	0.499073	1.6e-08	0.672926	2.795e-06	0.999999	NS	6.9303	0.98663	608.265	601.335	YES	TSS200	Island	H3K27me3;H3K4me1;H3K4me2;H3K4me3;EZH	H3K27me3;EZH	H3K27me3
cg17533927	7	128550898	KCP	0.583731	0.420565	0.163167	7.581e-09	2.017e-06	0.0492815	0.0371628	0.59591	0.57612	0.410631	0.428064	3.589e-08	0.872561	4.601e-06	0.999999	NS	6.9303	0.98663	608.265	601.335	YES	TSS200	Island	H3K27me3;H3K4me1;H3K4me2;H3K4me3;EZH	H3K27me3;EZH	H3K27me3	rs1609545
cg01933405	7	128862133		0.65435	0.471405	0.182945	5.021e-08	6.544e-06	0.0510541	0.0489955	0.674169	0.641964	0.474937	0.484433	7.243e-08	0.534254	7.227e-06	0.999999	NA					NO		N_Shelf	H3K79me2	NONE	H3K36me3
cg05045981	7	129418470		0.704912	0.554703	0.150209	1.878e-07	1.547e-05	0.0373827	0.0473992	0.714195	0.699111	0.548162	0.564807	6.398e-08	0.962047	6.646e-06	0.999999	NA					NO		Island	H3K27ac;H3K27me3;H3K4me1;H3K4me2;H3K4me3;H3K79me2;H3K9ac;EZH	H3K4me2;H3K9me3;H3K27me3;H3K4me1;EZH	H3K27me3;H3K4me1
cg04474277	7	134376946		0.656328	0.431546	0.224782	1.636e-06	6.845e-05	0.070466	0.0903829	0.658879	0.654733	0.401534	0.492896	1.316e-06	0.21385	5.193e-05	0.999999	NA					NO			NONE	H3K4me2;H3K9ac;H3K9me3;H3K27ac;H3K4me1;H3K4me3;EZH	H3K27me3
cg11425149	7	134463703	CALD1	0.513653	0.698337	-0.184684	0.00073784	0.00608069	0.124286	0.0499804	0.590338	0.465725	0.681175	0.670697	0.00151092	0.0947861	0.0101504	0.999999	Higher in adult	10682.9	0.0002666	14713.4	4030.55	YES	TSS1500		H3K27ac;H3K4me1;H3K4me2;H3K4me3;H3K79me2;H3K9ac	H3K4me2;H3K9ac;H3K9me3;H3K27ac;H3K36me3;H3K4me1;H3K4me3;H3K79me2;EZH	H3K4me1;H3K4me3
cg21537187	7	135662562	MTPN	0.395304	0.560203	-0.164899	0.0016756	0.0112128	0.123268	0.0934331	0.46208	0.353568	0.54898	0.545498	0.00356067	0.176733	0.019441	0.999999	Higher in fetus	-37404.5	0.0373508	35173.6	72578.2	YES	TSS1500	S_Shore	H3K4me2;H3K4me3;H3K79me2;H3K9ac;EZH	H3K4me2;H3K9ac;H3K27ac;H3K36me3;H3K4me3;H3K79me2;EZH	H3K27me3;H3K36me3;H3K4me3
cg03764092	7	139690853	TBXAS1	0.877157	0.669115	0.208042	7.584e-06	0.00020514	0.0675483	0.0838173	0.897289	0.864574	0.679733	0.69258	4.812e-06	0.696868	0.00013154	0.999999	NS	-739.737	0.0946991	1084.18	1823.92	NO	Body		H3K27ac	H3K9me3;H3K27me3;EZH	H3K27me3
cg24249791	7	142012611		0.691491	0.521416	0.170075	6.506e-05	0.00098972	0.0903186	0.0653246	0.668759	0.705698	0.545633	0.525152	0.00019263	0.745205	0.00210834	0.999999	NA					NO			NONE	H3K27me3	NONE
cg12155684	7	142045032		0.56262	0.385751	0.176869	7.877e-05	0.00114038	0.0979352	0.0680089	0.521078	0.588584	0.400098	0.393122	0.00022219	0.355494	0.00235374	0.999999	NA					NO			H3K27ac;H3K4me1	H3K27me3	NONE
cg19856897	7	142495846		0.528202	0.377797	0.150405	0.0449921	0.127405	0.147508	0.151047	0.566575	0.504219	0.371948	0.442451	0.0563098	0.96319	0.150262	0.999999	NA					NO		S_Shore	H3K27me3;H3K4me1;H3K4me2;H3K4me3;H3K79me2;H3K9ac;EZH	H3K4me2;H3K9ac;H3K27ac;H3K27me3;H3K4me3;H3K79me2;EZH	NONE
cg04005938	7	148334417		0.837076	0.684763	0.152313	1.965e-09	9.484e-07	0.0392037	0.0331579	0.859099	0.823311	0.688688	0.700795	5.893e-09	0.349482	1.574e-06	0.999999	NA					NO			NONE	H3K27me3	H3K27me3
cg07703462	7	149487338	SSPO	0.766104	0.493282	0.272822	1.6e-06	6.748e-05	0.0613274	0.0897084	0.785384	0.754053	0.469328	0.511956	1.109e-07	0.958127	9.451e-06	0.999999	NA					NO	Body	Island	H3K27me3;H3K4me1;H3K4me2;H3K4me3;H3K9ac;EZH	H3K27me3;EZH	H3K27me3;H3K4me1
cg11508828	7	149487749	SSPO	0.714835	0.550626	0.164209	3.103e-11	1.257e-07	0.0302749	0.0170325	0.724729	0.708651	0.556259	0.551654	3.938e-11	0.395912	1.332e-07	0.999999	NA					NO	Body	Island	H3K27me3;H3K4me1;H3K4me2;H3K4me3;H3K9ac;EZH	H3K27me3;EZH	H3K27me3	rs188175288
cg06422678	7	150147922	GIMAP8	0.593498	0.346951	0.246546	2.87e-06	0.00010155	0.0980323	0.0696886	0.594788	0.592691	0.371189	0.36987	9.393e-06	0.963712	0.00021532	0.999999	NS	384.766	0.0599004	681.126	296.36	YES	TSS200		H3K27me3	H3K27me3;EZH	H3K27me3
cg26387796	7	150147927	GIMAP8	0.515109	0.298953	0.216156	9.902e-06	0.00024956	0.101301	0.0414914	0.516776	0.514067	0.318394	0.323518	2.938e-05	0.98249	0.00050607	0.999999	NS	384.766	0.0599004	681.126	296.36	YES	TSS200		H3K27me3	H3K27me3;EZH	H3K27me3
cg14719722	7	150148022	GIMAP8	0.462899	0.237737	0.225161	5.024e-06	0.00015244	0.100747	0.0501035	0.462629	0.463067	0.259068	0.253715	1.668e-05	0.953784	0.00033066	0.999999	NS	384.766	0.0599004	681.126	296.36	YES	1stExon;5'UTR		H3K27me3;H3K4me1	H3K27me3;EZH	H3K27me3
cg14827502	7	150148025	GIMAP8	0.473849	0.283538	0.190311	8.299e-06	0.00021893	0.0851223	0.0484788	0.474781	0.473266	0.303628	0.298981	2.689e-05	0.928105	0.00047291	0.999999	NS	384.766	0.0599004	681.126	296.36	YES	1stExon;5'UTR		H3K27me3;H3K4me1	H3K27me3;EZH	H3K27me3
cg24285543	7	150148073	GIMAP8	0.423279	0.250795	0.172484	1.691e-05	0.00036768	0.0848591	0.0399605	0.425603	0.421826	0.263658	0.26828	5.242e-05	0.99968	0.00078297	0.999999	NS	384.766	0.0599004	681.126	296.36	YES	1stExon;5'UTR		H3K27me3;H3K4me1	H3K27me3;EZH	H3K27me3
cg10842164	7	150758892	SLC4A2	0.743667	0.588386	0.155281	1.748e-07	1.477e-05	0.0276006	0.0483013	0.750928	0.739129	0.592192	0.604091	6.77e-09	0.939302	1.697e-06	0.999999	Higher in adult	1467.53	0.0386286	5147.58	3680.05	YES	5'UTR	S_Shore	H3K27ac;H3K27me3;H3K36me3;H3K4me1;H3K4me2;H3K4me3;H3K9ac;EZH	H3K4me2;H3K9ac;H3K36me3;H3K4me1;H3K4me3;H3K79me2;EZH	H3K36me3;H3K4me1
cg01971363	7	150768318	SLC4A2	0.769448	0.616164	0.153284	2.831e-09	1.156e-06	0.0368643	0.0392318	0.793457	0.754443	0.599458	0.6221	2.574e-09	0.479988	9.984e-07	0.999999	Higher in adult	1467.53	0.0386286	5147.58	3680.05	NO	Body		H3K27ac;H3K27me3;H3K36me3;H3K9ac;EZH	H3K36me3;EZH	H3K36me3
cg00276443	7	150878319	ASB10	0.691885	0.52354	0.168345	2.927e-08	4.625e-06	0.0479632	0.0343664	0.694698	0.690127	0.515522	0.526244	5.523e-08	0.911706	6.032e-06	0.999999	Higher in adult	308.011	0.0327179	682.072	374.061	NO	Body		H3K27me3;EZH	H3K27me3;EZH	H3K27me3
cg19638292	7	150878399	ASB10	0.603221	0.449801	0.15342	2.783e-07	2.034e-05	0.0349621	0.0443918	0.605513	0.601789	0.451313	0.460052	5.246e-08	0.916276	5.834e-06	0.999999	Higher in adult	308.011	0.0327179	682.072	374.061	NO	Body		H3K27me3;EZH	H3K27me3;EZH	H3K27me3
cg00234261	7	151106082	WDR86	0.650099	0.473162	0.176937	3.13e-09	1.215e-06	0.037508	0.0272721	0.661761	0.64281	0.4859	0.481409	2.003e-09	0.454329	8.821e-07	0.999999	NS	-526.85	0.103495	571.244	1098.09	YES	Body	N_Shore	H3K27me3;H3K4me1;H3K4me2;H3K4me3;H3K9ac;EZH	H3K4me2;H3K9me3;H3K27me3;H3K4me1;EZH	H3K27me3;H3K36me3;H3K4me3
cg13686795	7	151522573	PRKAG2	0.576844	0.390464	0.18638	8.092e-05	0.00116373	0.0983472	0.0872946	0.642087	0.536067	0.368384	0.436444	0.00014056	0.468614	0.00165988	0.999999	NS	2404.86	0.145663	10058.7	7653.86	NO	Body		H3K27me3;H3K4me1;EZH	H3K9me3;H3K27me3;EZH	H3K27me3
cg01595830	7	154799705		0.76874	0.615579	0.153161	0.00018121	0.00211479	0.0720486	0.0918338	0.82623	0.732809	0.595661	0.632641	8.749e-05	0.29341	0.00115875	0.999999	NA					NO		S_Shelf	H3K27ac;H3K36me3;H3K79me2;H3K9ac	H3K79me2;EZH	H3K36me3
cg10659382	7	155166856		0.387706	0.191502	0.196204	0.00279479	0.0164189	0.100006	0.115492	0.45732	0.344198	0.201212	0.23411	0.00141298	0.326907	0.00964824	0.999999	NA					NO		Island	H3K27me3;H3K4me1;H3K4me2;H3K9ac;EZH	H3K4me2;H3K9me3;H3K27me3;H3K4me1;H3K4me3;EZH	H3K27me3;H3K4me1
cg03510186	7	155580742		0.72698	0.885322	-0.158342	1.89e-05	0.00039917	0.0885872	0.0302837	0.714015	0.735084	0.872598	0.902007	3.446e-05	0.429708	0.00057175	0.999999	NA					NO		S_Shore	H3K27ac;H3K27me3;H3K36me3;H3K4me1;H3K4me2;H3K9ac;EZH	H3K4me2;H3K9ac;H3K36me3;EZH	H3K36me3
cg20521696	7	155599780	SHH	0.700659	0.548221	0.152438	1.268e-06	5.733e-05	0.03734	0.0578048	0.715646	0.691291	0.545868	0.56292	2.095e-07	0.764588	1.451e-05	0.999999	NS	-569.011	0.130921	631.576	1200.59	NO	Body	N_Shore	H3K27ac;H3K27me3;H3K4me1;H3K4me2;H3K4me3;H3K9ac;EZH	H3K4me2;H3K27me3;H3K4me1;EZH	H3K27me3;H3K4me1;H3K4me3
cg23726802	7	155617398		0.573878	0.372258	0.20162	1.958e-07	1.588e-05	0.0737441	0.023728	0.578916	0.57073	0.375972	0.39232	7.492e-07	0.91749	3.495e-05	0.999999	NA					NO			H3K27ac;H3K27me3;H3K9ac;EZH	H3K4me2;H3K4me1;EZH	H3K27me3	rs76708511
cg09461420	7	155996361		0.702789	0.534212	0.168576	8.365e-08	8.991e-06	0.0586137	0.0515585	0.694453	0.707999	0.514954	0.541951	2.873e-07	0.401179	1.801e-05	0.999999	NA					NO			EZH	H3K9me3;EZH	H3K27me3
cg15909232	7	156235420		0.615778	0.444258	0.171519	1.284e-07	1.199e-05	0.0561963	0.057971	0.63688	0.602588	0.420387	0.462697	3.132e-07	0.998408	1.908e-05	0.999999	NA					NO			H3K9ac;EZH	H3K9me3	H3K27me3
cg07188513	7	156807474		0.620876	0.425543	0.195334	3.303e-09	1.248e-06	0.0529441	0.0396196	0.63501	0.612043	0.427593	0.428013	1.08e-08	0.557829	2.203e-06	0.999999	NA					NO		N_Shelf	H3K27me3;H3K4me1;H3K4me2;H3K4me3;H3K9ac;EZH	H3K9me3;H3K27me3;EZH	H3K27me3
cg10702418	7	157090031		0.742517	0.58258	0.159938	2.61e-06	9.52e-05	0.0703482	0.0508584	0.742129	0.74276	0.584617	0.59376	9.76e-06	0.866208	0.00022148	0.999999	NA					NO		N_Shelf	H3K27ac;EZH	NONE	H3K27me3
cg13912274	7	157095237		0.523245	0.35773	0.165515	9.621e-08	9.943e-06	0.0527552	0.039432	0.537664	0.514233	0.354111	0.385947	3.84e-07	0.948888	2.192e-05	0.999999	NA					NO		S_Shore	H3K27ac;H3K4me1	H3K4me2;H3K9ac;H3K27ac	H3K27me3	rs116816660	YES
cg18410945	7	157257054		0.532552	0.373952	0.1586	2.175e-06	8.349e-05	0.0668371	0.0396074	0.532557	0.532549	0.376084	0.392904	8.359e-06	0.764392	0.00019757	0.999999	NA					NO		N_Shelf	H3K27me3;H3K4me1;H3K4me2;EZH	H3K9me3;H3K27me3;EZH	H3K9me3;H3K4me1;H3K4me3
cg00826640	7	157381078	PTPRN2	0.520952	0.732372	-0.21142	0.00050539	0.00457081	0.133231	0.0579691	0.496247	0.536392	0.690117	0.712442	0.00093854	0.505938	0.00705285	0.999999	NS	-16632	0.0775669	124838	141470	NO	Body		H3K27me3;EZH	H3K36me3	H3K9me3;H3K36me3	rs59295761
cg13357408	7	157437802	PTPRN2	0.78954	0.595174	0.194366	2.828e-07	2.054e-05	0.0482357	0.0698207	0.789553	0.789532	0.608157	0.587292	6.993e-08	0.692402	7.051e-06	0.999999	NS	-16632	0.0775669	124838	141470	NO	Body	N_Shelf	H3K27me3	H3K36me3	H3K9me3;H3K36me3
cg02855778	7	157462914	PTPRN2	0.739185	0.571752	0.167432	1.843e-10	2.712e-07	0.030869	0.0371211	0.750911	0.731856	0.550277	0.582544	8.581e-11	0.780534	1.92e-07	0.999999	NS	-16632	0.0775669	124838	141470	NO	Body		H3K27me3;H3K4me1;EZH	H3K9ac;H3K36me3;H3K4me1;H3K79me2;EZH	H3K9me3;H3K36me3;H3K4me1
cg26510723	7	157464230	PTPRN2	0.80424	0.649768	0.154472	2.396e-08	4.088e-06	0.0378175	0.0469421	0.817315	0.796068	0.640964	0.666617	2.074e-08	0.989603	3.298e-06	0.999999	NS	-16632	0.0775669	124838	141470	NO	Body		H3K27me3;H3K4me1	H3K36me3;H3K4me1;H3K79me2;EZH	H3K9me3;H3K36me3
cg18682430	7	157468342	PTPRN2	0.70665	0.547476	0.159174	9.423e-08	9.795e-06	0.0442905	0.0494621	0.721829	0.697164	0.539901	0.574354	1.519e-07	0.923925	1.168e-05	0.999999	NS	-16632	0.0775669	124838	141470	NO	Body		H3K27me3;EZH	H3K27me3;H3K36me3;H3K4me1;H3K79me2	H3K9me3;H3K36me3;H3K4me1
cg02030008	7	157476930	PTPRN2	0.349335	0.197002	0.152332	1.09e-05	0.00026822	0.0706568	0.0381648	0.353678	0.34662	0.199027	0.220325	3.725e-05	0.83252	0.00060538	0.999999	NS	-16632	0.0775669	124838	141470	NO	Body	Island	H3K27me3;H3K4me1;H3K4me2;H3K4me3;EZH	H3K4me2;H3K9ac;H3K27me3;H3K4me1;H3K4me3;H3K79me2;EZH	H3K9me3;H3K36me3;H3K4me1;H3K4me3
cg15572489	7	157481091	PTPRN2	0.601426	0.450518	0.150908	6.848e-06	0.00019054	0.068496	0.0506627	0.64069	0.576885	0.44546	0.465915	1.212e-05	0.324869	0.00026039	0.999999	NS	-16632	0.0775669	124838	141470	NO	Body	Island	H3K27me3;H3K4me1;H3K4me2;H3K4me3;EZH	H3K4me2;H3K27me3;H3K4me1;H3K4me3;H3K79me2;EZH	H3K9me3;H3K36me3;H3K4me1;H3K4me3
cg23384615	7	157520840	PTPRN2	0.757211	0.572932	0.184279	4.01e-08	5.636e-06	0.0272566	0.0519278	0.770985	0.748603	0.549294	0.59113	2.884e-10	0.696751	3.208e-07	0.999999	NS	-16632	0.0775669	124838	141470	NO	Body	N_Shelf	H3K27me3	NONE	H3K9me3;H3K27me3
cg14468481	7	157561104	PTPRN2	0.705653	0.531934	0.173719	1.898e-07	1.557e-05	0.0355566	0.0531433	0.719739	0.696849	0.524866	0.540059	1.214e-08	0.760823	2.353e-06	0.999999	NS	-16632	0.0775669	124838	141470	NO	Body	Island	H3K27me3;H3K9ac	H3K9me3;EZH	H3K9me3;H3K27me3;H3K4me1	rs117891911
cg00699321	7	157561134	PTPRN2	0.639313	0.488758	0.150555	2.905e-07	2.092e-05	0.0427232	0.0371058	0.64221	0.637502	0.478963	0.499384	2.124e-07	0.739138	1.465e-05	0.999999	NS	-16632	0.0775669	124838	141470	NO	Body	Island	H3K27me3;H3K9ac	H3K9me3;EZH	H3K9me3;H3K27me3;H3K4me1
cg16492510	7	157561684	PTPRN2	0.653093	0.419891	0.233203	4.707e-10	4.477e-07	0.042925	0.0550898	0.675088	0.639347	0.41247	0.429979	1.44e-10	0.549559	2.493e-07	0.999999	NS	-16632	0.0775669	124838	141470	NO	Body	S_Shore	H3K27me3;H3K9ac	H3K4me2;H3K9me3;H3K27me3;EZH	H3K9me3;H3K27me3;H3K4me1
cg23168425	7	157561848	PTPRN2	0.823628	0.527679	0.295949	4.698e-07	2.889e-05	0.0462954	0.101152	0.841018	0.812758	0.493683	0.569942	4.003e-09	0.533946	1.259e-06	0.999999	NS	-16632	0.0775669	124838	141470	NO	Body	S_Shore	H3K27me3;H3K9ac	H3K4me2;H3K9me3;H3K27me3;EZH	H3K9me3;H3K27me3;H3K4me1	rs75511357;rs1242777
cg23740652	7	157561925	PTPRN2	0.875857	0.663083	0.212774	1.234e-05	0.00029242	0.0337816	0.0962987	0.889443	0.867366	0.634104	0.699015	1.357e-07	0.525422	1.084e-05	0.999999	NS	-16632	0.0775669	124838	141470	NO	Body	S_Shore	H3K27me3;H3K9ac	H3K4me2;H3K9me3;H3K27me3;EZH	H3K9me3;H3K27me3;H3K4me1
cg24306278	7	157575057	PTPRN2	0.556832	0.403303	0.153529	1.603e-06	6.753e-05	0.0496968	0.0600346	0.593945	0.533636	0.398746	0.430264	1.271e-06	0.37763	5.062e-05	0.999999	NS	-16632	0.0775669	124838	141470	NO	Body	N_Shelf	H3K27ac;H3K27me3	H3K9me3	H3K9me3;H3K27me3
cg25901559	7	157585255	PTPRN2	0.804436	0.613338	0.191098	7.49e-08	8.382e-06	0.0361273	0.0559688	0.823619	0.792446	0.593299	0.645477	4.998e-09	0.747179	1.437e-06	0.999999	NS	-16632	0.0775669	124838	141470	NO	Body	N_Shore	H3K27ac;H3K27me3;H3K4me1;EZH	NONE	H3K9me3
cg20194947	7	157594890	PTPRN2	0.764222	0.584129	0.180093	1.212e-08	2.692e-06	0.0490549	0.0474501	0.779184	0.754871	0.562781	0.620917	3.66e-08	0.531172	4.66e-06	0.999999	NS	-16632	0.0775669	124838	141470	NO	Body	S_Shore	H3K27ac;H3K27me3;H3K4me1	H3K9me3	H3K9me3		YES	LINE
cg06352807	7	157648699	PTPRN2	0.740552	0.572676	0.167876	5.973e-11	1.689e-07	0.0337413	0.0333618	0.752557	0.733049	0.568	0.58977	2.158e-10	0.942891	2.824e-07	0.999999	NS	-16632	0.0775669	124838	141470	NO	Body	S_Shore	H3K27ac;H3K27me3	NONE	H3K9me3		YES	DNA
cg04246957	7	157696589	PTPRN2	0.610814	0.443916	0.166898	1.606e-09	8.561e-07	0.0433792	0.0343315	0.623928	0.602618	0.432161	0.462086	7.565e-09	0.924307	1.803e-06	0.999999	NS	-16632	0.0775669	124838	141470	NO	Body	S_Shore	H3K27ac;H3K27me3;H3K4me1	H3K9me3	H3K9me3;H3K27me3
cg12144100	7	157890277	PTPRN2	0.702183	0.512694	0.189489	1.258e-10	2.266e-07	0.0382206	0.0297446	0.714118	0.694724	0.501771	0.538063	3.325e-10	0.730252	3.417e-07	0.999999	NS	-16632	0.0775669	124838	141470	NO	Body	N_Shore	H3K27me3	H3K9me3	H3K9me3;H3K27me3
cg15919689	7	158076173	PTPRN2	0.819345	0.653948	0.165397	7.423e-09	1.99e-06	0.0434842	0.0364651	0.838064	0.807645	0.649128	0.683619	2.772e-08	0.940459	3.903e-06	0.999999	NS	-16632	0.0775669	124838	141470	NO	Body		EZH	H3K9me3	H3K9me3;H3K27me3
cg07920930	7	158381884	PTPRN2	0.718614	0.558408	0.160206	3.088e-08	4.774e-06	0.0371912	0.0353933	0.751858	0.697836	0.557568	0.586229	1.331e-08	0.308109	2.49e-06	0.999999	NS	-16632	0.0775669	124838	141470	NO	TSS1500	S_Shore	H3K27me3;H3K4me1;H3K4me2;EZH	H3K27me3;EZH	H3K9me3;H3K27me3
cg00718175	7	158807362	LOC154822	0.763458	0.556718	0.20674	1.634e-09	8.627e-07	0.0583766	0.0557583	0.765308	0.762301	0.521244	0.565066	6.838e-09	0.440525	1.707e-06	0.999999	NA					NO	Body		NONE	H3K9me3	H3K9me3;H3K27me3
cg09782026	7	158808009	LOC154822	0.674858	0.472633	0.202226	6.07e-11	1.689e-07	0.0443946	0.0399972	0.683328	0.669565	0.458822	0.475261	2.658e-10	0.990176	3.145e-07	0.999999	NA					NO	Body		H3K4me1;H3K4me2;EZH	H3K9me3	H3K9me3;H3K27me3
cg23058037	7	158824108	VIPR2	0.712315	0.542531	0.169784	1.121e-07	1.098e-05	0.0557545	0.0416296	0.731831	0.700117	0.530197	0.570229	4.181e-07	0.983982	2.324e-05	0.999999	NS	-748.785	0.128619	625.205	1373.99	NO	Body	Island	H3K27ac;H3K27me3;H3K4me1;H3K4me2;H3K4me3;H3K9ac;EZH	NONE	H3K9me3;H3K27me3;H3K4me1
cg17920646	8	216578		0.620152	0.302489	0.317663	0.00330551	0.018612	0.27662	0.23637	0.524503	0.679933	0.425024	0.111822	0.00434918	0.629024	0.0225866	0.999999	NA					NO		Island	H3K9me3;H3K4me2	NONE	H3K9me3;H3K27me3
cg24536782	8	216659		0.597737	0.301304	0.296433	0.00323586	0.0183234	0.249892	0.225518	0.493142	0.663109	0.418722	0.130851	0.00438885	0.732754	0.022746	0.999999	NA					NO		Island	H3K9me3;H3K4me2	NONE	H3K9me3;H3K27me3
cg03116837	8	216703		0.618138	0.440648	0.17749	0.00254614	0.0153229	0.137115	0.138478	0.583223	0.639959	0.52055	0.331946	0.00229994	0.359064	0.0139735	0.999999	NA					NO		Island	H3K9me3;H3K4me2	NONE	H3K9me3;H3K27me3
cg14317384	8	216788		0.750872	0.479841	0.271031	0.0032821	0.0185155	0.217527	0.23164	0.697637	0.784143	0.600058	0.299334	0.00277163	0.35131	0.0160857	0.999999	NA					NO		Island	H3K9me3;H3K4me2	NONE	H3K9me3;H3K27me3
cg04785900	8	1950120	KBTBD11	0.113027	0.312075	-0.199048	0.0394497	0.115927	0.0512943	0.228044	0.0917732	0.126311	0.301825	0.239648	0.0178011	0.885934	0.064784	0.999999	NS	4535.97	0.247608	64665.4	60129.4	NO	Body	Island	H3K27me3;H3K4me2;H3K4me3;H3K9ac;EZH	H3K4me2;H3K9ac;H3K27me3;H3K4me1;H3K4me3;EZH	H3K36me3
cg11424828	8	2075469	MYOM2	0.305654	0.104403	0.201252	0.00314478	0.0179368	0.187763	0.0601569	0.210449	0.365158	0.107465	0.115462	0.00649193	0.157342	0.030532	0.999999	Higher in adult	56152	0.0002862	74933.1	18781.1	NO	Body	Island	H3K27me3;H3K4me1;H3K4me2;H3K4me3;H3K9ac	H3K4me2;H3K9ac;H3K27ac;H3K4me3;EZH	H3K27me3;H3K4me3		YES
cg14350318	8	8185742	PRAGMIN	0.583503	0.821805	-0.238302	0.00093588	0.0072576	0.151384	0.144584	0.706413	0.506685	0.846763	0.752176	0.00065406	0.00563017	0.00536011	0.999999	NA					NO	Body		H3K27ac;H3K36me3;H3K4me1;H3K79me2;H3K9ac;EZH	H3K9me3;H3K27ac;H3K36me3;H3K79me2	H3K36me3
cg05445291	8	11225875	C8orf12	0.602996	0.425625	0.177371	0.0008476	0.00674023	0.100261	0.0657935	0.595023	0.60798	0.438724	0.481941	0.00181145	0.502519	0.0116476	0.999999	NA					YES	TSS200;Body		NONE	NONE	H3K27me3;H3K36me3	rs2572368
cg13533935	8	11416365	BLK	0.59975	0.418703	0.181046	1.489e-06	6.416e-05	0.0493717	0.0621064	0.580043	0.612067	0.419017	0.440038	4.869e-07	0.251859	2.587e-05	0.999999	NS	370.01	0.133787	706.035	336.026	NO	Body		H3K27me3;H3K4me1;EZH	H3K9ac;H3K9me3;EZH	H3K27me3
cg03274401	8	17017479	ZDHHC2	0.489015	0.689582	-0.200568	1.38e-05	0.00031695	0.101278	0.0547986	0.52155	0.46868	0.661858	0.698412	4.596e-05	0.730829	0.00070965	0.999999	NS	-262.947	0.502184	2521.26	2784.21	NO	Body	S_Shelf	H3K27ac;H3K36me3;H3K4me1;H3K79me2;H3K9ac	H3K4me2;H3K9ac;H3K4me1;H3K4me3;H3K79me2;EZH	H3K4me1
cg23283590	8	18527694	PSD3	0.467361	0.638887	-0.171526	0.0281789	0.0907774	0.212826	0.128313	0.583643	0.394685	0.684613	0.582405	0.0460818	0.0444697	0.13014	0.999999	Higher in adult	25159.1	0.0058351	45184.6	20025.5	NO	Body		H3K9me3;H3K36me3	H3K36me3;H3K79me2;EZH	H3K36me3		YES	LINE
cg14499211	8	18527888	PSD3	0.58762	0.756047	-0.168428	0.00270771	0.0160385	0.151477	0.0570723	0.669966	0.536153	0.774112	0.72358	0.00480763	0.0549876	0.024378	0.999999	Higher in adult	25159.1	0.0058351	45184.6	20025.5	NO	Body		H3K9me3;H3K36me3;H3K4me1	H3K36me3;H3K79me2;EZH	H3K36me3		YES	LINE
cg00575769	8	22079255	PHYHIP	0.556637	0.764037	-0.2074	1.197e-07	1.147e-05	0.0807018	0.0511141	0.595837	0.532137	0.781983	0.759338	2.301e-07	0.112506	1.543e-05	0.999999	Higher in adult	118726	1.11e-05	153911	35185	NO	Body	Island	H3K36me3	EZH	H3K27me3
cg04011470	8	22079330	PHYHIP	0.457167	0.655435	-0.198267	5.223e-10	4.732e-07	0.0526293	0.0375862	0.47652	0.445072	0.656853	0.650315	2.051e-09	0.296411	8.91e-07	0.999999	Higher in adult	118726	1.11e-05	153911	35185	NO	Body	Island	H3K36me3	EZH	H3K27me3
cg22251569	8	22562236		0.80483	0.60598	0.19885	8.688e-09	2.192e-06	0.0475339	0.0612598	0.823379	0.793237	0.574674	0.615491	5.236e-09	0.939228	1.471e-06	0.999999	NA					NO		S_Shore	H3K27me3;H3K4me1;H3K4me2;H3K4me3;H3K9ac;EZH	H3K4me2;H3K9ac;H3K9me3;H3K27ac;H3K27me3;H3K4me1;H3K4me3;EZH	H3K27me3	rs200870658
cg24603408	8	22562397		0.535709	0.266047	0.269662	8.389e-10	6.041e-07	0.0733762	0.0463686	0.545528	0.529572	0.280856	0.255705	1.516e-09	0.446031	7.582e-07	0.999999	NA					NO		S_Shore	H3K27me3;H3K4me1;H3K4me2;H3K4me3;H3K9ac;EZH	H3K4me2;H3K9ac;H3K9me3;H3K27ac;H3K27me3;H3K4me1;H3K4me3;EZH	H3K27me3
cg13521002	8	22642322	PEBP4	0.677797	0.513238	0.164559	5.355e-09	1.644e-06	0.0383161	0.043543	0.682147	0.675078	0.503527	0.518218	4.621e-09	0.87638	1.368e-06	0.999999	NA					NO	Body		H3K27ac;H3K4me1;H3K4me2;H3K9ac;EZH	H3K9me3;H3K27me3;H3K4me1;EZH	H3K27me3
cg16336248	8	22673039	PEBP4	0.455988	0.723996	-0.268008	1.153e-08	2.609e-06	0.0940056	0.0490798	0.48356	0.438755	0.763184	0.740098	4.849e-08	0.32103	5.551e-06	0.999999	NA					NO	Body		H3K27me3	H3K9me3;H3K27me3;EZH	H3K27me3
cg11847597	8	22673141	PEBP4	0.266434	0.558488	-0.292054	3.677e-08	5.31e-06	0.0810054	0.0772432	0.272338	0.262743	0.609783	0.592464	1.957e-08	0.729301	3.183e-06	0.999999	NA					NO	Body		H3K27me3	H3K9me3;H3K27me3;EZH	H3K27me3
cg10951691	8	22853281	RHOBTB2	0.618064	0.453483	0.164582	1.625e-08	3.232e-06	0.0460708	0.0433603	0.630298	0.610418	0.448908	0.459078	3.564e-08	0.740751	4.581e-06	0.999999	Higher in fetus	-5059.25	0.0019289	6227.22	11286.5	YES	TSS200;Body	N_Shelf	H3K27me3;H3K4me1;H3K9ac	H3K4me1;H3K79me2	H3K27me3
cg17212019	8	24924801		0.621236	0.464585	0.156651	1.117e-08	2.556e-06	0.0491436	0.0383678	0.640623	0.609118	0.460951	0.473537	4.079e-08	0.525319	4.987e-06	0.999999	NA					NO			H3K4me1;EZH	H3K27me3	NONE
cg05366058	8	25313630	KCTD9	0.372746	0.526288	-0.153542	5.548e-07	3.227e-05	0.060562	0.0186205	0.376681	0.370287	0.531336	0.515969	2.286e-06	0.654278	7.661e-05	0.999999	Higher in adult	34530.1	0.000455	39462.1	4932.01	NO	Body	N_Shore	H3K27ac;H3K36me3;H3K4me2;H3K79me2	H3K4me2;H3K9ac;H3K27ac;H3K36me3;H3K4me1;H3K4me3;H3K79me2	H3K36me3;H3K4me1;H3K4me3
cg26506779	8	27320982	CHRNA2	0.676416	0.850527	-0.17411	0.00045263	0.00420631	0.130723	0.0327467	0.673685	0.678123	0.851096	0.845633	0.00082097	0.999998	0.00637192	1	NS	116.931	0.8721	890.772	773.842	NO	Body	Island	H3K27ac	H3K27me3;EZH	H3K27me3
cg13620439	8	27462513	CLU	0.549721	0.738118	-0.188398	0.00044065	0.00412092	0.121981	0.0677186	0.547283	0.551245	0.710094	0.72085	0.00103825	0.873481	0.00761624	0.999999	NS	-30000	0.796075	1546667	1576667	NO	Body		H3K27ac;H3K36me3;H3K9ac	NONE	H3K36me3
cg09969545	8	27462723	CLU	0.37836	0.643047	-0.264688	8.437e-05	0.0011991	0.136812	0.102389	0.400066	0.364793	0.603694	0.616081	0.00024208	0.790236	0.00251434	0.999999	NS	-30000	0.796075	1546667	1576667	NO	Body		H3K27ac;H3K36me3;H3K9ac	NONE	H3K36me3
cg13124863	8	27850175	SCARA5	0.414189	0.252104	0.162085	0.00258052	0.0154778	0.0747918	0.110631	0.397892	0.424375	0.285626	0.26326	0.00172849	0.90642	0.0112373	0.999999	NS	-182.896	0.349321	580.372	763.268	YES	1stExon;5'UTR		EZH	H3K4me2;H3K9me3;H3K27me3;EZH	H3K27me3
[truncated: 1,746 more rows]

## Sheet: Table S5_450K DS v C glia
probe set	Chr	Position	Gene	AVG DS Methyl	AVG Control Methyl	DS - Control Methyl	Ttest DS vs Control Methyl	FDR DS vs Control Methyl	STDEV DS Methyl	STDEV Control Methyl	AVG DS Methyl in female	AVG DS Methyl in male	AVG Control Methyl in female	AVG Control Methyl in male	Disease status p-value adjusted for sex	Sex p-value adjusted for disease status	Disease status FDR adjusted for sex	Sex FDR adjusted for disease status	RNA expression fetal vs adult brain NCBI GEO GDS3011_GSE7905	GDS3113 Diff adult minus fetal brain expression	GDS3113 Ttest fetal vs adult brain expression	GDS3113 AVG expression adult brain	GDS3113 AVG expression fetal brain	Promoter region (2 kb window around TSS)	UCSC refgene group (Illumina )	relation to ucsc cpg island (Illumina )	Histone peaks in h1-ESC (ChIP-seq from ENCODE)	Histone peaks in NH-A (ChIP-seq from ENCODE)	Common SNP in a 20 bp windows centered by the index CpG (dbSNP138)	Possible cross-hybridization to additional loci or repetitive elements (from TCGA)	Overlapping Repeat elements (from ENCODE)
[truncated: 922 more rows]

[truncated: 18 more sheets: Table S6_450K DS v C_neurons, Table S7 450K DS vs C T cells, S8a BS_OXBS Cblm orig. probes, S8b OXBS 5hmC cblm 3 vs 3, S8c BS-OXBS 5mC cblm 3 vs 3, Table S9 450K DS v C fetal Br, Table S10 stage dep express, Table S11a Age-depnt fetus, Table S11b Age-depnt adult FC, Table S11c Age-depnt Cblm, Table S11d Age-depnt T cells, Table S12 GSEA, Table S13a HOMER motifs, Table S13b ENCODE TFBS, Table S14 Overlap DS-DM genes, Table S15 Overlap mouse human , Table S16 Bis-PCR Primers , Table S17 QPCR Primers ]
